# Supplementary material for: Mechanistic insights into the evolution of DUF26-containing proteins in land plants
Source: Commun Biol. 2019 Feb 8;2:56. doi: 10.1038/s42003-019-0306-9 (PMC6368629; doi:10.1038/s42003-019-0306-9)
Supplement: Supplementary file 7 — Supplementary Data 4 [file 42003_2019_306_MOESM7_ESM.xlsx]

## Sheet: Orthologs,paralogs
Orthologs supported by phylogenetic and synteny-based evidence
Gene Family	Ortholog 1		Ortholog 2		Divergence		Evidence			Correlation of gene expression			Notes
	Species 1	Gene 1	Species 2	Gene 2	Kn	Ks	Synteny	Minimum number of syntenic genes	Reconciled gene tree	r	p-value	cor.rank
PDLP	A.thaliana	AT1G04520.1 (AtPDLP2)	S.lycopersicum	Solyc03g005690.3.1.1	5.5e-61	147	x	5	x	0.829541	0.0411079	4/138
PDLP	A.thaliana	AT1G04520.1 (AtPDLP2)	S.lycopersicum	Solyc09g090680.3.1.1	5.2e-114	130	x	5	x	0.906673	0.0126584	4/138
PDLP	A.thaliana	AT2G01660.1 (AtPDLP6)	S.lycopersicum	Solyc04g007950.3.1.3	1e-35	105	x	5	x	0.199736	0.70438	25/138
PDLP	A.thaliana	AT2G33330.1 (AtPDLP3)	S.lycopersicum	Solyc09g090680.3.1.1	4.6e-113	50	x	5	x	0.0194561	0.97082	34/138
PDLP	A.thaliana	AT3G60720.1 (AtPDLP8)	S.lycopersicum	Solyc01g091040.3.1.1	2.6e-34	225	x	5	x	0.979968	0.000597895	1/138
PDLP	A.thaliana	AT5G37660.1 (AtPDLP7)	S.lycopersicum	Solyc05g051270.3.1.1	2.2e-53	226	x	5	x	0.58959	0.218091	9/138
PDLP	Z.mays	GRMZM2G062471_T01.v6a	O.sativa	LOC_Os04g45460.1.MSUv7.0	1e-250	894	x	5	x	0.440422	0.382082	67/125
PDLP	Z.mays	AC185422.3_FGT005.v6a	O.sativa	LOC_Os02g43000.1.MSUv7.0	2.2e-131	485	x	5	x
PDLP	A.trichopoda	evm_27.model.AmTr_v1.0_scaffold00011.151	O.sativa	LOC_Os02g43000.1.MSUv7.0			x	3	x	-	-	-
PDLP	A.thaliana	AT2G01660.1	A.trichopoda	evm_27.model.AmTr_v1.0_scaffold00010.115			x	3	(x) with 10.114	-	-	-
PDLP	A.trichopoda	evm_27.model.AmTr_v1.0_scaffold00010.114	S.lycopersicum	Solyc04g007950.3.1.2			x	3	x	-	-	-
PDLP	A.trichopoda	evm_27.model.AmTr_v1.0_scaffold00010.114	S.lycopersicum	Solyc11g011000.2.1.1			x	3	x	-	-	-
PDLP	A.thaliana	AT3G60720.1 (AtPDLP8)	O.sativa	LOC_Os02g43000.1.MSUv7.0			x	3	x	-0.0255098	0.956707	124/183
PDLP	A.thaliana	AT3G60720.1 (AtPDLP8)	O.sativa	LOC_Os04g45460.1.MSUv7.0			x	3	x	0.00749181	0.987282	106/183
CRCK	A.thaliana	AT1G70740.1 (AtCRK43 CRCK-I)	S.lycopersicum	Solyc04g007880.3.1.4 (CRCK-I)	2.8e-40	92	x	5	x	-0.120798	0.819685	82/138
CRRSP	Z.mays	GRMZM2G026406_T01.v6a	O.sativa	LOC_Os03g36650.1.MSUv7.0			x	5	x	0.730427	0.0992094	12/125
Possible orthologs or paralogs
Gene Family	Ortholog 1		Ortholog 2		Divergence		Evidence			Correlation of gene expression			Notes
	Species 1	Gene 1	Species 2	Gene 2	Kn	Ks	Synteny	Minimum number of syntenic genes	Reconciled gene tree	r	p-value	cor.rank
PDLP	A.thaliana	AT1G70690.1 (AtPDLP5)	S.lycopersicum	Solyc04g007950.3.1.3	3.900000e-16	56	x	5		0.0394475	0.940859	57/138
PDLP	Z.mays	GRMZM2G062471_T01.v6a	O.sativa	LOC_Os02g43000.1.MSUv7.0	8.100000e-93	297	x	5		0.169106	0.748759	95/125
PDLP	Z.mays	GRMZM5G811908	O.sativa	LOC_Os02g50200.1					x
CRK	A.thaliana	At1g70530 (AtCRK3)	S.lycopersicum	Solyc05g005050.2.1					x	0.991958	9.67537e-05	1/138
CRK	A.thaliana	At5g40380 (AtCRK42)	S.lycopersicum	Solyc02g086590.2.1					x	0.220402	0.67475	74/138
CRK	A.thaliana	At1g19090 (AtCRK1)	S.lycopersicum	Solyc03g112730.2.1					x	0.00708815	0.989368	66/138
CRK	A.thaliana	At4g28670 (AtCRK46)	S.lycopersicum	Solyc02g067770.2.1					x	0.445607	0.375831	54/138
CRK	A.thaliana	AT4G21230.1 (AtCRK27 v-CRK)	S.lycopersicum	Solyc02g080050.2.1.1 (vCRK)	2.300000e-34	33	x	5		-0.336966	0.513681	111/138
CRK	Z.mays	GRMZM2G352866_T01.v6a	O.sativa	LOC_Os01g36790.1.MSUv7.0	1.000000e-250	50	x	5		0.508658	0.302816	55/125
CRK	A.trichopoda	evm_27.model.AmTr_v1.0_scaffold00085.99	S.lycopersicum	Solyc05g005070.3.1.1			x	3		-	-	-
CRK	A.trichopoda	evm_27.model.AmTr_v1.0_scaffold00085.70	S.lycopersicum	Solyc05g005070.3.1.1			x	3		-	-	-
CRK	A.trichopoda	evm_27.model.AmTr_v1.0_scaffold00029.148	Z.mays	GRMZM2G102862_T01.v6a			x	3		-	-	-
CRK	A.thaliana	AT5G40380 (AtCRK42)	O.sativa	LOC_Os01g36790.1.MSUv7.0			x	3		0.475104	0.281298	46/183
CRK	Z.mays	GRMZM2G387381	O.sativa	LOC_Os07g35140.1					x	0.746862	0.088008	10/125
CRK	Z.mays	GRMZM2G309380	O.sativa	LOC_Os07g35004.1					x	0.66597	0.148729	4/125
CRK	Z.mays	GRMZM2G332107	O.sativa	LOC_Os05g03920.1					x	0.764269	0.0768039	47/125
CRRSP	Z.mays	GRMZM2G043878_T01.v6a	O.sativa	LOC_Os03g16950.1.MSUv7.0			x	5		0.995283	3.3324e-05	19/125
CRRSP	A.thaliana	AT5G48540	S.lycopersicum	Solyc09g057960.1.1					x	0.865524	0.0259099	41/138
CRRSP	Z.mays	GRMZM2G334181	O.sativa	LOC_Os05g02200.1					x	0.990297	0.000140771	31/125
CRCK	Z.mays	GRMZM2G040840_T01.v6a	O.sativa	LOC_Os09g24330.1.MSUv7.0	1.000000e-250	147	x	5					2 copies in Z.mays
Synteny hits to non-DUF26 genes
Gene Family	Ortholog 1		Ortholog 2		Divergence		Evidence			Correlation of gene expression			Notes
	Species 1	Gene 1	Species 2	Gene 2	Kn	Ks	Synteny	Minimum number of syntenic genes	Reconciled gene tree	r	p-value	cor.rank
CRK	A.trichopoda	AtrCRK1, evm_27.model.AmTr_v1.0_scaffold00019.376	Z.mays	GRMZM2G391741_T01.v6a	2.200000e-103	179	x	3
CRK	A.trichopoda	AtrCRK5, v-CRK evm_27.model.AmTr_v1.0_scaffold00079.65	Z.mays	GRMZM2G378452_T01.v6a	3.700000e-57	462	x	3
CRK	A.trichopoda	AtrCRK1, evm_27.model.AmTr_v1.0_scaffold00019.376	O.sativa	LOC_Os04g56360.1.MSUv7.0	7.200000e-121	460	x	3
CRK	A.trichopoda	AtrCRK2, evm_27.model.AmTr_v1.0_scaffold00029.148	O.sativa	LOC_Os10g34220.1.MSUv7.0	9.900000e-166	100	x	3
CRK	A.trichopoda	AtrCRK5, v-CRK evm_27.model.AmTr_v1.0_scaffold00079.65	O.sativa	LOC_Os01g03690.1.MSUv7.0	1.200000e-13	407	x	3
CRK	A.trichopoda	AtrCRK5, v-CRK evm_27.model.AmTr_v1.0_scaffold00079.65	A.thaliana	AT5G16000.1 (NSP-interacting kinase)	7.700000e-08	7	x	3
CRK	A.trichopoda	AtrCRK5, v-CRK evm_27.model.AmTr_v1.0_scaffold00079.65	S.lycopersicum	Solyc03g119340.3.1.3	1.100000e-17	109	x	3
CRK	O.sativa	LOC_Os01g26390.1.MSUv7.0	Z.mays	GRMZM2G416322_T01.v6a	1.200000e-140	50	x	5

## Sheet: Transcriptome_datasets_for_Fig8
Species	Experimental accession code for Sequence Read Archive (SRA)	Exp. Condition	Experiment	Control or treatment	Biological replicates	Annotation
Arabidopsis thaliana	SRR1740401	Root meristematic zone	1		Yes	Root development(MZ)
Arabidopsis thaliana	SRR1740402	Root meristematic zone	1			Root development(MZ)
Arabidopsis thaliana	SRR1740403	Root meristematic zone	1			Root development(MZ)
Arabidopsis thaliana	SRR1740404	Root elongation zone	1		Yes	Root development(EZ)
Arabidopsis thaliana	SRR1740405	Root elongation zone	1			Root development(EZ)
Arabidopsis thaliana	SRR1740406	Root elongation zone	1			Root development(EZ)
Arabidopsis thaliana	SRR1740407	Root differentiation zone	1		Yes	Root development(DZ)
Arabidopsis thaliana	SRR1740408	Root differentiation zone	1			Root development(DZ)
Arabidopsis thaliana	SRR1740409	Root differentiation zone	1			Root development(DZ)
Arabidopsis thaliana	SRR976398	Cold Treatment	2	Treatment	Yes	Cold stress
Arabidopsis thaliana	SRR976397	Cold Treatment	2	Treatment		Cold stress
Arabidopsis thaliana	SRR976394	Cold Control	2	Control	Yes	Cold stress
Arabidopsis thaliana	SRR976391	Cold Control	2	Control		Cold stress
Arabidopsis thaliana	SRR6781804	Arabidopsis seedlings before salt stress	3	Control	No	Salt stress
Arabidopsis thaliana	SRR6781801	Arabidopsis seedlings after NaCl treatment	3	Treatment	No	Salt stress
Arabidopsis thaliana	SRR5748832	WT.control	4	Control	No	Salt stress
Arabidopsis thaliana	SRR5748831	WT.salt, 300 mM NaCl, 6 hrs	4	Treatment	No	Salt stress
Arabidopsis thaliana	SRR2187604	Control for DC3000	5	Control	No	Bacterial pathogen
Arabidopsis thaliana	SRR2187605	Pseudomonas syringae pv. tomato DC3000	5	Treatment	Yes	Bacterial pathogen
Arabidopsis thaliana	SRR2187606	Pseudomonas syringae pv. tomato DC3000	5	Treatment		Bacterial pathogen
Arabidopsis thaliana	SRR2187607	Pseudomonas syringae pv. tomato DC3000	5	Treatment		Bacterial pathogen
Arabidopsis thaliana	SRR2187608	Pseudomonas syringae pv. tomato DC3000	5	Treatment		Bacterial pathogen
Arabidopsis thaliana	SRR6746620	Col-0 leaves (Mock)	6	Control	Yes	Bacterial pathogen
Arabidopsis thaliana	SRR6746622	Col-0 leaves (Mock)	6	Control		Bacterial pathogen
Arabidopsis thaliana	SRR6746621	Col-0 leaves (Flg22)	6	Treatment	Yes	Bacterial pathogen
Arabidopsis thaliana	SRR6746623	Col-0 leaves (Flg22)	6	Treatment		Bacterial pathogen
Arabidopsis thaliana	SRR1049376	col mock	7	Control	Yes	Fungal pathogen
Arabidopsis thaliana	SRR1049378	col mock	7	Control		Fungal pathogen
Arabidopsis thaliana	SRR1049377	col botrytis	7	Treatment	Yes	Fungal pathogen
Arabidopsis thaliana	SRR1049380	col botrytis	7	Treatment		Fungal pathogen
Solanum lycopersicum	SRR1740437	Root meristematic zone	1		Yes	Root development(MZ)
Solanum lycopersicum	SRR1740438	Root meristematic zone	1			Root development(MZ)
Solanum lycopersicum	SRR1740439	Root meristematic zone	1			Root development(MZ)
Solanum lycopersicum	SRR1740440	Root elongation zone	1		Yes	Root development(EZ)
Solanum lycopersicum	SRR1740441	Root elongation zone	1			Root development(EZ)
Solanum lycopersicum	SRR1740442	Root elongation zone	1			Root development(EZ)
Solanum lycopersicum	SRR1740444	Root differentiation zone	1		Yes	Root development(DZ)
Solanum lycopersicum	SRR1740443	Root differentiation zone	1			Root development(DZ)
Solanum lycopersicum	SRR1740445	Root differentiation zone	1			Root development(DZ)
Solanum lycopersicum	SRR2002284	cold 0h	2	Control	No	Cold stress
Solanum lycopersicum	SRR2009649	cold 1h	2	Treatment	No	Cold stress
Solanum lycopersicum	SRR2011289	cold 12h	2	Treatment	No	Cold stress
Solanum lycopersicum	SRR948460	mock PAMPs 6h	4	Control	Yes	Bacterial pathogen
Solanum lycopersicum	SRR948461	mock PAMPs 6h	4	Control		Bacterial pathogen
Solanum lycopersicum	SRR948462	mock PAMPs 6h	4	Control		Bacterial pathogen
Solanum lycopersicum	SRR948463	mock PAMPs 6h	4	Control		Bacterial pathogen
Solanum lycopersicum	SRR948464	flagellin II-28 (flgII-28) 6h	4	Treatment	Yes	Bacterial pathogen
Solanum lycopersicum	SRR948465	flagellin II-28 (flgII-28) 6h	4	Treatment		Bacterial pathogen
Solanum lycopersicum	SRR948466	flagellin II-28 (flgII-28) 6h	4	Treatment		Bacterial pathogen
Solanum lycopersicum	SRR948467	mock bacteria 6 h	4	Control	Yes	Bacterial pathogen
Solanum lycopersicum	SRR948468	mock bacteria 6 h	4	Control		Bacterial pathogen
Solanum lycopersicum	SRR948469	mock bacteria 6 h	4	Control		Bacterial pathogen
Solanum lycopersicum	SRR948470	DC3000 6 h	4	Treatment	Yes	Bacterial pathogen
Solanum lycopersicum	SRR948471	DC3000 6 h	4	Treatment		Bacterial pathogen
Solanum lycopersicum	SRR948472	DC3000 6 h	4	Treatment		Bacterial pathogen
Solanum lycopersicum	SRR948473	DC3000 hrcQ-U fliC 6 h	4	Treatment	Yes	Bacterial pathogen
Solanum lycopersicum	SRR948474	DC3000 hrcQ-U fliC 6 h	4	Treatment		Bacterial pathogen
Solanum lycopersicum	SRR948475	DC3000 hrcQ-U fliC 6 h	4	Treatment		Bacterial pathogen
Solanum lycopersicum	SRR948477	DC3000 AvrPto AvrPtoB 6 h	4	Treatment	Yes	Bacterial pathogen
Solanum lycopersicum	SRR948478	DC3000 AvrPto AvrPtoB 6 h	4	Treatment		Bacterial pathogen
Solanum lycopersicum	SRR948479	DC3000 AvrPto AvrPtoB 6 h	4	Treatment		Bacterial pathogen
Solanum lycopersicum	SRR948481	Pseudomonas fluorescens 6 h	4	Treatment	Yes	Bacterial pathogen
Solanum lycopersicum	SRR948482	Pseudomonas fluorescens 6 h	4	Treatment		Bacterial pathogen
Solanum lycopersicum	SRR948483	Pseudomonas fluorescens 6 h	4	Treatment		Bacterial pathogen
Solanum lycopersicum	SRR948484	Pseudomonas putida 6 h	4	Treatment	Yes	Bacterial pathogen
Solanum lycopersicum	SRR948485	Pseudomonas putida 6 h	4	Treatment		Bacterial pathogen
Solanum lycopersicum	SRR948486	Pseudomonas putida 6 h	4	Treatment		Bacterial pathogen
Solanum lycopersicum	SRR948487	Agrobacterium tumefaciens 6 h	4	Treatment	Yes	Bacterial pathogen
Solanum lycopersicum	SRR948488	Agrobacterium tumefaciens 6 h	4	Treatment		Bacterial pathogen
Solanum lycopersicum	SRR948489	Agrobacterium tumefaciens 6 h	4	Treatment		Bacterial pathogen
Solanum lycopersicum	SRR2989581	Alternaria control	5	Control	No	Fungal pathogen
Solanum lycopersicum	SRR2989582	Alternaria infected	5	Treatment	No	Fungal pathogen
Solanum lycopersicum	SRR4041973	Cladosporium 0h	6	Control	No	Fungal pathogen
Solanum lycopersicum	SRR4042017	Cladosporium 2h	6	Treatment	No	Fungal pathogen
Solanum lycopersicum	SRR4042031	Cladosporium 4h	6	Treatment	No	Fungal pathogen
Oryza sativa	SRR1740428	Root meristematic zone	1		Yes	Root development(MZ)
Oryza sativa	SRR1740429	Root meristematic zone	1			Root development(MZ)
Oryza sativa	SRR1740430	Root meristematic zone	1			Root development(MZ)
Oryza sativa	SRR1740431	Root elongation zone	1		Yes	Root development(EZ)
Oryza sativa	SRR1740432	Root elongation zone	1			Root development(EZ)
Oryza sativa	SRR1740433	Root elongation zone	1			Root development(EZ)
Oryza sativa	SRR1740434	Root differentiation zone	1		Yes	Root development(DZ)
Oryza sativa	SRR1740435	Root differentiation zone	1			Root development(DZ)
Oryza sativa	SRR1740436	Root differentiation zone	1			Root development(DZ)
Oryza sativa	SRR5856933	control for salt	2	Control	Yes	Salt stress
Oryza sativa	SRR5856934	control for salt	2	Control		Salt stress
Oryza sativa	SRR5856935	control for salt	2	Control		Salt stress
Oryza sativa	SRR5856936	salt	2	Treatment	Yes	Salt stress
Oryza sativa	SRR5856937	salt	2	Treatment		Salt stress
Oryza sativa	SRR5856938	salt	2	Treatment		Salt stress
Oryza sativa	SRR6655811	CTR cold stress	3	Treatment	Yes	Cold stress
Oryza sativa	SRR6655821	CTR cold stress	3	Treatment		Cold stress
Oryza sativa	SRR6655815	CTR control	3	Control	Yes	Cold stress
Oryza sativa	SRR6655825	CTR control	3	Control		Cold stress
Oryza sativa	SRR3066086	chilling-sensitive, 36h treatment	4	Treatment	No	Cold stress
Oryza sativa	SRR3066085	chilling-sensitive, control	4	Control	No	Cold stress
Oryza sativa	SRR3066084	chilling tolerant, 36h treatment	4	Treatment	No	Cold stress
Oryza sativa	SRR3066083	chilling tolerant, control	4	Control	No	Cold stress
Oryza sativa	SRR2922622	Xanthomonas oryzae pv. oryzicola strain BLS254	5	Treatment	Yes	Bacterial pathogen
Oryza sativa	SRR2922623	Xanthomonas oryzae pv. oryzicola strain BLS254	5	Treatment		Bacterial pathogen
Oryza sativa	SRR2922624	Xanthomonas oryzae pv. oryzicola strain BLS254	5	Treatment		Bacterial pathogen
Oryza sativa	SRR6417964	Xanthomonas oryzae pv. Oryzae MAI1 inoculated	6	Treatment	Yes	Bacterial pathogen
Oryza sativa	SRR6417965	Xanthomonas oryzae pv. Oryzae MAI1 inoculated	6	Treatment		Bacterial pathogen
Oryza sativa	SRR6417966	Xanthomonas oryzae pv. Oryzae MAI1 inoculated	6	Treatment		Bacterial pathogen
Oryza sativa	SRR6417967	H2O control	6	Control	Yes	Bacterial pathogen
Oryza sativa	SRR6417968	H2O control	6	Control		Bacterial pathogen
Oryza sativa	SRR6417969	H2O control	6	Control		Bacterial pathogen
Oryza sativa	SRR3657371	Mock inoculated	7	Control	Yes	Fungal pathogen
Oryza sativa	SRR3657372	Mock inoculated	7	Control		Fungal pathogen
Oryza sativa	SRR3657373	Mock inoculated	7	Control		Fungal pathogen
Oryza sativa	SRR3657374	Guy11 inoculated	7	Treatment	Yes	Fungal pathogen
Oryza sativa	SRR3657375	Guy11 inoculated	7	Treatment		Fungal pathogen
Oryza sativa	SRR3657376	Guy11 inoculated	7	Treatment		Fungal pathogen
Oryza sativa	SRR2873752	Oryza sativa cultivar TP309 infected with Rhizoctonia solani at 1dpi	8	Treatment	No	Fungal pathogen
Oryza sativa	SRR2906726	Oryza sativa cultivar TP309 infected with Rhizoctonia solani at 3dpi	8	Treatment	No	Fungal pathogen
Zea mays	SRR1740452	Root meristematic zone	1		Yes	Root development(MZ)
Zea mays	SRR1740453	Root meristematic zone	1			Root development(MZ)
Zea mays	SRR1740454	Root meristematic zone	1			Root development(MZ)
Zea mays	SRR1740455	Root elongation zone	1		Yes	Root development(EZ)
Zea mays	SRR1740456	Root elongation zone	1			Root development(EZ)
Zea mays	SRR1740457	Root elongation zone	1			Root development(EZ)
Zea mays	SRR1740458	Root differentiation zone	1		Yes	Root development(DZ)
Zea mays	SRR1740459	Root differentiation zone	1			Root development(DZ)
Zea mays	SRR1740460	Root differentiation zone	1			Root development(DZ)
Zea mays	SRR3608768	Maize control	2	Control	Yes	Salt stress
Zea mays	SRR3608770	Maize control	2	Control		Salt stress
Zea mays	SRR3608772	Maize control	2	Control		Salt stress
Zea mays	SRR3608769	Maize salt 200mM	2	Treatment	Yes	Salt stress
Zea mays	SRR3608771	Maize salt 200mM	2	Treatment		Salt stress
Zea mays	SRR3608773	Maize salt 200mM	2	Treatment		Salt stress
Zea mays	SRR4301653	b2-Maize-control-1h	3	Control	No	Cold stress
Zea mays	SRR4301654	b2-Maize-control-24h	3	Control	No	Cold stress
Zea mays	SRR4301656	b2-Maize-control-6h	3	Control	No	Cold stress
Zea mays	SRR4301684	b3-Maize-cold-05h	3	Treatment	No	Cold stress
Zea mays	SRR4301685	b3-Maize-cold-16h	3	Treatment	No	Cold stress
Zea mays	SRR4301686	b3-Maize-cold-1h	3	Treatment	No	Cold stress
Zea mays	SRR4301687	b3-Maize-cold-24h	3	Treatment	No	Cold stress
Zea mays	SRR4301688	b3-Maize-cold-3h	3	Treatment	No	Cold stress
Zea mays	SRR4301689	b3-Maize-cold-6h	3	Treatment	No	Cold stress
Zea mays	SRR6039706	12 hours post infection	4	Treatment	Yes	Fungal pathogen
Zea mays	SRR6039707	12 hours post infection	4	Treatment		Fungal pathogen
Zea mays	SRR6039715	24 hours post infection	4	Treatment	Yes	Fungal pathogen
Zea mays	SRR6039716	24 hours post infection	4	Treatment		Fungal pathogen
Zea mays	SRR6039724	2 days post infection	4	Treatment	No	Fungal pathogen
Zea mays	SRR6039730	4 days post infection	4	Treatment	No	Fungal pathogen
Zea mays	SRR6039734	6 days post infection	4	Treatment	No	Fungal pathogen
Zea mays	SRR6039739	8 days post infection	4	Treatment	No	Fungal pathogen
Zea mays	SRR6039742	12 days post infection	4	Treatment	No	Fungal pathogen
Zea mays	SRR6039745	12 hours post mock infection	4	Control	No	Fungal pathogen
Zea mays	SRR6039748	24 hours post mock infection	4	Control	No	Fungal pathogen
Zea mays	SRR6039756	4 days post mock infection	4	Control	No	Fungal pathogen
Zea mays	SRR6039765	12 days post mock infection	4	Control	No	Fungal pathogen
Zea mays	SRR5572467	Cercospora zeina susceptible line (RIL165)	5	Treatment	Yes	Fungal pathogen
Zea mays	SRR5572468	Cercospora zeina susceptible line (RIL165)	5	Treatment		Fungal pathogen
Zea mays	SRR5572469	Cercospora zeina susceptible line (RIL165)	5	Treatment		Fungal pathogen
Zea mays	ERR990436	Colletotrichum graminicola, 0h	6	Control	Yes	Fungal pathogen
Zea mays	ERR990437	Colletotrichum graminicola, 0h	6	Control		Fungal pathogen
Zea mays	ERR990443	Colletotrichum graminicola, 120h	6	Treatment	Yes	Fungal pathogen
Zea mays	ERR990449	Colletotrichum graminicola, 120h	6	Treatment		Fungal pathogen
Zea mays	ERR990453	Colletotrichum graminicola, 24h	6	Treatment	Yes	Fungal pathogen
Zea mays	ERR990459	Colletotrichum graminicola, 24h	6	Treatment		Fungal pathogen
Zea mays	ERR990461	Colletotrichum graminicola, 48h	6	Treatment	Yes	Fungal pathogen
Zea mays	ERR990469	Colletotrichum graminicola, 48h	6	Treatment		Fungal pathogen

## Sheet: Transcriptome_data
Experimental accession code for Sequence Read Archive (SRA)	DRR016112	DRR016113	DRR016114	DRR016115	DRR016116	ERR466187	ERR466188	ERR466189	ERR476702	ERR476703	ERR476704	ERR476705	ERR476706	ERR588038	ERR588039	ERR588040	ERR588041	ERR588042	ERR588043	ERR588044	ERR588045	ERR588046	ERR588047	ERR588048	ERR588049	ERR754053	ERR754054	ERR754055	ERR754056	ERR754057	ERR754058	ERR754059	ERR754060	ERR754061	ERR754062	ERR754063	ERR754064	ERR754065	ERR754066	ERR754067	ERR754068	ERR754069	ERR754070	ERR754071	ERR754072	ERR754073	ERR754074	ERR754075	ERR754076
CRCK_AT1G70740.1	8	10	13	15	15	12	8	6	9	4	8	5	6	13	11	30	11	19	22	25	20	23	11	27	17	5	5	4	4	5	6	4	4	5	7	5	5	3	3	6	5	4	4	5	6	4	7	4	4
CRCK_GRMZM2G040840_T01	NA	NA	NA	NA	NA	NA	NA	NA	NA	NA	NA	NA	NA	NA	NA	NA	NA	NA	NA	NA	NA	NA	NA	NA	NA	NA	NA	NA	NA	NA	NA	NA	NA	NA	NA	NA	NA	NA	NA	NA	NA	NA	NA	NA	NA	NA	NA	NA	NA
CRCK_GRMZM2G334165_T01	NA	NA	NA	NA	NA	NA	NA	NA	NA	NA	NA	NA	NA	NA	NA	NA	NA	NA	NA	NA	NA	NA	NA	NA	NA	NA	NA	NA	NA	NA	NA	NA	NA	NA	NA	NA	NA	NA	NA	NA	NA	NA	NA	NA	NA	NA	NA	NA	NA
CRCK_LOC-Os09g24330.1	NA	NA	NA	NA	NA	NA	NA	NA	NA	NA	NA	NA	NA	NA	NA	NA	NA	NA	NA	NA	NA	NA	NA	NA	NA	NA	NA	NA	NA	NA	NA	NA	NA	NA	NA	NA	NA	NA	NA	NA	NA	NA	NA	NA	NA	NA	NA	NA	NA
CRCK_Solyc04g007880.2.1	NA	NA	NA	NA	NA	NA	NA	NA	NA	NA	NA	NA	NA	NA	NA	NA	NA	NA	NA	NA	NA	NA	NA	NA	NA	NA	NA	NA	NA	NA	NA	NA	NA	NA	NA	NA	NA	NA	NA	NA	NA	NA	NA	NA	NA	NA	NA	NA	NA
CRK_AT1G19090.1	0	0	0	0	0	0	0	0	0	0	0	0	0	0	0	0	0	0	0	0	0	0	0	0	0	0	0	0	0	0	0	0	0	0	0	0	0	0	0	0	0	0	0	0	0	1	1	0	0
CRK_AT1G70520.1	10	10	17	19	20	15	7	7	11	9	10	10	15	6	2	16	5	21	21	11	32	19	2	13	24	2	2	1	1	3	3	2	1	1	3	3	2	2	2	4	2	2	2	3	1	2	2	1	1
CRK_AT1G70530.1	9	10	13	15	15	15	11	8	10	5	12	10	16	7	4	11	7	27	13	8	34	12	5	9	33	2	2	1	1	2	3	2	2	1	2	3	1	1	2	2	1	2	2	3	1	2	2	1	1
CRK_AT3G45860.1	0	0	0	0	0	1	0	0	28	20	46	24	25	0	0	0	0	0	0	0	0	0	0	0	0	0	0	0	0	0	0	0	0	0	0	0	0	0	0	0	0	0	0	0	0	0	0	0	0
CRK_AT4G00970.1	0	0	0	0	0	0	0	0	48	6	12	8	9	0	0	11	0	9	13	7	7	12	0	13	8	2	0	0	0	0	0	0	2	0	0	2	0	0	0	0	0	0	0	0	0	1	0	0	0
CRK_AT4G04490.1	0	0	0	0	0	2	2	3	4	1	5	2	5	0	0	0	0	0	0	0	0	0	0	0	0	0	0	0	0	0	0	0	0	0	0	0	0	0	0	0	0	0	0	0	0	0	0	0	0
CRK_AT4G04500.1	0	0	0	0	0	0	0	0	1	0	1	0	0	0	0	0	0	0	0	0	0	0	0	0	0	0	0	0	0	0	0	0	0	0	0	0	0	0	0	0	0	0	0	0	0	0	0	0	0
CRK_AT4G04510.1	0	0	0	0	0	0	0	0	0	0	0	0	0	0	0	0	0	0	0	0	0	0	0	0	0	0	0	0	0	0	0	0	0	0	0	0	0	0	0	0	0	0	0	0	0	0	0	0	0
CRK_AT4G04540.1	0	0	0	0	0	1	0	0	0	0	0	0	0	0	0	0	0	0	0	0	1	0	0	0	0	0	0	0	0	0	0	0	0	0	0	0	0	0	0	0	0	0	0	0	0	0	0	0	0
CRK_AT4G04570.1	1	1	2	3	2	4	0	1	34	18	28	16	25	0	0	4	0	2	2	3	1	4	0	3	1	1	1	0	0	2	1	0	0	0	2	1	0	0	0	2	1	0	1	1	0	1	1	0	1
CRK_AT4G05200.1	18	20	28	31	33	5	2	1	0	0	0	0	0	0	0	0	0	0	0	0	0	0	0	0	0	0	0	1	0	0	0	0	0	0	1	0	0	0	0	0	0	1	0	0	0	0	1	0	0
CRK_AT4G11460.1	0	0	0	0	0	0	0	0	0	1	0	1	1	0	0	0	0	0	0	0	0	0	0	0	0	0	0	1	0	1	2	0	0	0	1	0	0	0	0	1	1	0	1	0	0	0	2	1	1
CRK_AT4G11470.1	0	0	0	0	0	0	0	0	2	0	0	0	0	0	0	0	0	0	0	0	0	0	0	0	0	0	0	0	0	0	0	0	0	0	0	0	0	0	0	0	0	0	0	0	0	0	0	0	0
CRK_AT4G11480.1	0	0	0	0	0	0	0	0	0	0	0	0	0	0	0	0	0	0	0	0	0	0	0	0	0	0	0	0	0	0	0	0	0	0	0	0	0	0	0	0	0	0	0	0	0	0	0	0	0
CRK_AT4G11490.1	0	0	0	0	0	0	0	0	0	0	0	0	0	0	0	0	0	0	0	0	0	0	0	0	0	0	0	0	0	0	1	0	0	0	0	0	0	0	0	0	0	0	0	0	0	0	1	0	0
CRK_AT4G11530.1	5	6	9	9	12	4	2	1	2	2	2	2	2	1	1	1	1	1	2	1	1	2	0	3	1	0	0	1	1	1	1	0	0	0	1	0	0	0	0	1	1	0	2	0	1	0	2	1	1
CRK_AT4G21230.1	6	7	9	8	9	1	0	0	0	0	0	0	0	0	0	0	0	0	0	0	0	0	0	0	0	0	0	0	0	0	0	0	0	0	0	0	0	0	0	0	0	0	0	0	0	0	0	0	0
CRK_AT4G21400.1	24	31	27	39	32	7	5	3	4	2	5	3	4	1	1	1	1	2	1	1	4	1	1	1	3	2	1	2	1	1	2	1	2	2	4	1	4	3	2	1	0	3	3	2	2	2	3	2	2
CRK_AT4G21410.1	22	29	36	43	47	6	4	4	3	2	4	2	6	2	2	4	2	5	2	3	13	3	3	3	10	5	2	2	1	1	2	3	4	4	3	4	4	3	3	2	1	5	3	5	2	4	2	2	2
CRK_AT4G23130.2	1	1	1	1	1	0	0	0	12	4	9	5	6	0	0	4	0	2	2	2	3	4	0	3	2	0	0	0	0	0	0	0	0	0	0	0	0	0	0	0	0	0	0	0	0	0	0	0	0
CRK_AT4G23140.2	0	0	0	0	0	0	0	0	17	3	8	1	6	0	0	0	0	0	0	0	0	0	0	0	0	0	0	0	0	0	0	0	0	0	0	0	0	0	0	0	0	0	0	0	0	0	0	0	0
CRK_AT4G23150.1	0	0	0	0	0	0	0	0	1	1	2	0	1	0	0	0	0	0	0	0	0	1	0	0	0	0	0	0	0	0	0	0	0	0	0	0	0	0	0	0	0	0	0	0	0	0	0	0	0
CRK_AT4G23160.1	0	0	0	0	0	0	0	0	1	0	1	0	1	0	0	0	0	0	0	0	0	0	0	0	0	0	0	0	0	0	0	0	0	0	0	0	0	0	0	0	0	0	0	0	0	0	0	0	0
CRK_AT4G23180.1	0	0	1	1	1	5	1	2	42	10	20	13	13	1	1	72	1	33	66	47	24	56	1	63	24	3	3	1	0	6	3	2	3	2	4	3	2	2	1	5	6	2	1	3	0	2	3	0	0
CRK_AT4G23190.1	3	3	6	7	7	3	2	2	4	0	1	1	2	1	1	13	1	18	11	9	11	13	1	10	11	2	2	2	1	3	4	1	2	3	3	2	1	3	1	2	2	2	2	3	2	2	4	1	2
CRK_AT4G23200.1	0	0	0	0	0	0	0	0	1	1	1	1	1	0	0	0	0	0	0	0	0	0	0	0	0	0	0	0	0	0	0	0	0	0	0	0	0	0	0	0	0	0	0	0	0	0	0	0	0
CRK_AT4G23210.3	0	0	0	0	0	0	0	0	1	1	1	1	5	0	0	0	0	0	0	0	0	0	0	0	0	0	0	0	0	0	0	0	0	0	0	0	0	0	0	0	0	0	0	0	0	0	0	0	0
CRK_AT4G23220.1	0	0	0	0	0	0	0	0	8	1	2	1	1	0	0	0	0	0	0	0	0	0	0	0	0	0	0	0	0	0	0	0	0	0	0	0	0	0	0	0	0	0	0	0	0	0	0	0	0
CRK_AT4G23230.1	0	0	0	0	0	1	0	0	4	1	3	1	2	0	0	0	0	0	0	0	0	1	0	0	0	0	0	0	0	0	0	0	0	0	0	0	0	0	0	0	0	0	0	0	0	0	0	0	0
CRK_AT4G23240.1	0	1	1	1	1	1	1	0	2	2	3	3	4	1	1	1	1	1	2	1	1	1	0	1	1	0	0	0	0	2	5	0	0	0	0	0	1	0	0	0	2	0	0	0	0	0	5	0	0
CRK_AT4G23250.1	0	0	0	0	0	3	1	1	12	4	11	5	12	0	0	8	0	4	8	6	3	7	0	7	4	1	2	1	1	3	4	1	1	1	2	1	2	1	1	2	2	2	2	2	1	1	3	1	1
CRK_AT4G23260.1	0	0	0	0	0	13	2	2	40	14	59	46	116	0	0	8	0	11	11	7	12	11	0	8	11	0	0	0	0	0	0	0	0	0	0	0	0	0	0	0	0	0	0	0	0	0	0	0	0
CRK_AT4G23270.1	23	32	35	44	43	23	8	7	32	16	36	30	36	0	0	8	0	14	6	5	13	9	0	4	11	0	1	1	1	0	0	0	0	0	2	0	0	0	0	1	0	1	1	0	1	0	0	1	1
CRK_AT4G23280.1	0	0	0	0	0	0	0	0	1	0	0	0	0	0	0	0	0	0	0	0	0	0	0	0	0	0	0	0	0	0	0	0	0	0	0	0	0	0	0	0	0	0	0	0	0	0	0	0	0
CRK_AT4G23290.2	0	0	0	0	0	0	0	0	21	25	13	29	23	0	0	0	0	0	0	0	0	0	0	0	0	0	0	0	0	0	0	0	0	0	0	0	0	0	0	0	0	0	0	0	0	0	0	0	0
CRK_AT4G23300.1	0	0	0	0	0	0	0	0	14	13	13	19	18	0	0	0	0	0	0	0	0	0	0	0	1	2	1	0	0	0	0	1	1	0	1	1	1	0	1	2	0	0	1	0	1	1	0	0	1
CRK_AT4G23310.1	0	0	0	0	0	0	0	0	1	0	1	0	1	0	0	0	0	0	0	0	0	0	0	0	0	0	0	0	0	0	0	0	0	0	0	0	0	0	0	0	0	0	0	0	0	0	0	0	0
CRK_AT4G23320.1	0	0	0	0	0	0	0	0	5	2	7	4	4	0	0	2	0	0	0	1	0	1	0	0	0	0	0	0	0	0	0	0	0	0	0	0	0	0	0	0	0	0	0	0	0	0	0	0	0
CRK_AT4G28670.1	0	0	0	0	0	0	0	0	0	0	0	0	0	0	0	0	0	0	0	0	0	0	0	0	0	0	0	0	0	0	0	0	0	0	0	0	0	0	0	0	0	0	0	0	0	0	0	0	0
CRK_AT4G38830.1	2	2	3	3	4	0	0	0	0	0	0	0	0	0	0	0	0	0	0	0	0	0	0	0	0	0	0	0	0	0	0	0	0	0	0	0	0	0	0	0	0	0	0	1	0	0	1	0	0
CRK_AT5G40380.1	0	0	0	0	0	0	0	0	5	5	3	4	6	0	0	2	0	8	4	2	7	2	0	4	7	3	4	3	2	5	4	3	3	3	4	4	3	2	2	3	3	3	5	4	4	3	4	3	4
CRK_GRMZM2G021624_T03	NA	NA	NA	NA	NA	NA	NA	NA	NA	NA	NA	NA	NA	NA	NA	NA	NA	NA	NA	NA	NA	NA	NA	NA	NA	NA	NA	NA	NA	NA	NA	NA	NA	NA	NA	NA	NA	NA	NA	NA	NA	NA	NA	NA	NA	NA	NA	NA	NA
CRK_GRMZM2G063392_T02	NA	NA	NA	NA	NA	NA	NA	NA	NA	NA	NA	NA	NA	NA	NA	NA	NA	NA	NA	NA	NA	NA	NA	NA	NA	NA	NA	NA	NA	NA	NA	NA	NA	NA	NA	NA	NA	NA	NA	NA	NA	NA	NA	NA	NA	NA	NA	NA	NA
CRK_GRMZM2G075438_T01	NA	NA	NA	NA	NA	NA	NA	NA	NA	NA	NA	NA	NA	NA	NA	NA	NA	NA	NA	NA	NA	NA	NA	NA	NA	NA	NA	NA	NA	NA	NA	NA	NA	NA	NA	NA	NA	NA	NA	NA	NA	NA	NA	NA	NA	NA	NA	NA	NA
CRK_GRMZM2G076943_T01	NA	NA	NA	NA	NA	NA	NA	NA	NA	NA	NA	NA	NA	NA	NA	NA	NA	NA	NA	NA	NA	NA	NA	NA	NA	NA	NA	NA	NA	NA	NA	NA	NA	NA	NA	NA	NA	NA	NA	NA	NA	NA	NA	NA	NA	NA	NA	NA	NA
CRK_GRMZM2G076987_T01	NA	NA	NA	NA	NA	NA	NA	NA	NA	NA	NA	NA	NA	NA	NA	NA	NA	NA	NA	NA	NA	NA	NA	NA	NA	NA	NA	NA	NA	NA	NA	NA	NA	NA	NA	NA	NA	NA	NA	NA	NA	NA	NA	NA	NA	NA	NA	NA	NA
CRK_GRMZM2G084825_T01	NA	NA	NA	NA	NA	NA	NA	NA	NA	NA	NA	NA	NA	NA	NA	NA	NA	NA	NA	NA	NA	NA	NA	NA	NA	NA	NA	NA	NA	NA	NA	NA	NA	NA	NA	NA	NA	NA	NA	NA	NA	NA	NA	NA	NA	NA	NA	NA	NA
CRK_GRMZM2G087625_T01	NA	NA	NA	NA	NA	NA	NA	NA	NA	NA	NA	NA	NA	NA	NA	NA	NA	NA	NA	NA	NA	NA	NA	NA	NA	NA	NA	NA	NA	NA	NA	NA	NA	NA	NA	NA	NA	NA	NA	NA	NA	NA	NA	NA	NA	NA	NA	NA	NA
CRK_GRMZM2G140231_T01	NA	NA	NA	NA	NA	NA	NA	NA	NA	NA	NA	NA	NA	NA	NA	NA	NA	NA	NA	NA	NA	NA	NA	NA	NA	NA	NA	NA	NA	NA	NA	NA	NA	NA	NA	NA	NA	NA	NA	NA	NA	NA	NA	NA	NA	NA	NA	NA	NA
CRK_GRMZM2G140721_T01	NA	NA	NA	NA	NA	NA	NA	NA	NA	NA	NA	NA	NA	NA	NA	NA	NA	NA	NA	NA	NA	NA	NA	NA	NA	NA	NA	NA	NA	NA	NA	NA	NA	NA	NA	NA	NA	NA	NA	NA	NA	NA	NA	NA	NA	NA	NA	NA	NA
CRK_GRMZM2G140752_T01	NA	NA	NA	NA	NA	NA	NA	NA	NA	NA	NA	NA	NA	NA	NA	NA	NA	NA	NA	NA	NA	NA	NA	NA	NA	NA	NA	NA	NA	NA	NA	NA	NA	NA	NA	NA	NA	NA	NA	NA	NA	NA	NA	NA	NA	NA	NA	NA	NA
CRK_GRMZM2G175874_T03	NA	NA	NA	NA	NA	NA	NA	NA	NA	NA	NA	NA	NA	NA	NA	NA	NA	NA	NA	NA	NA	NA	NA	NA	NA	NA	NA	NA	NA	NA	NA	NA	NA	NA	NA	NA	NA	NA	NA	NA	NA	NA	NA	NA	NA	NA	NA	NA	NA
CRK_GRMZM2G177726_T01	NA	NA	NA	NA	NA	NA	NA	NA	NA	NA	NA	NA	NA	NA	NA	NA	NA	NA	NA	NA	NA	NA	NA	NA	NA	NA	NA	NA	NA	NA	NA	NA	NA	NA	NA	NA	NA	NA	NA	NA	NA	NA	NA	NA	NA	NA	NA	NA	NA
CRK_GRMZM2G309380_T01	NA	NA	NA	NA	NA	NA	NA	NA	NA	NA	NA	NA	NA	NA	NA	NA	NA	NA	NA	NA	NA	NA	NA	NA	NA	NA	NA	NA	NA	NA	NA	NA	NA	NA	NA	NA	NA	NA	NA	NA	NA	NA	NA	NA	NA	NA	NA	NA	NA
CRK_GRMZM2G325238_T03	NA	NA	NA	NA	NA	NA	NA	NA	NA	NA	NA	NA	NA	NA	NA	NA	NA	NA	NA	NA	NA	NA	NA	NA	NA	NA	NA	NA	NA	NA	NA	NA	NA	NA	NA	NA	NA	NA	NA	NA	NA	NA	NA	NA	NA	NA	NA	NA	NA
CRK_GRMZM2G332107_T01	NA	NA	NA	NA	NA	NA	NA	NA	NA	NA	NA	NA	NA	NA	NA	NA	NA	NA	NA	NA	NA	NA	NA	NA	NA	NA	NA	NA	NA	NA	NA	NA	NA	NA	NA	NA	NA	NA	NA	NA	NA	NA	NA	NA	NA	NA	NA	NA	NA
CRK_GRMZM2G340048_T01	NA	NA	NA	NA	NA	NA	NA	NA	NA	NA	NA	NA	NA	NA	NA	NA	NA	NA	NA	NA	NA	NA	NA	NA	NA	NA	NA	NA	NA	NA	NA	NA	NA	NA	NA	NA	NA	NA	NA	NA	NA	NA	NA	NA	NA	NA	NA	NA	NA
CRK_GRMZM2G352866_T01	NA	NA	NA	NA	NA	NA	NA	NA	NA	NA	NA	NA	NA	NA	NA	NA	NA	NA	NA	NA	NA	NA	NA	NA	NA	NA	NA	NA	NA	NA	NA	NA	NA	NA	NA	NA	NA	NA	NA	NA	NA	NA	NA	NA	NA	NA	NA	NA	NA
CRK_GRMZM2G365282_T01	NA	NA	NA	NA	NA	NA	NA	NA	NA	NA	NA	NA	NA	NA	NA	NA	NA	NA	NA	NA	NA	NA	NA	NA	NA	NA	NA	NA	NA	NA	NA	NA	NA	NA	NA	NA	NA	NA	NA	NA	NA	NA	NA	NA	NA	NA	NA	NA	NA
CRK_GRMZM2G368632_T01	NA	NA	NA	NA	NA	NA	NA	NA	NA	NA	NA	NA	NA	NA	NA	NA	NA	NA	NA	NA	NA	NA	NA	NA	NA	NA	NA	NA	NA	NA	NA	NA	NA	NA	NA	NA	NA	NA	NA	NA	NA	NA	NA	NA	NA	NA	NA	NA	NA
CRK_GRMZM2G374309_T01	NA	NA	NA	NA	NA	NA	NA	NA	NA	NA	NA	NA	NA	NA	NA	NA	NA	NA	NA	NA	NA	NA	NA	NA	NA	NA	NA	NA	NA	NA	NA	NA	NA	NA	NA	NA	NA	NA	NA	NA	NA	NA	NA	NA	NA	NA	NA	NA	NA
CRK_GRMZM2G377199_T01	NA	NA	NA	NA	NA	NA	NA	NA	NA	NA	NA	NA	NA	NA	NA	NA	NA	NA	NA	NA	NA	NA	NA	NA	NA	NA	NA	NA	NA	NA	NA	NA	NA	NA	NA	NA	NA	NA	NA	NA	NA	NA	NA	NA	NA	NA	NA	NA	NA
CRK_GRMZM2G379780_T01	NA	NA	NA	NA	NA	NA	NA	NA	NA	NA	NA	NA	NA	NA	NA	NA	NA	NA	NA	NA	NA	NA	NA	NA	NA	NA	NA	NA	NA	NA	NA	NA	NA	NA	NA	NA	NA	NA	NA	NA	NA	NA	NA	NA	NA	NA	NA	NA	NA
CRK_GRMZM2G387381_T01	NA	NA	NA	NA	NA	NA	NA	NA	NA	NA	NA	NA	NA	NA	NA	NA	NA	NA	NA	NA	NA	NA	NA	NA	NA	NA	NA	NA	NA	NA	NA	NA	NA	NA	NA	NA	NA	NA	NA	NA	NA	NA	NA	NA	NA	NA	NA	NA	NA
CRK_GRMZM2G403719_T01	NA	NA	NA	NA	NA	NA	NA	NA	NA	NA	NA	NA	NA	NA	NA	NA	NA	NA	NA	NA	NA	NA	NA	NA	NA	NA	NA	NA	NA	NA	NA	NA	NA	NA	NA	NA	NA	NA	NA	NA	NA	NA	NA	NA	NA	NA	NA	NA	NA
CRK_GRMZM2G413635_T02	NA	NA	NA	NA	NA	NA	NA	NA	NA	NA	NA	NA	NA	NA	NA	NA	NA	NA	NA	NA	NA	NA	NA	NA	NA	NA	NA	NA	NA	NA	NA	NA	NA	NA	NA	NA	NA	NA	NA	NA	NA	NA	NA	NA	NA	NA	NA	NA	NA
CRK_GRMZM2G431018_T01	NA	NA	NA	NA	NA	NA	NA	NA	NA	NA	NA	NA	NA	NA	NA	NA	NA	NA	NA	NA	NA	NA	NA	NA	NA	NA	NA	NA	NA	NA	NA	NA	NA	NA	NA	NA	NA	NA	NA	NA	NA	NA	NA	NA	NA	NA	NA	NA	NA
CRK_GRMZM2G431021_T01	NA	NA	NA	NA	NA	NA	NA	NA	NA	NA	NA	NA	NA	NA	NA	NA	NA	NA	NA	NA	NA	NA	NA	NA	NA	NA	NA	NA	NA	NA	NA	NA	NA	NA	NA	NA	NA	NA	NA	NA	NA	NA	NA	NA	NA	NA	NA	NA	NA
CRK_GRMZM2G434363_T01	NA	NA	NA	NA	NA	NA	NA	NA	NA	NA	NA	NA	NA	NA	NA	NA	NA	NA	NA	NA	NA	NA	NA	NA	NA	NA	NA	NA	NA	NA	NA	NA	NA	NA	NA	NA	NA	NA	NA	NA	NA	NA	NA	NA	NA	NA	NA	NA	NA
CRK_GRMZM2G451300_T01	NA	NA	NA	NA	NA	NA	NA	NA	NA	NA	NA	NA	NA	NA	NA	NA	NA	NA	NA	NA	NA	NA	NA	NA	NA	NA	NA	NA	NA	NA	NA	NA	NA	NA	NA	NA	NA	NA	NA	NA	NA	NA	NA	NA	NA	NA	NA	NA	NA
CRK_GRMZM5G856011_T01	NA	NA	NA	NA	NA	NA	NA	NA	NA	NA	NA	NA	NA	NA	NA	NA	NA	NA	NA	NA	NA	NA	NA	NA	NA	NA	NA	NA	NA	NA	NA	NA	NA	NA	NA	NA	NA	NA	NA	NA	NA	NA	NA	NA	NA	NA	NA	NA	NA
CRK_LOC-Os01g26390.1	NA	NA	NA	NA	NA	NA	NA	NA	NA	NA	NA	NA	NA	NA	NA	NA	NA	NA	NA	NA	NA	NA	NA	NA	NA	NA	NA	NA	NA	NA	NA	NA	NA	NA	NA	NA	NA	NA	NA	NA	NA	NA	NA	NA	NA	NA	NA	NA	NA
CRK_LOC-Os01g35160.1	NA	NA	NA	NA	NA	NA	NA	NA	NA	NA	NA	NA	NA	NA	NA	NA	NA	NA	NA	NA	NA	NA	NA	NA	NA	NA	NA	NA	NA	NA	NA	NA	NA	NA	NA	NA	NA	NA	NA	NA	NA	NA	NA	NA	NA	NA	NA	NA	NA
CRK_LOC-Os01g36500.1	NA	NA	NA	NA	NA	NA	NA	NA	NA	NA	NA	NA	NA	NA	NA	NA	NA	NA	NA	NA	NA	NA	NA	NA	NA	NA	NA	NA	NA	NA	NA	NA	NA	NA	NA	NA	NA	NA	NA	NA	NA	NA	NA	NA	NA	NA	NA	NA	NA
CRK_LOC-Os01g36790.1	NA	NA	NA	NA	NA	NA	NA	NA	NA	NA	NA	NA	NA	NA	NA	NA	NA	NA	NA	NA	NA	NA	NA	NA	NA	NA	NA	NA	NA	NA	NA	NA	NA	NA	NA	NA	NA	NA	NA	NA	NA	NA	NA	NA	NA	NA	NA	NA	NA
CRK_LOC-Os01g38850.1	NA	NA	NA	NA	NA	NA	NA	NA	NA	NA	NA	NA	NA	NA	NA	NA	NA	NA	NA	NA	NA	NA	NA	NA	NA	NA	NA	NA	NA	NA	NA	NA	NA	NA	NA	NA	NA	NA	NA	NA	NA	NA	NA	NA	NA	NA	NA	NA	NA
CRK_LOC-Os01g38900.1	NA	NA	NA	NA	NA	NA	NA	NA	NA	NA	NA	NA	NA	NA	NA	NA	NA	NA	NA	NA	NA	NA	NA	NA	NA	NA	NA	NA	NA	NA	NA	NA	NA	NA	NA	NA	NA	NA	NA	NA	NA	NA	NA	NA	NA	NA	NA	NA	NA
CRK_LOC-Os05g03920.1	NA	NA	NA	NA	NA	NA	NA	NA	NA	NA	NA	NA	NA	NA	NA	NA	NA	NA	NA	NA	NA	NA	NA	NA	NA	NA	NA	NA	NA	NA	NA	NA	NA	NA	NA	NA	NA	NA	NA	NA	NA	NA	NA	NA	NA	NA	NA	NA	NA
CRK_LOC-Os05g41370.1	NA	NA	NA	NA	NA	NA	NA	NA	NA	NA	NA	NA	NA	NA	NA	NA	NA	NA	NA	NA	NA	NA	NA	NA	NA	NA	NA	NA	NA	NA	NA	NA	NA	NA	NA	NA	NA	NA	NA	NA	NA	NA	NA	NA	NA	NA	NA	NA	NA
CRK_LOC-Os07g12850.1	NA	NA	NA	NA	NA	NA	NA	NA	NA	NA	NA	NA	NA	NA	NA	NA	NA	NA	NA	NA	NA	NA	NA	NA	NA	NA	NA	NA	NA	NA	NA	NA	NA	NA	NA	NA	NA	NA	NA	NA	NA	NA	NA	NA	NA	NA	NA	NA	NA
CRK_LOC-Os07g30410.1	NA	NA	NA	NA	NA	NA	NA	NA	NA	NA	NA	NA	NA	NA	NA	NA	NA	NA	NA	NA	NA	NA	NA	NA	NA	NA	NA	NA	NA	NA	NA	NA	NA	NA	NA	NA	NA	NA	NA	NA	NA	NA	NA	NA	NA	NA	NA	NA	NA
CRK_LOC-Os07g30510.1	NA	NA	NA	NA	NA	NA	NA	NA	NA	NA	NA	NA	NA	NA	NA	NA	NA	NA	NA	NA	NA	NA	NA	NA	NA	NA	NA	NA	NA	NA	NA	NA	NA	NA	NA	NA	NA	NA	NA	NA	NA	NA	NA	NA	NA	NA	NA	NA	NA
CRK_LOC-Os07g34980.1	NA	NA	NA	NA	NA	NA	NA	NA	NA	NA	NA	NA	NA	NA	NA	NA	NA	NA	NA	NA	NA	NA	NA	NA	NA	NA	NA	NA	NA	NA	NA	NA	NA	NA	NA	NA	NA	NA	NA	NA	NA	NA	NA	NA	NA	NA	NA	NA	NA
CRK_LOC-Os07g35004.1	NA	NA	NA	NA	NA	NA	NA	NA	NA	NA	NA	NA	NA	NA	NA	NA	NA	NA	NA	NA	NA	NA	NA	NA	NA	NA	NA	NA	NA	NA	NA	NA	NA	NA	NA	NA	NA	NA	NA	NA	NA	NA	NA	NA	NA	NA	NA	NA	NA
CRK_LOC-Os07g35140.1	NA	NA	NA	NA	NA	NA	NA	NA	NA	NA	NA	NA	NA	NA	NA	NA	NA	NA	NA	NA	NA	NA	NA	NA	NA	NA	NA	NA	NA	NA	NA	NA	NA	NA	NA	NA	NA	NA	NA	NA	NA	NA	NA	NA	NA	NA	NA	NA	NA
CRK_LOC-Os07g35280.1	NA	NA	NA	NA	NA	NA	NA	NA	NA	NA	NA	NA	NA	NA	NA	NA	NA	NA	NA	NA	NA	NA	NA	NA	NA	NA	NA	NA	NA	NA	NA	NA	NA	NA	NA	NA	NA	NA	NA	NA	NA	NA	NA	NA	NA	NA	NA	NA	NA
CRK_LOC-Os07g35290.1	NA	NA	NA	NA	NA	NA	NA	NA	NA	NA	NA	NA	NA	NA	NA	NA	NA	NA	NA	NA	NA	NA	NA	NA	NA	NA	NA	NA	NA	NA	NA	NA	NA	NA	NA	NA	NA	NA	NA	NA	NA	NA	NA	NA	NA	NA	NA	NA	NA
CRK_LOC-Os07g35300.1	NA	NA	NA	NA	NA	NA	NA	NA	NA	NA	NA	NA	NA	NA	NA	NA	NA	NA	NA	NA	NA	NA	NA	NA	NA	NA	NA	NA	NA	NA	NA	NA	NA	NA	NA	NA	NA	NA	NA	NA	NA	NA	NA	NA	NA	NA	NA	NA	NA
CRK_LOC-Os07g35310.1	NA	NA	NA	NA	NA	NA	NA	NA	NA	NA	NA	NA	NA	NA	NA	NA	NA	NA	NA	NA	NA	NA	NA	NA	NA	NA	NA	NA	NA	NA	NA	NA	NA	NA	NA	NA	NA	NA	NA	NA	NA	NA	NA	NA	NA	NA	NA	NA	NA
CRK_LOC-Os07g35330.1	NA	NA	NA	NA	NA	NA	NA	NA	NA	NA	NA	NA	NA	NA	NA	NA	NA	NA	NA	NA	NA	NA	NA	NA	NA	NA	NA	NA	NA	NA	NA	NA	NA	NA	NA	NA	NA	NA	NA	NA	NA	NA	NA	NA	NA	NA	NA	NA	NA
CRK_LOC-Os07g35340.1	NA	NA	NA	NA	NA	NA	NA	NA	NA	NA	NA	NA	NA	NA	NA	NA	NA	NA	NA	NA	NA	NA	NA	NA	NA	NA	NA	NA	NA	NA	NA	NA	NA	NA	NA	NA	NA	NA	NA	NA	NA	NA	NA	NA	NA	NA	NA	NA	NA
CRK_LOC-Os07g35370.1	NA	NA	NA	NA	NA	NA	NA	NA	NA	NA	NA	NA	NA	NA	NA	NA	NA	NA	NA	NA	NA	NA	NA	NA	NA	NA	NA	NA	NA	NA	NA	NA	NA	NA	NA	NA	NA	NA	NA	NA	NA	NA	NA	NA	NA	NA	NA	NA	NA
CRK_LOC-Os07g35380.1	NA	NA	NA	NA	NA	NA	NA	NA	NA	NA	NA	NA	NA	NA	NA	NA	NA	NA	NA	NA	NA	NA	NA	NA	NA	NA	NA	NA	NA	NA	NA	NA	NA	NA	NA	NA	NA	NA	NA	NA	NA	NA	NA	NA	NA	NA	NA	NA	NA
CRK_LOC-Os07g35390.1	NA	NA	NA	NA	NA	NA	NA	NA	NA	NA	NA	NA	NA	NA	NA	NA	NA	NA	NA	NA	NA	NA	NA	NA	NA	NA	NA	NA	NA	NA	NA	NA	NA	NA	NA	NA	NA	NA	NA	NA	NA	NA	NA	NA	NA	NA	NA	NA	NA
CRK_LOC-Os07g35410.1	NA	NA	NA	NA	NA	NA	NA	NA	NA	NA	NA	NA	NA	NA	NA	NA	NA	NA	NA	NA	NA	NA	NA	NA	NA	NA	NA	NA	NA	NA	NA	NA	NA	NA	NA	NA	NA	NA	NA	NA	NA	NA	NA	NA	NA	NA	NA	NA	NA
CRK_LOC-Os07g35540.1	NA	NA	NA	NA	NA	NA	NA	NA	NA	NA	NA	NA	NA	NA	NA	NA	NA	NA	NA	NA	NA	NA	NA	NA	NA	NA	NA	NA	NA	NA	NA	NA	NA	NA	NA	NA	NA	NA	NA	NA	NA	NA	NA	NA	NA	NA	NA	NA	NA
CRK_LOC-Os07g35580.1	NA	NA	NA	NA	NA	NA	NA	NA	NA	NA	NA	NA	NA	NA	NA	NA	NA	NA	NA	NA	NA	NA	NA	NA	NA	NA	NA	NA	NA	NA	NA	NA	NA	NA	NA	NA	NA	NA	NA	NA	NA	NA	NA	NA	NA	NA	NA	NA	NA
CRK_LOC-Os07g35640.1	NA	NA	NA	NA	NA	NA	NA	NA	NA	NA	NA	NA	NA	NA	NA	NA	NA	NA	NA	NA	NA	NA	NA	NA	NA	NA	NA	NA	NA	NA	NA	NA	NA	NA	NA	NA	NA	NA	NA	NA	NA	NA	NA	NA	NA	NA	NA	NA	NA
CRK_LOC-Os07g35650.1	NA	NA	NA	NA	NA	NA	NA	NA	NA	NA	NA	NA	NA	NA	NA	NA	NA	NA	NA	NA	NA	NA	NA	NA	NA	NA	NA	NA	NA	NA	NA	NA	NA	NA	NA	NA	NA	NA	NA	NA	NA	NA	NA	NA	NA	NA	NA	NA	NA
CRK_LOC-Os07g35660.1	NA	NA	NA	NA	NA	NA	NA	NA	NA	NA	NA	NA	NA	NA	NA	NA	NA	NA	NA	NA	NA	NA	NA	NA	NA	NA	NA	NA	NA	NA	NA	NA	NA	NA	NA	NA	NA	NA	NA	NA	NA	NA	NA	NA	NA	NA	NA	NA	NA
CRK_LOC-Os07g35680.1	NA	NA	NA	NA	NA	NA	NA	NA	NA	NA	NA	NA	NA	NA	NA	NA	NA	NA	NA	NA	NA	NA	NA	NA	NA	NA	NA	NA	NA	NA	NA	NA	NA	NA	NA	NA	NA	NA	NA	NA	NA	NA	NA	NA	NA	NA	NA	NA	NA
CRK_LOC-Os07g35690.1	NA	NA	NA	NA	NA	NA	NA	NA	NA	NA	NA	NA	NA	NA	NA	NA	NA	NA	NA	NA	NA	NA	NA	NA	NA	NA	NA	NA	NA	NA	NA	NA	NA	NA	NA	NA	NA	NA	NA	NA	NA	NA	NA	NA	NA	NA	NA	NA	NA
CRK_LOC-Os07g35700.1	NA	NA	NA	NA	NA	NA	NA	NA	NA	NA	NA	NA	NA	NA	NA	NA	NA	NA	NA	NA	NA	NA	NA	NA	NA	NA	NA	NA	NA	NA	NA	NA	NA	NA	NA	NA	NA	NA	NA	NA	NA	NA	NA	NA	NA	NA	NA	NA	NA
CRK_LOC-Os07g35740.1	NA	NA	NA	NA	NA	NA	NA	NA	NA	NA	NA	NA	NA	NA	NA	NA	NA	NA	NA	NA	NA	NA	NA	NA	NA	NA	NA	NA	NA	NA	NA	NA	NA	NA	NA	NA	NA	NA	NA	NA	NA	NA	NA	NA	NA	NA	NA	NA	NA
CRK_LOC-Os07g35750.1	NA	NA	NA	NA	NA	NA	NA	NA	NA	NA	NA	NA	NA	NA	NA	NA	NA	NA	NA	NA	NA	NA	NA	NA	NA	NA	NA	NA	NA	NA	NA	NA	NA	NA	NA	NA	NA	NA	NA	NA	NA	NA	NA	NA	NA	NA	NA	NA	NA
CRK_LOC-Os07g35790.1	NA	NA	NA	NA	NA	NA	NA	NA	NA	NA	NA	NA	NA	NA	NA	NA	NA	NA	NA	NA	NA	NA	NA	NA	NA	NA	NA	NA	NA	NA	NA	NA	NA	NA	NA	NA	NA	NA	NA	NA	NA	NA	NA	NA	NA	NA	NA	NA	NA
CRK_LOC-Os07g35810.1	NA	NA	NA	NA	NA	NA	NA	NA	NA	NA	NA	NA	NA	NA	NA	NA	NA	NA	NA	NA	NA	NA	NA	NA	NA	NA	NA	NA	NA	NA	NA	NA	NA	NA	NA	NA	NA	NA	NA	NA	NA	NA	NA	NA	NA	NA	NA	NA	NA
CRK_LOC-Os07g43560.1	NA	NA	NA	NA	NA	NA	NA	NA	NA	NA	NA	NA	NA	NA	NA	NA	NA	NA	NA	NA	NA	NA	NA	NA	NA	NA	NA	NA	NA	NA	NA	NA	NA	NA	NA	NA	NA	NA	NA	NA	NA	NA	NA	NA	NA	NA	NA	NA	NA
CRK_LOC-Os07g43570.1	NA	NA	NA	NA	NA	NA	NA	NA	NA	NA	NA	NA	NA	NA	NA	NA	NA	NA	NA	NA	NA	NA	NA	NA	NA	NA	NA	NA	NA	NA	NA	NA	NA	NA	NA	NA	NA	NA	NA	NA	NA	NA	NA	NA	NA	NA	NA	NA	NA
CRK_LOC-Os07g47230.1	NA	NA	NA	NA	NA	NA	NA	NA	NA	NA	NA	NA	NA	NA	NA	NA	NA	NA	NA	NA	NA	NA	NA	NA	NA	NA	NA	NA	NA	NA	NA	NA	NA	NA	NA	NA	NA	NA	NA	NA	NA	NA	NA	NA	NA	NA	NA	NA	NA
CRK_LOC-Os10g04720.1	NA	NA	NA	NA	NA	NA	NA	NA	NA	NA	NA	NA	NA	NA	NA	NA	NA	NA	NA	NA	NA	NA	NA	NA	NA	NA	NA	NA	NA	NA	NA	NA	NA	NA	NA	NA	NA	NA	NA	NA	NA	NA	NA	NA	NA	NA	NA	NA	NA
CRK_LOC-Os10g04730.1	NA	NA	NA	NA	NA	NA	NA	NA	NA	NA	NA	NA	NA	NA	NA	NA	NA	NA	NA	NA	NA	NA	NA	NA	NA	NA	NA	NA	NA	NA	NA	NA	NA	NA	NA	NA	NA	NA	NA	NA	NA	NA	NA	NA	NA	NA	NA	NA	NA
CRK_LOC-Os10g17950.1	NA	NA	NA	NA	NA	NA	NA	NA	NA	NA	NA	NA	NA	NA	NA	NA	NA	NA	NA	NA	NA	NA	NA	NA	NA	NA	NA	NA	NA	NA	NA	NA	NA	NA	NA	NA	NA	NA	NA	NA	NA	NA	NA	NA	NA	NA	NA	NA	NA
CRK_LOC-Os10g17960.1	NA	NA	NA	NA	NA	NA	NA	NA	NA	NA	NA	NA	NA	NA	NA	NA	NA	NA	NA	NA	NA	NA	NA	NA	NA	NA	NA	NA	NA	NA	NA	NA	NA	NA	NA	NA	NA	NA	NA	NA	NA	NA	NA	NA	NA	NA	NA	NA	NA
CRK_LOC-Os11g28104.1	NA	NA	NA	NA	NA	NA	NA	NA	NA	NA	NA	NA	NA	NA	NA	NA	NA	NA	NA	NA	NA	NA	NA	NA	NA	NA	NA	NA	NA	NA	NA	NA	NA	NA	NA	NA	NA	NA	NA	NA	NA	NA	NA	NA	NA	NA	NA	NA	NA
CRK_LOC-Os11g38850.1	NA	NA	NA	NA	NA	NA	NA	NA	NA	NA	NA	NA	NA	NA	NA	NA	NA	NA	NA	NA	NA	NA	NA	NA	NA	NA	NA	NA	NA	NA	NA	NA	NA	NA	NA	NA	NA	NA	NA	NA	NA	NA	NA	NA	NA	NA	NA	NA	NA
CRK_LOC-Os11g45540.1	NA	NA	NA	NA	NA	NA	NA	NA	NA	NA	NA	NA	NA	NA	NA	NA	NA	NA	NA	NA	NA	NA	NA	NA	NA	NA	NA	NA	NA	NA	NA	NA	NA	NA	NA	NA	NA	NA	NA	NA	NA	NA	NA	NA	NA	NA	NA	NA	NA
CRK_LOC-Os12g41490.1	NA	NA	NA	NA	NA	NA	NA	NA	NA	NA	NA	NA	NA	NA	NA	NA	NA	NA	NA	NA	NA	NA	NA	NA	NA	NA	NA	NA	NA	NA	NA	NA	NA	NA	NA	NA	NA	NA	NA	NA	NA	NA	NA	NA	NA	NA	NA	NA	NA
CRK_LOC-Os12g41510.1	NA	NA	NA	NA	NA	NA	NA	NA	NA	NA	NA	NA	NA	NA	NA	NA	NA	NA	NA	NA	NA	NA	NA	NA	NA	NA	NA	NA	NA	NA	NA	NA	NA	NA	NA	NA	NA	NA	NA	NA	NA	NA	NA	NA	NA	NA	NA	NA	NA
CRK_LOC-Os12g41530.1	NA	NA	NA	NA	NA	NA	NA	NA	NA	NA	NA	NA	NA	NA	NA	NA	NA	NA	NA	NA	NA	NA	NA	NA	NA	NA	NA	NA	NA	NA	NA	NA	NA	NA	NA	NA	NA	NA	NA	NA	NA	NA	NA	NA	NA	NA	NA	NA	NA
CRK_Solyc01g007960.2.1	NA	NA	NA	NA	NA	NA	NA	NA	NA	NA	NA	NA	NA	NA	NA	NA	NA	NA	NA	NA	NA	NA	NA	NA	NA	NA	NA	NA	NA	NA	NA	NA	NA	NA	NA	NA	NA	NA	NA	NA	NA	NA	NA	NA	NA	NA	NA	NA	NA
CRK_Solyc01g007970.1.1	NA	NA	NA	NA	NA	NA	NA	NA	NA	NA	NA	NA	NA	NA	NA	NA	NA	NA	NA	NA	NA	NA	NA	NA	NA	NA	NA	NA	NA	NA	NA	NA	NA	NA	NA	NA	NA	NA	NA	NA	NA	NA	NA	NA	NA	NA	NA	NA	NA
CRK_Solyc01g007980.2.1	NA	NA	NA	NA	NA	NA	NA	NA	NA	NA	NA	NA	NA	NA	NA	NA	NA	NA	NA	NA	NA	NA	NA	NA	NA	NA	NA	NA	NA	NA	NA	NA	NA	NA	NA	NA	NA	NA	NA	NA	NA	NA	NA	NA	NA	NA	NA	NA	NA
CRK_Solyc01g007990.2.1	NA	NA	NA	NA	NA	NA	NA	NA	NA	NA	NA	NA	NA	NA	NA	NA	NA	NA	NA	NA	NA	NA	NA	NA	NA	NA	NA	NA	NA	NA	NA	NA	NA	NA	NA	NA	NA	NA	NA	NA	NA	NA	NA	NA	NA	NA	NA	NA	NA
CRK_Solyc02g067770.2.1	NA	NA	NA	NA	NA	NA	NA	NA	NA	NA	NA	NA	NA	NA	NA	NA	NA	NA	NA	NA	NA	NA	NA	NA	NA	NA	NA	NA	NA	NA	NA	NA	NA	NA	NA	NA	NA	NA	NA	NA	NA	NA	NA	NA	NA	NA	NA	NA	NA
CRK_Solyc02g079990.2.1	NA	NA	NA	NA	NA	NA	NA	NA	NA	NA	NA	NA	NA	NA	NA	NA	NA	NA	NA	NA	NA	NA	NA	NA	NA	NA	NA	NA	NA	NA	NA	NA	NA	NA	NA	NA	NA	NA	NA	NA	NA	NA	NA	NA	NA	NA	NA	NA	NA
CRK_Solyc02g080010.2.1	NA	NA	NA	NA	NA	NA	NA	NA	NA	NA	NA	NA	NA	NA	NA	NA	NA	NA	NA	NA	NA	NA	NA	NA	NA	NA	NA	NA	NA	NA	NA	NA	NA	NA	NA	NA	NA	NA	NA	NA	NA	NA	NA	NA	NA	NA	NA	NA	NA
CRK_Solyc02g080050.1.1	NA	NA	NA	NA	NA	NA	NA	NA	NA	NA	NA	NA	NA	NA	NA	NA	NA	NA	NA	NA	NA	NA	NA	NA	NA	NA	NA	NA	NA	NA	NA	NA	NA	NA	NA	NA	NA	NA	NA	NA	NA	NA	NA	NA	NA	NA	NA	NA	NA
CRK_Solyc02g080070.2.1	NA	NA	NA	NA	NA	NA	NA	NA	NA	NA	NA	NA	NA	NA	NA	NA	NA	NA	NA	NA	NA	NA	NA	NA	NA	NA	NA	NA	NA	NA	NA	NA	NA	NA	NA	NA	NA	NA	NA	NA	NA	NA	NA	NA	NA	NA	NA	NA	NA
CRK_Solyc02g080080.2.1	NA	NA	NA	NA	NA	NA	NA	NA	NA	NA	NA	NA	NA	NA	NA	NA	NA	NA	NA	NA	NA	NA	NA	NA	NA	NA	NA	NA	NA	NA	NA	NA	NA	NA	NA	NA	NA	NA	NA	NA	NA	NA	NA	NA	NA	NA	NA	NA	NA
CRK_Solyc02g086590.2.1	NA	NA	NA	NA	NA	NA	NA	NA	NA	NA	NA	NA	NA	NA	NA	NA	NA	NA	NA	NA	NA	NA	NA	NA	NA	NA	NA	NA	NA	NA	NA	NA	NA	NA	NA	NA	NA	NA	NA	NA	NA	NA	NA	NA	NA	NA	NA	NA	NA
CRK_Solyc03g111540.1.1	NA	NA	NA	NA	NA	NA	NA	NA	NA	NA	NA	NA	NA	NA	NA	NA	NA	NA	NA	NA	NA	NA	NA	NA	NA	NA	NA	NA	NA	NA	NA	NA	NA	NA	NA	NA	NA	NA	NA	NA	NA	NA	NA	NA	NA	NA	NA	NA	NA
CRK_Solyc03g112730.2.1	NA	NA	NA	NA	NA	NA	NA	NA	NA	NA	NA	NA	NA	NA	NA	NA	NA	NA	NA	NA	NA	NA	NA	NA	NA	NA	NA	NA	NA	NA	NA	NA	NA	NA	NA	NA	NA	NA	NA	NA	NA	NA	NA	NA	NA	NA	NA	NA	NA
CRK_Solyc05g005050.2.1	NA	NA	NA	NA	NA	NA	NA	NA	NA	NA	NA	NA	NA	NA	NA	NA	NA	NA	NA	NA	NA	NA	NA	NA	NA	NA	NA	NA	NA	NA	NA	NA	NA	NA	NA	NA	NA	NA	NA	NA	NA	NA	NA	NA	NA	NA	NA	NA	NA
CRK_Solyc05g005070.2.1	NA	NA	NA	NA	NA	NA	NA	NA	NA	NA	NA	NA	NA	NA	NA	NA	NA	NA	NA	NA	NA	NA	NA	NA	NA	NA	NA	NA	NA	NA	NA	NA	NA	NA	NA	NA	NA	NA	NA	NA	NA	NA	NA	NA	NA	NA	NA	NA	NA
CRK_Solyc11g011880.1.1	NA	NA	NA	NA	NA	NA	NA	NA	NA	NA	NA	NA	NA	NA	NA	NA	NA	NA	NA	NA	NA	NA	NA	NA	NA	NA	NA	NA	NA	NA	NA	NA	NA	NA	NA	NA	NA	NA	NA	NA	NA	NA	NA	NA	NA	NA	NA	NA	NA
CRK_Solyc12g087920.1.1	NA	NA	NA	NA	NA	NA	NA	NA	NA	NA	NA	NA	NA	NA	NA	NA	NA	NA	NA	NA	NA	NA	NA	NA	NA	NA	NA	NA	NA	NA	NA	NA	NA	NA	NA	NA	NA	NA	NA	NA	NA	NA	NA	NA	NA	NA	NA	NA	NA
CRK44_AT4G00960.1	2	2	2	3	2	0	0	0	1	1	1	1	1	0	0	0	0	0	1	0	1	1	0	1	0	0	0	0	0	0	0	0	0	0	0	0	0	0	0	0	0	0	0	0	0	0	0	0	0
CRK45_AT4G11890.3	0	0	0	0	0	5	0	0	9	5	8	2	7	0	0	3	0	1	0	2	1	5	0	0	1	0	0	0	0	0	0	0	0	0	0	0	0	0	0	0	0	0	0	0	0	0	0	0	0
CRRSP_AT1G61750.1	5	7	13	26	16	0	0	0	0	0	0	0	0	0	0	0	0	0	0	0	0	0	0	0	0	0	0	0	0	0	0	0	0	0	0	0	0	0	0	0	0	0	0	0	0	0	0	0	0
CRRSP_AT1G63550.1	0	0	0	0	0	0	0	0	0	0	0	0	0	0	0	0	0	1	0	0	0	0	0	0	0	0	0	0	0	0	0	0	0	0	0	0	0	0	0	0	0	0	0	0	0	0	0	0	0
CRRSP_AT1G63560.1	0	0	0	0	0	0	0	0	0	0	0	0	0	0	0	0	0	0	0	0	0	0	0	0	0	0	0	0	0	0	0	0	0	0	0	0	0	0	0	0	0	0	0	0	0	0	0	0	0
CRRSP_AT1G63570.1	0	0	0	0	0	0	0	0	1	1	1	1	1	0	0	0	0	1	0	0	0	0	1	0	0	0	0	0	0	0	0	0	0	0	0	0	0	0	0	0	0	0	0	0	0	0	0	0	0
CRRSP_AT1G63580.1	2	2	4	6	4	0	0	0	2	1	2	4	3	0	0	0	0	0	0	0	0	0	0	0	0	0	0	0	0	0	0	0	0	0	0	0	0	0	0	0	0	0	0	0	0	0	0	0	0
CRRSP_AT1G63590.1	0	0	0	1	0	0	0	0	0	0	0	0	0	0	0	0	0	0	0	0	0	0	0	0	0	0	0	0	0	0	0	0	0	0	0	0	0	0	0	0	0	0	0	0	0	0	0	0	0
CRRSP_AT1G63600.1	1	1	1	0	2	0	0	0	0	0	0	0	0	0	0	0	0	0	0	0	0	0	0	0	0	0	0	0	0	0	0	0	0	0	0	0	0	0	0	0	0	0	0	0	0	0	0	0	0
CRRSP_AT2G31620.1	0	0	0	0	0	0	0	0	0	0	0	0	0	0	0	0	0	0	0	0	0	0	0	0	0	0	0	0	0	0	0	0	0	0	0	0	0	0	0	0	0	0	0	0	0	0	0	0	0
CRRSP_AT3G21900.1	0	0	0	0	0	0	0	0	0	0	0	0	0	0	0	0	0	0	0	0	0	0	0	0	0	0	0	0	0	0	0	0	0	0	0	0	0	0	0	0	0	0	0	0	0	0	0	0	0
CRRSP_AT3G21910.1	0	0	0	0	0	0	0	0	0	0	0	0	0	0	0	0	0	0	0	0	0	0	0	0	0	0	0	0	0	0	0	0	0	0	0	0	0	0	0	0	0	0	0	0	0	0	0	0	0
CRRSP_AT3G21920.1	0	0	0	0	0	0	0	0	0	0	0	0	0	0	0	0	0	0	0	0	0	0	0	0	0	0	0	0	0	0	0	0	0	0	0	0	0	0	0	0	0	0	0	0	0	0	0	0	0
CRRSP_AT3G21930.1	0	0	0	0	0	0	0	0	0	0	0	0	0	0	0	0	0	0	0	0	0	0	0	0	0	0	0	0	0	0	0	0	0	0	0	0	0	0	0	0	0	0	0	0	0	0	0	0	0
CRRSP_AT3G21940.1	0	0	0	0	0	0	1	0	0	0	0	0	0	0	0	0	0	0	0	0	0	0	0	0	0	0	0	0	0	0	0	0	0	0	0	0	0	0	0	0	0	0	0	0	0	0	0	0	0
CRRSP_AT3G21945.1	0	0	0	0	0	0	0	0	0	0	0	0	0	0	0	0	0	0	0	0	0	0	0	0	0	0	0	0	0	0	0	0	0	0	0	0	0	0	0	0	0	0	0	0	0	0	0	0	0
CRRSP_AT3G21960.2	0	0	0	0	0	0	0	0	0	0	0	0	0	0	0	0	0	0	0	0	0	0	0	0	0	0	0	0	0	0	0	0	0	0	0	0	0	0	0	0	0	0	0	0	0	0	0	0	0
CRRSP_AT3G21970.1	0	0	0	0	0	0	0	0	0	0	0	0	0	0	0	0	0	0	0	0	0	0	0	0	0	0	0	0	0	0	0	0	0	0	0	0	0	0	0	0	0	0	0	0	0	0	0	0	0
CRRSP_AT3G21980.1	0	0	0	0	0	0	0	0	0	0	0	0	0	0	0	0	0	0	0	0	0	0	0	0	0	0	0	0	0	0	0	0	0	0	0	0	0	0	0	0	0	0	0	0	0	0	0	0	0
CRRSP_AT3G21990.1	0	0	0	0	0	0	0	0	0	0	0	0	0	0	0	0	0	0	0	0	0	0	0	0	0	0	0	0	0	0	0	0	0	0	0	0	0	0	0	0	0	0	0	0	0	0	0	0	0
CRRSP_AT3G22000.1	0	0	0	0	0	0	0	0	0	0	0	0	0	0	0	0	0	0	0	0	0	0	0	0	0	0	0	0	0	0	0	0	0	0	0	0	0	0	0	0	0	0	0	0	0	0	0	0	0
CRRSP_AT3G22010.1	0	0	0	0	0	0	0	0	0	0	0	0	0	0	0	0	0	0	0	0	0	0	0	0	0	0	0	0	0	0	0	0	0	0	0	0	0	0	0	0	0	0	0	0	0	0	0	0	0
CRRSP_AT3G22020.1	0	0	0	0	0	0	0	0	0	0	0	0	0	0	0	0	0	0	0	0	0	0	0	0	0	0	0	0	0	0	0	0	0	0	0	0	0	0	0	0	0	0	0	0	0	0	0	0	0
CRRSP_AT3G22030.1	0	0	0	0	0	0	0	0	0	0	0	0	0	0	0	0	0	0	0	0	0	0	0	0	0	0	0	0	0	0	0	0	0	0	0	0	0	0	0	0	0	0	0	0	0	0	0	0	0
CRRSP_AT3G22040.1	0	0	0	0	0	0	0	0	0	0	0	0	0	0	0	0	0	0	0	0	0	0	0	0	0	0	0	0	0	0	0	0	0	0	0	0	0	0	0	0	0	0	0	0	0	0	0	0	0
CRRSP_AT3G22050.1	0	0	0	0	0	0	0	0	0	0	0	0	0	0	0	0	0	0	0	0	0	0	0	0	0	0	0	0	0	0	0	0	0	0	0	0	0	0	0	0	0	0	0	0	0	0	0	0	0
CRRSP_AT3G22053.1	0	0	0	0	0	0	0	0	0	0	0	0	0	0	0	0	0	0	0	0	0	0	0	0	0	0	0	0	0	0	0	0	0	0	0	0	0	0	0	0	0	0	0	0	0	0	0	0	0
CRRSP_AT3G22057.1	0	0	0	0	0	0	0	0	0	0	0	0	0	0	0	0	0	0	0	0	0	0	0	0	0	0	0	0	0	0	0	0	0	0	0	0	0	0	0	0	0	0	0	0	0	0	0	0	0
CRRSP_AT3G22060.1	7	8	7	9	7	3	5	8	15	16	9	19	23	0	0	15	0	15	21	15	30	30	0	13	30	0	0	1	0	1	1	0	0	0	0	0	0	0	0	0	1	1	1	1	0	0	0	0	1
CRRSP_AT3G29040.1	0	0	0	0	0	0	0	0	0	0	0	0	0	0	0	0	0	0	0	0	0	0	0	0	0	0	0	0	0	0	0	0	0	0	0	0	0	0	0	0	0	0	0	0	0	0	0	0	0
CRRSP_AT3G29050.1	0	0	0	0	0	0	0	0	0	0	0	0	0	0	0	0	0	0	0	0	0	0	0	0	0	0	0	0	0	0	0	0	0	0	0	0	0	0	0	0	0	0	0	0	0	0	0	0	0
CRRSP_AT3G58310.1	0	0	0	0	0	0	0	0	0	0	0	0	0	0	0	0	0	0	0	0	0	0	0	0	0	0	0	0	0	0	0	0	0	0	0	0	0	0	0	0	0	0	0	0	0	0	0	0	0
CRRSP_AT4G20530.1	0	0	0	0	0	0	0	0	0	0	0	0	0	0	0	0	0	0	0	0	0	0	0	0	0	0	0	0	0	0	0	0	0	0	0	0	0	0	0	0	0	0	0	0	0	0	0	0	0
CRRSP_AT4G20540.1	0	0	0	0	0	0	0	0	0	0	0	0	0	0	0	0	0	0	0	0	0	0	0	0	0	0	0	0	0	0	0	0	0	0	0	0	0	0	0	0	0	0	0	0	0	0	0	0	0
CRRSP_AT4G20550.1	0	0	0	0	0	0	0	0	0	0	0	0	0	0	0	0	0	0	0	0	0	0	0	0	0	0	0	0	0	0	0	0	0	0	0	0	0	0	0	0	0	0	0	0	0	0	0	0	0
CRRSP_AT4G20560.1	0	0	0	0	0	0	0	0	0	0	0	0	0	0	0	0	0	0	0	0	0	0	0	0	0	0	0	0	0	0	0	0	0	0	0	0	0	0	0	0	0	0	0	0	0	0	0	0	0
CRRSP_AT4G20570.1	0	0	0	0	0	0	0	0	0	0	0	0	0	0	0	0	0	0	0	0	0	0	0	0	0	0	0	0	0	0	0	0	0	0	0	0	0	0	0	0	0	0	0	0	0	0	0	0	0
CRRSP_AT4G20580.1	0	0	0	0	0	0	0	0	0	0	0	0	0	0	0	0	0	0	0	0	0	0	0	0	0	0	0	0	0	0	0	0	0	0	0	0	0	0	0	0	0	0	0	0	0	0	0	0	0
CRRSP_AT4G20590.1	0	0	0	0	0	0	0	0	0	0	0	0	0	0	0	0	0	0	0	0	0	0	0	0	0	0	0	0	0	0	0	0	0	0	0	0	0	0	0	0	0	0	0	0	0	0	0	0	0
CRRSP_AT4G20600.1	0	0	0	0	0	0	0	0	0	0	0	0	0	0	0	0	0	0	0	0	0	0	0	0	0	0	0	0	0	0	0	0	0	0	0	0	0	0	0	0	0	0	0	0	0	0	0	0	0
CRRSP_AT4G20610.1	0	0	0	0	0	0	0	0	0	0	0	0	0	0	0	0	0	0	0	0	0	0	0	0	0	0	0	0	0	0	0	0	0	0	0	0	0	0	0	0	0	0	0	0	0	0	0	0	0
CRRSP_AT4G20620.1	0	0	0	0	0	0	0	0	0	0	0	0	0	0	0	0	0	0	0	0	0	0	0	0	0	0	0	0	0	0	0	0	0	0	0	0	0	0	0	0	0	0	0	0	0	0	0	0	0
CRRSP_AT4G20630.1	0	0	0	0	0	0	0	0	0	0	0	0	0	0	0	0	0	0	0	0	0	0	0	0	0	0	0	0	0	0	0	0	0	0	0	0	0	0	0	0	0	0	0	0	0	0	0	0	0
CRRSP_AT4G20640.1	0	0	0	0	0	0	0	0	0	0	0	0	0	0	0	0	0	0	0	0	0	0	0	0	0	0	0	0	0	0	0	0	0	0	0	0	0	0	0	0	0	0	0	0	0	0	0	0	0
CRRSP_AT4G20650.1	0	0	0	0	0	0	0	0	0	0	0	0	0	0	0	0	0	0	0	0	0	0	0	0	0	0	0	0	0	0	0	0	0	0	0	0	0	0	0	0	0	0	0	0	0	0	0	0	0
CRRSP_AT4G20670.1	0	0	0	0	0	0	0	0	0	0	0	0	0	0	0	0	0	0	0	0	0	0	0	0	0	0	0	0	0	0	0	0	0	0	0	0	0	0	0	0	0	0	0	0	0	0	0	0	0
CRRSP_AT4G20680.1	0	0	0	0	0	0	0	0	0	0	0	0	0	0	0	0	0	0	0	0	0	0	0	0	0	0	0	0	0	0	0	0	0	0	0	0	0	0	0	0	0	0	0	0	0	0	0	0	0
CRRSP_AT5G41280.1	8	15	16	14	23	1	0	0	0	0	0	0	0	0	0	0	0	0	0	0	0	0	0	0	0	0	0	0	0	0	0	0	0	0	0	0	0	0	0	0	0	0	0	0	0	0	0	0	0
CRRSP_AT5G41290.1	4	6	8	6	10	3	0	0	0	0	0	0	0	0	0	0	0	0	0	0	0	0	0	0	0	0	0	0	0	0	0	0	0	0	0	0	0	0	0	0	0	0	0	0	0	0	0	0	0
CRRSP_AT5G41300.1	4	6	10	10	12	0	0	0	0	0	0	0	0	0	0	0	0	0	0	0	0	0	0	0	0	0	0	0	0	0	0	0	0	0	0	0	0	0	0	0	0	0	0	0	0	0	0	0	0
CRRSP_AT5G48540.1	11	10	9	9	9	2	2	3	18	5	8	7	22	0	1	3	0	12	16	3	7	5	0	6	5	3	2	1	1	2	1	1	3	3	2	2	1	1	1	6	2	1	2	2	1	2	2	1	2
CRRSP_GRMZM2G026406_T01	NA	NA	NA	NA	NA	NA	NA	NA	NA	NA	NA	NA	NA	NA	NA	NA	NA	NA	NA	NA	NA	NA	NA	NA	NA	NA	NA	NA	NA	NA	NA	NA	NA	NA	NA	NA	NA	NA	NA	NA	NA	NA	NA	NA	NA	NA	NA	NA	NA
CRRSP_GRMZM2G043878_T01	NA	NA	NA	NA	NA	NA	NA	NA	NA	NA	NA	NA	NA	NA	NA	NA	NA	NA	NA	NA	NA	NA	NA	NA	NA	NA	NA	NA	NA	NA	NA	NA	NA	NA	NA	NA	NA	NA	NA	NA	NA	NA	NA	NA	NA	NA	NA	NA	NA
CRRSP_GRMZM2G334181_T01	NA	NA	NA	NA	NA	NA	NA	NA	NA	NA	NA	NA	NA	NA	NA	NA	NA	NA	NA	NA	NA	NA	NA	NA	NA	NA	NA	NA	NA	NA	NA	NA	NA	NA	NA	NA	NA	NA	NA	NA	NA	NA	NA	NA	NA	NA	NA	NA	NA
CRRSP_LOC-Os01g56720.1	NA	NA	NA	NA	NA	NA	NA	NA	NA	NA	NA	NA	NA	NA	NA	NA	NA	NA	NA	NA	NA	NA	NA	NA	NA	NA	NA	NA	NA	NA	NA	NA	NA	NA	NA	NA	NA	NA	NA	NA	NA	NA	NA	NA	NA	NA	NA	NA	NA
CRRSP_LOC-Os01g56840.1	NA	NA	NA	NA	NA	NA	NA	NA	NA	NA	NA	NA	NA	NA	NA	NA	NA	NA	NA	NA	NA	NA	NA	NA	NA	NA	NA	NA	NA	NA	NA	NA	NA	NA	NA	NA	NA	NA	NA	NA	NA	NA	NA	NA	NA	NA	NA	NA	NA
CRRSP_LOC-Os01g56850.1	NA	NA	NA	NA	NA	NA	NA	NA	NA	NA	NA	NA	NA	NA	NA	NA	NA	NA	NA	NA	NA	NA	NA	NA	NA	NA	NA	NA	NA	NA	NA	NA	NA	NA	NA	NA	NA	NA	NA	NA	NA	NA	NA	NA	NA	NA	NA	NA	NA
CRRSP_LOC-Os03g16950.1	NA	NA	NA	NA	NA	NA	NA	NA	NA	NA	NA	NA	NA	NA	NA	NA	NA	NA	NA	NA	NA	NA	NA	NA	NA	NA	NA	NA	NA	NA	NA	NA	NA	NA	NA	NA	NA	NA	NA	NA	NA	NA	NA	NA	NA	NA	NA	NA	NA
CRRSP_LOC-Os03g16960.1	NA	NA	NA	NA	NA	NA	NA	NA	NA	NA	NA	NA	NA	NA	NA	NA	NA	NA	NA	NA	NA	NA	NA	NA	NA	NA	NA	NA	NA	NA	NA	NA	NA	NA	NA	NA	NA	NA	NA	NA	NA	NA	NA	NA	NA	NA	NA	NA	NA
CRRSP_LOC-Os03g19840.1	NA	NA	NA	NA	NA	NA	NA	NA	NA	NA	NA	NA	NA	NA	NA	NA	NA	NA	NA	NA	NA	NA	NA	NA	NA	NA	NA	NA	NA	NA	NA	NA	NA	NA	NA	NA	NA	NA	NA	NA	NA	NA	NA	NA	NA	NA	NA	NA	NA
CRRSP_LOC-Os03g36650.1	NA	NA	NA	NA	NA	NA	NA	NA	NA	NA	NA	NA	NA	NA	NA	NA	NA	NA	NA	NA	NA	NA	NA	NA	NA	NA	NA	NA	NA	NA	NA	NA	NA	NA	NA	NA	NA	NA	NA	NA	NA	NA	NA	NA	NA	NA	NA	NA	NA
CRRSP_LOC-Os04g09780.1	NA	NA	NA	NA	NA	NA	NA	NA	NA	NA	NA	NA	NA	NA	NA	NA	NA	NA	NA	NA	NA	NA	NA	NA	NA	NA	NA	NA	NA	NA	NA	NA	NA	NA	NA	NA	NA	NA	NA	NA	NA	NA	NA	NA	NA	NA	NA	NA	NA
CRRSP_LOC-Os04g12220.1	NA	NA	NA	NA	NA	NA	NA	NA	NA	NA	NA	NA	NA	NA	NA	NA	NA	NA	NA	NA	NA	NA	NA	NA	NA	NA	NA	NA	NA	NA	NA	NA	NA	NA	NA	NA	NA	NA	NA	NA	NA	NA	NA	NA	NA	NA	NA	NA	NA
CRRSP_LOC-Os04g25060.1	NA	NA	NA	NA	NA	NA	NA	NA	NA	NA	NA	NA	NA	NA	NA	NA	NA	NA	NA	NA	NA	NA	NA	NA	NA	NA	NA	NA	NA	NA	NA	NA	NA	NA	NA	NA	NA	NA	NA	NA	NA	NA	NA	NA	NA	NA	NA	NA	NA
CRRSP_LOC-Os04g25650.1	NA	NA	NA	NA	NA	NA	NA	NA	NA	NA	NA	NA	NA	NA	NA	NA	NA	NA	NA	NA	NA	NA	NA	NA	NA	NA	NA	NA	NA	NA	NA	NA	NA	NA	NA	NA	NA	NA	NA	NA	NA	NA	NA	NA	NA	NA	NA	NA	NA
CRRSP_LOC-Os04g56430.1	NA	NA	NA	NA	NA	NA	NA	NA	NA	NA	NA	NA	NA	NA	NA	NA	NA	NA	NA	NA	NA	NA	NA	NA	NA	NA	NA	NA	NA	NA	NA	NA	NA	NA	NA	NA	NA	NA	NA	NA	NA	NA	NA	NA	NA	NA	NA	NA	NA
CRRSP_LOC-Os05g02200.1	NA	NA	NA	NA	NA	NA	NA	NA	NA	NA	NA	NA	NA	NA	NA	NA	NA	NA	NA	NA	NA	NA	NA	NA	NA	NA	NA	NA	NA	NA	NA	NA	NA	NA	NA	NA	NA	NA	NA	NA	NA	NA	NA	NA	NA	NA	NA	NA	NA
CRRSP_LOC-Os07g35160.1	NA	NA	NA	NA	NA	NA	NA	NA	NA	NA	NA	NA	NA	NA	NA	NA	NA	NA	NA	NA	NA	NA	NA	NA	NA	NA	NA	NA	NA	NA	NA	NA	NA	NA	NA	NA	NA	NA	NA	NA	NA	NA	NA	NA	NA	NA	NA	NA	NA
CRRSP_LOC-Os07g35190.1	NA	NA	NA	NA	NA	NA	NA	NA	NA	NA	NA	NA	NA	NA	NA	NA	NA	NA	NA	NA	NA	NA	NA	NA	NA	NA	NA	NA	NA	NA	NA	NA	NA	NA	NA	NA	NA	NA	NA	NA	NA	NA	NA	NA	NA	NA	NA	NA	NA
CRRSP_LOC-Os08g04210.1	NA	NA	NA	NA	NA	NA	NA	NA	NA	NA	NA	NA	NA	NA	NA	NA	NA	NA	NA	NA	NA	NA	NA	NA	NA	NA	NA	NA	NA	NA	NA	NA	NA	NA	NA	NA	NA	NA	NA	NA	NA	NA	NA	NA	NA	NA	NA	NA	NA
CRRSP_LOC-Os08g04230.1	NA	NA	NA	NA	NA	NA	NA	NA	NA	NA	NA	NA	NA	NA	NA	NA	NA	NA	NA	NA	NA	NA	NA	NA	NA	NA	NA	NA	NA	NA	NA	NA	NA	NA	NA	NA	NA	NA	NA	NA	NA	NA	NA	NA	NA	NA	NA	NA	NA
CRRSP_LOC-Os08g04240.1	NA	NA	NA	NA	NA	NA	NA	NA	NA	NA	NA	NA	NA	NA	NA	NA	NA	NA	NA	NA	NA	NA	NA	NA	NA	NA	NA	NA	NA	NA	NA	NA	NA	NA	NA	NA	NA	NA	NA	NA	NA	NA	NA	NA	NA	NA	NA	NA	NA
CRRSP_LOC-Os08g04250.1	NA	NA	NA	NA	NA	NA	NA	NA	NA	NA	NA	NA	NA	NA	NA	NA	NA	NA	NA	NA	NA	NA	NA	NA	NA	NA	NA	NA	NA	NA	NA	NA	NA	NA	NA	NA	NA	NA	NA	NA	NA	NA	NA	NA	NA	NA	NA	NA	NA
CRRSP_LOC-Os12g41520.1	NA	NA	NA	NA	NA	NA	NA	NA	NA	NA	NA	NA	NA	NA	NA	NA	NA	NA	NA	NA	NA	NA	NA	NA	NA	NA	NA	NA	NA	NA	NA	NA	NA	NA	NA	NA	NA	NA	NA	NA	NA	NA	NA	NA	NA	NA	NA	NA	NA
CRRSP_Solyc09g057960.1.1	NA	NA	NA	NA	NA	NA	NA	NA	NA	NA	NA	NA	NA	NA	NA	NA	NA	NA	NA	NA	NA	NA	NA	NA	NA	NA	NA	NA	NA	NA	NA	NA	NA	NA	NA	NA	NA	NA	NA	NA	NA	NA	NA	NA	NA	NA	NA	NA	NA
CRRSP_Solyc12g005720.1.1	NA	NA	NA	NA	NA	NA	NA	NA	NA	NA	NA	NA	NA	NA	NA	NA	NA	NA	NA	NA	NA	NA	NA	NA	NA	NA	NA	NA	NA	NA	NA	NA	NA	NA	NA	NA	NA	NA	NA	NA	NA	NA	NA	NA	NA	NA	NA	NA	NA
pCRK_Solyc02g080030.1.1	NA	NA	NA	NA	NA	NA	NA	NA	NA	NA	NA	NA	NA	NA	NA	NA	NA	NA	NA	NA	NA	NA	NA	NA	NA	NA	NA	NA	NA	NA	NA	NA	NA	NA	NA	NA	NA	NA	NA	NA	NA	NA	NA	NA	NA	NA	NA	NA	NA
pCRK_Solyc02g080060.1.1	NA	NA	NA	NA	NA	NA	NA	NA	NA	NA	NA	NA	NA	NA	NA	NA	NA	NA	NA	NA	NA	NA	NA	NA	NA	NA	NA	NA	NA	NA	NA	NA	NA	NA	NA	NA	NA	NA	NA	NA	NA	NA	NA	NA	NA	NA	NA	NA	NA
pCRK_Solyc02g080090.1.1	NA	NA	NA	NA	NA	NA	NA	NA	NA	NA	NA	NA	NA	NA	NA	NA	NA	NA	NA	NA	NA	NA	NA	NA	NA	NA	NA	NA	NA	NA	NA	NA	NA	NA	NA	NA	NA	NA	NA	NA	NA	NA	NA	NA	NA	NA	NA	NA	NA
pCRK_Solyc03g031550.1.1	NA	NA	NA	NA	NA	NA	NA	NA	NA	NA	NA	NA	NA	NA	NA	NA	NA	NA	NA	NA	NA	NA	NA	NA	NA	NA	NA	NA	NA	NA	NA	NA	NA	NA	NA	NA	NA	NA	NA	NA	NA	NA	NA	NA	NA	NA	NA	NA	NA
pCRK_Solyc03g111530.2.1	NA	NA	NA	NA	NA	NA	NA	NA	NA	NA	NA	NA	NA	NA	NA	NA	NA	NA	NA	NA	NA	NA	NA	NA	NA	NA	NA	NA	NA	NA	NA	NA	NA	NA	NA	NA	NA	NA	NA	NA	NA	NA	NA	NA	NA	NA	NA	NA	NA
pCRK_Solyc05g018930.1.1	NA	NA	NA	NA	NA	NA	NA	NA	NA	NA	NA	NA	NA	NA	NA	NA	NA	NA	NA	NA	NA	NA	NA	NA	NA	NA	NA	NA	NA	NA	NA	NA	NA	NA	NA	NA	NA	NA	NA	NA	NA	NA	NA	NA	NA	NA	NA	NA	NA
pCRK_Solyc11g011870.1.1	NA	NA	NA	NA	NA	NA	NA	NA	NA	NA	NA	NA	NA	NA	NA	NA	NA	NA	NA	NA	NA	NA	NA	NA	NA	NA	NA	NA	NA	NA	NA	NA	NA	NA	NA	NA	NA	NA	NA	NA	NA	NA	NA	NA	NA	NA	NA	NA	NA
PDLP_AC185422.3-FG005	NA	NA	NA	NA	NA	NA	NA	NA	NA	NA	NA	NA	NA	NA	NA	NA	NA	NA	NA	NA	NA	NA	NA	NA	NA	NA	NA	NA	NA	NA	NA	NA	NA	NA	NA	NA	NA	NA	NA	NA	NA	NA	NA	NA	NA	NA	NA	NA	NA
PDLP_AT1G04520.1	6	6	8	3	6	18	22	24	2	5	0	2	5	8	3	5	7	1	9	5	3	6	4	9	3	26	25	21	34	29	23	33	31	24	32	37	16	13	18	29	22	29	31	28	34	24	36	26	25
PDLP_AT1G70690.1	22	30	45	46	48	10	2	2	10	2	16	11	8	2	1	5	1	4	8	4	4	3	2	5	4	0	0	0	0	0	0	0	0	0	0	0	0	0	0	0	0	0	0	0	0	0	1	0	0
PDLP_AT2G01660.1	19	16	21	17	24	13	8	10	3	2	3	2	3	5	1	10	5	3	14	7	3	11	1	19	5	1	1	1	1	1	1	2	1	2	2	2	0	1	1	1	1	1	1	1	1	1	2	1	1
PDLP_AT2G33330.1	5	6	8	7	9	20	15	16	3	25	2	7	8	5	3	4	6	2	8	4	4	6	3	9	4	22	29	17	23	40	35	30	30	29	34	27	19	14	24	39	28	29	25	33	27	21	41	20	23
PDLP_AT3G04370.1	3	2	3	2	4	1	0	0	0	0	0	0	0	21	25	72	24	19	1	52	13	35	27	1	34	0	0	0	0	0	0	0	0	0	0	0	0	0	0	0	0	0	0	0	0	0	0	0	0
PDLP_AT3G60720.1	5	7	5	6	6	7	4	2	3	2	3	3	3	0	0	2	0	2	3	1	1	1	0	4	2	1	1	1	0	1	1	1	0	1	1	0	1	1	0	1	0	0	1	1	1	1	1	0	0
PDLP_AT5G37660.2	6	7	8	5	7	15	6	9	1	3	0	1	1	2	1	2	1	2	3	2	1	2	2	2	2	2	3	2	4	3	2	3	2	2	4	2	1	1	3	2	2	3	3	3	4	2	3	3	2
PDLP_AT5G43980.1	2	2	5	5	4	8	5	10	4	2	4	3	5	5	8	6	3	6	4	5	15	5	6	6	10	1	1	1	0	1	1	1	0	1	1	1	2	0	1	1	1	1	0	1	0	1	1	0	0
PDLP_GRMZM2G059634_T01	NA	NA	NA	NA	NA	NA	NA	NA	NA	NA	NA	NA	NA	NA	NA	NA	NA	NA	NA	NA	NA	NA	NA	NA	NA	NA	NA	NA	NA	NA	NA	NA	NA	NA	NA	NA	NA	NA	NA	NA	NA	NA	NA	NA	NA	NA	NA	NA	NA
PDLP_GRMZM2G062471_T02	NA	NA	NA	NA	NA	NA	NA	NA	NA	NA	NA	NA	NA	NA	NA	NA	NA	NA	NA	NA	NA	NA	NA	NA	NA	NA	NA	NA	NA	NA	NA	NA	NA	NA	NA	NA	NA	NA	NA	NA	NA	NA	NA	NA	NA	NA	NA	NA	NA
PDLP_GRMZM2G063765_T01	NA	NA	NA	NA	NA	NA	NA	NA	NA	NA	NA	NA	NA	NA	NA	NA	NA	NA	NA	NA	NA	NA	NA	NA	NA	NA	NA	NA	NA	NA	NA	NA	NA	NA	NA	NA	NA	NA	NA	NA	NA	NA	NA	NA	NA	NA	NA	NA	NA
PDLP_GRMZM2G066860_T01	NA	NA	NA	NA	NA	NA	NA	NA	NA	NA	NA	NA	NA	NA	NA	NA	NA	NA	NA	NA	NA	NA	NA	NA	NA	NA	NA	NA	NA	NA	NA	NA	NA	NA	NA	NA	NA	NA	NA	NA	NA	NA	NA	NA	NA	NA	NA	NA	NA
PDLP_LOC-Os02g43000.1	NA	NA	NA	NA	NA	NA	NA	NA	NA	NA	NA	NA	NA	NA	NA	NA	NA	NA	NA	NA	NA	NA	NA	NA	NA	NA	NA	NA	NA	NA	NA	NA	NA	NA	NA	NA	NA	NA	NA	NA	NA	NA	NA	NA	NA	NA	NA	NA	NA
PDLP_LOC-Os02g50200.1	NA	NA	NA	NA	NA	NA	NA	NA	NA	NA	NA	NA	NA	NA	NA	NA	NA	NA	NA	NA	NA	NA	NA	NA	NA	NA	NA	NA	NA	NA	NA	NA	NA	NA	NA	NA	NA	NA	NA	NA	NA	NA	NA	NA	NA	NA	NA	NA	NA
PDLP_LOC-Os04g45460.1	NA	NA	NA	NA	NA	NA	NA	NA	NA	NA	NA	NA	NA	NA	NA	NA	NA	NA	NA	NA	NA	NA	NA	NA	NA	NA	NA	NA	NA	NA	NA	NA	NA	NA	NA	NA	NA	NA	NA	NA	NA	NA	NA	NA	NA	NA	NA	NA	NA
PDLP_LOC-Os06g14280.1	NA	NA	NA	NA	NA	NA	NA	NA	NA	NA	NA	NA	NA	NA	NA	NA	NA	NA	NA	NA	NA	NA	NA	NA	NA	NA	NA	NA	NA	NA	NA	NA	NA	NA	NA	NA	NA	NA	NA	NA	NA	NA	NA	NA	NA	NA	NA	NA	NA
PDLP_Solyc01g091040.2.1	NA	NA	NA	NA	NA	NA	NA	NA	NA	NA	NA	NA	NA	NA	NA	NA	NA	NA	NA	NA	NA	NA	NA	NA	NA	NA	NA	NA	NA	NA	NA	NA	NA	NA	NA	NA	NA	NA	NA	NA	NA	NA	NA	NA	NA	NA	NA	NA	NA
PDLP_Solyc03g005690.2.1	NA	NA	NA	NA	NA	NA	NA	NA	NA	NA	NA	NA	NA	NA	NA	NA	NA	NA	NA	NA	NA	NA	NA	NA	NA	NA	NA	NA	NA	NA	NA	NA	NA	NA	NA	NA	NA	NA	NA	NA	NA	NA	NA	NA	NA	NA	NA	NA	NA
PDLP_Solyc04g007950.2.1	NA	NA	NA	NA	NA	NA	NA	NA	NA	NA	NA	NA	NA	NA	NA	NA	NA	NA	NA	NA	NA	NA	NA	NA	NA	NA	NA	NA	NA	NA	NA	NA	NA	NA	NA	NA	NA	NA	NA	NA	NA	NA	NA	NA	NA	NA	NA	NA	NA
PDLP_Solyc05g051270.2.1	NA	NA	NA	NA	NA	NA	NA	NA	NA	NA	NA	NA	NA	NA	NA	NA	NA	NA	NA	NA	NA	NA	NA	NA	NA	NA	NA	NA	NA	NA	NA	NA	NA	NA	NA	NA	NA	NA	NA	NA	NA	NA	NA	NA	NA	NA	NA	NA	NA
PDLP_Solyc05g055930.1.1	NA	NA	NA	NA	NA	NA	NA	NA	NA	NA	NA	NA	NA	NA	NA	NA	NA	NA	NA	NA	NA	NA	NA	NA	NA	NA	NA	NA	NA	NA	NA	NA	NA	NA	NA	NA	NA	NA	NA	NA	NA	NA	NA	NA	NA	NA	NA	NA	NA
PDLP_Solyc06g083750.2.1	NA	NA	NA	NA	NA	NA	NA	NA	NA	NA	NA	NA	NA	NA	NA	NA	NA	NA	NA	NA	NA	NA	NA	NA	NA	NA	NA	NA	NA	NA	NA	NA	NA	NA	NA	NA	NA	NA	NA	NA	NA	NA	NA	NA	NA	NA	NA	NA	NA
PDLP_Solyc09g090680.2.1	NA	NA	NA	NA	NA	NA	NA	NA	NA	NA	NA	NA	NA	NA	NA	NA	NA	NA	NA	NA	NA	NA	NA	NA	NA	NA	NA	NA	NA	NA	NA	NA	NA	NA	NA	NA	NA	NA	NA	NA	NA	NA	NA	NA	NA	NA	NA	NA	NA
PDLP_Solyc11g011000.1.1	NA	NA	NA	NA	NA	NA	NA	NA	NA	NA	NA	NA	NA	NA	NA	NA	NA	NA	NA	NA	NA	NA	NA	NA	NA	NA	NA	NA	NA	NA	NA	NA	NA	NA	NA	NA	NA	NA	NA	NA	NA	NA	NA	NA	NA	NA	NA	NA	NA
sdCRRSP_GRMZM2G178140_T01	NA	NA	NA	NA	NA	NA	NA	NA	NA	NA	NA	NA	NA	NA	NA	NA	NA	NA	NA	NA	NA	NA	NA	NA	NA	NA	NA	NA	NA	NA	NA	NA	NA	NA	NA	NA	NA	NA	NA	NA	NA	NA	NA	NA	NA	NA	NA	NA	NA
sdCRRSP_Solyc04g026140.1.1	NA	NA	NA	NA	NA	NA	NA	NA	NA	NA	NA	NA	NA	NA	NA	NA	NA	NA	NA	NA	NA	NA	NA	NA	NA	NA	NA	NA	NA	NA	NA	NA	NA	NA	NA	NA	NA	NA	NA	NA	NA	NA	NA	NA	NA	NA	NA	NA	NA
sdCRRSP_Solyc09g065040.1.1	NA	NA	NA	NA	NA	NA	NA	NA	NA	NA	NA	NA	NA	NA	NA	NA	NA	NA	NA	NA	NA	NA	NA	NA	NA	NA	NA	NA	NA	NA	NA	NA	NA	NA	NA	NA	NA	NA	NA	NA	NA	NA	NA	NA	NA	NA	NA	NA	NA
[truncated: 2,340 more columns]
