# Supplementary material for: Mechanistic insights into the evolution of DUF26-containing proteins in land plants
Source: Commun Biol. 2019 Feb 8;2:56. doi: 10.1038/s42003-019-0306-9 (PMC6368629; doi:10.1038/s42003-019-0306-9)
Supplement: Supplementary file 8 — Supplementary Data 5 [file 42003_2019_306_MOESM8_ESM.txt]

>CRK_Medtr1g021610.1
MAIPSLLCSLLIIIFTSQTKADVVYDEINLYHYVCDQDNNRGNYTTNSTYDKNLNTLLSTLTSNTEINYGFYNFSHGENSDKVYAIGLCRGDIMPNSCRSCLSSARTNLTRNCPNRKEAIFWSEDEKCMLRYSDRLILGVMEDVPMFSSKNENNSSDVDLSNEVVTTLLNNLTSRAVKGDSMIKYAAGSQPGPQYEVIYGLVQCTPDLSETDCNSCLVENLQQIPSCCNNKIGGRVVRPSCNMRFETSYLFYEPRASPPPPPSSPPPPATTNGTTLSQGKSNNGATIGIAVGVPIALVAMVFIFICIYLRIRKPKKTFEEIQEEEDDEEDKIESPEPLQLNFNTIRNATNDFSHSNQLGEGGFGVVYKGRLSNGQEIAVKRLSMSSGQGDSEFKNEVLLVAKLQHRNLVRLLGFSLEGRERVLVYEFVQNKSLDYFIFDRVKKAQLNWEMRYKIILGIARGILYLHEDSRLRIIHRDLKASNILLDEEMNPKISDFGMARLFGVDQTQENTKRIVGTYGYMAPEYAMHGQFSVKSDVFSFGILVLEIVSGSKNSGIRDEENTEYLSSFAWRNWKEGTATSIIDPTLNNDSRNEMLRCIHIGLLCVQENVASRPSMATVVVMLNSDSVTLPMPLEPAFHMDSRNLQDMKSWGHSSAQESVNGSSNTELYPR
>CRK_Medtr1g021630.1
MSSFLCSLLLTFIFTSQISTATTDATGKFRYICDQGNDDGNYTTNSTYHTNLKTLLSTLTSNKDINYGFYNSSYGVNTDKVNAIGLCRGDVKPDDCQNCLQNSTALLTQLCQNRKEAIGWYDDEKCMLRSSHRLIFGINEMGPAMIAWNLQNATKEVEDEFDKGLKNLLYNLKNLAASGESDLKYAVGSDVIGPNNNQTIFALVQCTPDLSETLCDECLDKSIKEIPNCCDNRIGIGGRFLRPSCYLRYETNSLFYQQTQDSPSSSSSSPSPTPSPASVPSFSAPPPFAENTTSSPGKSNNSTTIGIALGVPIAIVVMVFIFICIYLRLRKPKKTCEEVQEEEEDDIIDITTEQLQLDFNTIRIATNDFSDSDKLGKGGFGAVYKGRLFNGQEVAVKRLSMNSGQGDSEFKNEVFLVAKLQHRNLVRLLGFCLEGRERLLVYEFVCNKSLDYFIFDQAKRAQLNWGKRYLIILGIARGILYLHQDSRFRVIHRDLKASNILLDEHMNPKIADFGMARLFGVDQTQENTNRIVGTYGYMAPEYVMHGQFSVKSDVFSFGILVLEIVSGAKNSSIRDGENTEYLSSFAWRNWREGTATNIIDSTLNNDSRNEILRCIHIGLLCVQENIVNRPTMASIVVMLNSDSVTLPMPFEDLKSLSDSSAKESVNGASNTEPFPR
>CRK_Medtr1g021632.1
MSSFLCSFLLIFIFTSQLTTANINNDNKLQYFCDQNNDGGNYTTNSTYHKNLNTLLSTLTSNKDINYGFYNSSYGINTDKVNAIGLCRGDVKPNDCQNCIKNSSVFLTQLCQNRKEAIGWYDEDTCMLRYSYRSIFGLNETRPFYLGWSLNNATNEDEFDKVLKNLLDNLRNRASSGDSDLKYAVGSDEVGQNNNQTIYALVQCTPDLSKSLCDDCLVKSIKAIPRCCNNRLGARIVRPSCYLRYETDSLFYQQTPDPPSSLQVPPFSTPPFAQNTSSPGKSNKSTTIGIAVGVPIALVLMVFIFICIYIRVREPDKRFEEVQEEEDKINITTEQLQFDFNTMRIATNDFSDSNKLGKGGFGFVYKGRFSNGQEVAVKRLSMNSGQGDLEFKNEVFLVAKLQHRNLVRLLGFCLEGRERLLIYEFVHNKSLDYFIFDQAKKAQLNWGRRYKIILGIARGILYLHEDSRLRVIHRDLKASNILLDEEMNPKIADFGMARLFSIDQTQENTNRIVGTYGYMAPEYVMQGQFSVKSDVFSFGILVLEIVSGAKNSGIRDGENTEYLSSFAWRNWIDGTATIIIDSTLNNDSRNEIFRCIHIGLLCVQENVASRPSMASVVVMLNSDSVTLPMPLEPAFHMDWSDFQDTNPPSSAQELSVNGASNTELFPC
>CRK_Medtr1g021635.1
MSSFLCSLLLIFIFTSQLTTADVDQGKNFQYFCDQNNDGGIYTTNSTYHTNLNTLLSILTSNKEINYGFYNSSYGINSDKVNAIGLCRGDLKPNDCRNCLQNSTVFLTQRCQNRKQAIGWYDDDRCMLRYSSRSIFGLYDTRPYYEAWSLKTAINEDEFDKVRKNLLDNLRNRAASGDSDLKYAVGSDEVGPNNNQTIYGLAQCTPDLFKTFCDDCLVQSINEIAICCNNRMSARVVRPSCYLRYETDSLFYQPTQDSPSSLSPSPTSVPSLAAPPPFANNTTSYPGKSNNYGSTIGIAIGVPIALVAMVFIFICIYLKVRKPKKRFEEVQEEEDDDKIEITEGLQFHFNTIRIATNDFSDSDKLGQGGFGVVYKGRLSNGLEIAIKRLSMNSGQGDLEFKNEVFFLAKLQHRNLVRLLGFCLEGSERLLIYEFVHNKSLDYFIFDQAKKAQLNWERRYTIILGIARGILYLHEDSRVRVIHRDLKASNILLDKRMNPKIADFGMARLFGVDQTQENTNRIVGTYGYMAPEYARHGQFSTKSDVFSFGILVLEIVSGTKNSYIRDGENTEYLSSFAWRNWKEGTAANIIDPTLNNDSLNEIMRCIHIGLLCVQENVASRPTMASVVVTLNSPSVTLPIPLQPAFHIGPQDMKSSGHSSAQESVNGASNTQLFPR
>CRRSP_Medtr1g021638.1
MSSFLCSLLLIFIFTSQLTIATTDTANKFQYFCDQNNDGGNYPTNSTYHTNLNTLLSTLTSNKDINYGFYNSSYGNNTDKVNAIGLCRGDVKLNDCQNCLKNSTVLLTQHCQNRKEAIGWYNDEECMLRYSNRSIFGLNEIGPAYFVWNTNNATNEVEFNKVVNFFLDSLRNRAASGDSDLKYAVGSDEVGPSNNQTIYGLVQCTPDLSKTLCDDCLVQSIKEISNCCNNRLGARIVRPSCNLRYETNSFFYQPTPSDSPSPSPVPVPVPSFSTPPPFAQNNTSSQDKGNTSRNVVPVILLMLILLCSLLSSF
>CRK_Medtr1g021642.1
MIQRTTNMAIISLRLDSFHYSIFLLIIIFSSSQLAKADNTTQNFHYFCNPNNVTGTYTANSIYQTNLKSLLSTLTSNTQINYGFYNFSNGENTNKVNAIGLCRGDVKTNECLSCLNGSSNNLTQLCPNQKEAIGWYEDEKCMLRYSDRSIFRLMEIGPAYYANNMVNATDLNDFNQVVRDLLDNLTSRAASGDSRLKYAVARARGPNDQSIYGLVQCTPDLSESDCNSCLVQSIDRIPIDCCKDKKGGRVVRPSCNMRFETDFLFYDPTAPPPPPPSTTTTNTSSPGNSNTTTVVIAVVVPVVAVVVLIFICICLRVRKPRKKFKIQEGEEDEDVEIEISESLQFTFDTIRDATDDFAASNKLGQGGFGTVYKGRLPNGQEIGVKRLSRDSGQGDLEFKNEVVLVAKLQHRNLVRLLGFCIEGRERLLVYEFVQNKSLDYFLFDQTKRTQLNWNRRYKIIVGTARGILYLHEDSRLRIIHRDLKASNILLDEEMNPKIADFGMARLFDVDQTQENTNRIVGTYGYMAPEYAMHGQFSVKSDVFSFGVLILEIISGHKNSGIRHGTSTEYLLSFVWRNWRDGSPTNVIDPTLNNDSVNEIMRCIHIGLLCVQENAASRPTMASIVLMLNSHSLTLSRPSEPAFYVDSGAGDFQDMMQSLESSSVQESVNEASITEPYPR
>PDLP_Medtr1g044580.1
MSFTLKTIFLSFILALFTNLNPPHFAESSSDYTTLVYKGCSKETFIDPNGIYSQTLSTLFGSLVSQSTKTKFYKTTFGSGQNSITGLFQCRGDLTNSACYNCVKTLPILSNRICGKTIAARVQLLGCYLLYEVAGYTQISGMQMLYKTCGITNVAGSGFGERRDAALSAMEIGVVSGHGFYTTNYMAFYVLGQCEGDIGDSDCGQCVKTAVQRAQVECGNSISGEIFLHKCFISYGYYPNGVPSRHSSYSSFSSGQDPGKTAAIILGGIAGVAFLVIFLLFARNLTKKHN
>PDLP_Medtr1g073320.1
MGFPKKPLFLLLFFIFFTTHFSKSSSSPDYTTLVYKGCSKETFTDPNGAYSQSLSALFGSLVSQSTKTRFFKTTTGNGQNSITGIFQCRGDLTNSDCYSCVSKLPVLSDKLCGKTISARVQLSGCYMLYEVAGFPQVSGMQILFKTCGTTNAAGRGFEERRDTAFSVMENGVVSNHGFYVTTYQSLYVMGQCEGDVGDSDCGECVKSAVQRAQVECGSSISGQIYLHKCFISFSYYPNGVPKGGHSSSGGGSSSSSYSSSFSGQNTGKTVAIILGGIAAVAFLVICLLFARNLVKKRDGRLLTVEEYGLLWRPNSSRGGLILDIYLLAERDLW
>PDLP_Medtr1g080350.1
MNVSQYSTTIFFISYTFLLFLPSSEPISNYNKLVYKTCSTQTFNHQSYSQSLNSLFQQFITQSSQYKFFKTNEAINDDTFISGFFQCRNDFTKEDCFACVTSLLPHISNTLCSDSTSARVQLQGCYVQYQTEQFQETTIHESENNNMFHKICGVPVVEYYFEFKELMNEAFMILENGIVNSDGFYTMKYKKVKLMAQCEGDLRSCECGECVGNAVMVAKEECSSSVSAEIYFDKCFISYTYMPKSNGDANNTVPGARRKNNPQKLIAIIVGGGAILFMGLIVVSLINSRLKKDDYE
>CRK_Medtr1g104890.1
MIHQKQMLHHFKFSTTVYVFFCFTLIITIITTQAATDLSFIQSYCPNTNTFSSNTTYQTNLNKLLSILSSNSTNKNGFYYTTVGANNPVNTVYGAFLCRGDRTQKECKDCVSAASNQIPQKCPKAKESVIWLAECMIRYSNVSFFNVAAEVPVLALMNTGTVMEQNRFMQLLADTMNAAAVEAVNGGGDKKFGTKVANFSSFQTLYTLAQCTPDLSNSGCEKCLKIATNYIPSCCSGKQGARVLIPSCNIRYELYPFYHELNVPAPDEPRPNPQGKKSRNSVVLIVAIVAPIVIILLLTLFVCWIISKMKRIKFNSVPQESVEISRVEFLQFDFDTIATATNNFSGDNKLGEGGFGEVYKGMLFNGQEIAVKRLSRSSGQGIEEFKNEVVLVAKLQHRNLVRILGFCLDGEEKMLIYEFMPNKSLDYFLFDPEKAHQINWPRRYKIIEGIARGMLYLHEDSRLRIIHRDLKASNILLDENLNPKISDFGMARIFGVDQTRGITNRVVGTLGYMSPEYAMHGEFSIKTDVYSFGVLVLEIITGKKITSFRESGYAEDLLSYAWKKWNDGTPLELLDMTLRDSYTSVEVTRCIHVGLCCVQEDPDQRPSMQTVVLLLSSHSVTLEPPQRPAGYISSKTDQSFATKDFDSSDKSTSKSQSVAVSVDDASITQVYPR
>CRK_Medtr1g105585.1
MESFHLLLTLPTFFSLFFHCFPSPIIQAPANDATHPYYNCTRNITSASGYAYRSNVKTLLDWLSSNSSNNARYYNAKVSSQNNMDAVYGLFLCIRDIDPKLCQLCVKEETKLISSLCTTAKEAIVWHTACFVRYSDRRIFSIVEKSPELYYMSEKDYVGEVGRFNNILWDMLNDLRNEAANASGKLADKSVNITDNQKLYGYVWCVPYLSSENCSWCLSDAIAEIPTSCCRGKSGGAIFYPSCGLKFDLNPFHKAHNNVAWGPPPPPPTIPRASAPPGKGKQKTLTIIVIIVPIVVSLVLLVLGSGCFLYRKDRKNQHDILKESCNVEKFGNDINSLESLQFEFAEIEAATNRFAADNRIGKGGFGEVYKGILLDGQEIAVKRLTSSSGQGAVEFKNEVHVIAKLQHRNLVRLLGFCLEDEEKILIFEYVPNKSLDYFLFDPQKRKLLSWSQRQKIIKGVARGILYLHEDSRLKIIHRDLKPSDVLLDGNMNPKISDFGMARIVSVDQIEENTCTIVGTYFGIMVLEIISGKKKGCYAESECVDDIRRYAWTKWPEQTPMELMDPNIEGTYSHEEVINYIHIGLLCVQENPEDRPTMATVAFYLNSSSTNLPSPLEPPYFKRNGTEDNMPPNIALDNISDSTNGVTMTEFFPR
>CRK_Medtr1g105595.1
MASFHLLFLLATFFSLFVHCSPSPIIQAAIDNGTHAFYNCTRNNTSNTNNSYRSNIKTLLDWLSSNSSNNARYYNATVASDNTLDTVYGLFLCVRDIDPKICRLCVIEAAKLISSLCTTAKEALVWYSACYVHYSDRRFFTTVEKSPEINFMNEKDYVGDVGRFNNILWDMLNDLRRETGNASAKFAVKSVNLTENQKVYGGAWCLPCLSAENCSWCLSDAIAEVPTSCCRGKSGGTILYPSCGVRFELYPFHKADDNNSWVLPPPTNPRLSARPGKGKQKTLTIFEIGVPIVVSLMLLVFGCCCFLYRKVPKNQHDILKESFGNDVTTLESLQFEFAKIEAATNRFAAENRIGKGGFGEVYKGVLLDGQEVAVKRLTRSSGQGAVEFKNEVQVIAKLQHRNLVRLLGFCLEDEEKILIYEYVPNKSLDYFLFDPHKRKLLPWSQRQKIIKGIARGILYLHEDSRLKIIHRDLKPSNVLLDSNMNPKISDFGMARIVSIDQIEESTCTIVGTYGYISPEYAMHGYFSVKSDVYSFGIMVLEIISGKRKGCSAESECVDDIRRYAWTKWAEQTPLELMDPSMEGTYSHEEVIKYIHIGLLCVQENPDDRPTMATIAFYLNSPSINLPSPLEPPYFQRRGNEENATSNKELDNIGNSTNGITVSQFFPR
>qdCRK_Medtr1g105600.1
MVVQSKTNKHSTASFNRVFIFILVCFVNFVTTKAENDGLLFMSCSDNKTTPNSAFQLNLRTLLLDLSSNATANKEFYNTTVADKNHSSNTVYGLFMCKGDVPTHLCSERVTNVTRANLSSDYSDCSLSKEVVIMYKECMVQYSNYSFFPTADFSSPSISCHHVNVSNKAIFERLVYKTLNGVADEAANFSIGFQKYATKEATVSGFQTLYFQAQCTPDLSPKDCRKCLNITITGVLKTCKLSNAMVANSETYSCYIRYDVYPFYRPSNAPTPQELVPASNTIDSKYSQHPAYLSHNCSINEPVNNDFLSNLKTFFTSLSSNAIRTSFLKTTVDTANGLFMCRGDISISPTLCQLCIQHATKRILSECPSSKEAIIWYDKCLLRYSYHSLLSRIDTSAPKFHQFNLANSSNLNLLHRFTTWKLADILHEVGNLQTGDRTIKNYETRSVKLNDLQPIYTLAQCTPDLSDTDCRACLQNIFQNEIPWSSLASPEGKILYPSCYMMFGLSQFYNNDDEPEMFGQVSPPPTIKEDEKRRLQMVVVVVPVILSTLLLTFSYYLLRKRARKSSYKALILKENFGHESTTLEGLQFEMDVIRTATDNFSHENKIGKGGFGEVYKGILFDGRHIAVKRLSSNSKQGIVEFKNEILLIAKLQQRNLVALIGFCLEEQEKILIYEYVPNGSLDYILFDTRQQNLSWDQRYKIIGGTALGILYLHEYSRLKVIHRDLKPSNVLLDENMNPKISDFGMARIVQIDQDRGHTNKIAGTRGYMSPEYAMLGHFSEKSDVFSFGVIVLEIITGKRNINPYESHHFTEGLTSYVWRQWKNETPLIILDPKIENYSRIEVIKCIQIGLLCVQENPNVRPTMATVVSYLNSHSPELSSPQEPAFFLHDRTNQDIAAQKSSSVNNFVSFSVNEGLA
>CRK_Medtr1g105615.1
MASNIKVLVFFLTISIIFLNFAINSHAQDPNFLYQVCSKNNFTSNSTYQTNLKTLFSSLSSKAKTDQNIQFFNNTVAGKNHSETVYGLYMCRVDIPSNLCTSCVGNATQRLSTDKECTVSVAAVMWYDECMVRYSNKSFFSTVATGPGYVLPSPTNMTNQGSFNRLLYDTLNKTSDEASSSSKNFATREAKINIFQNLYCLAQCTQDIEERECRSCLYGLINSDLPRCCAGTQGGRVLYPNCVVRFEIYPFYRSLTLPPTPAPAGLVPSPNSAGKSRIAIIVAIPIVVASTIVFAVCFYYRRRKARTSRSNILLQENFGRESTTLEGLQFDLATIATATNNFSHENKIGKGGFGEVYKGTLRDGRDIAVKRLSTSSTQGSIEFKNEILLIAKLQHRNLVALIGFCLEEQEKILIYEYVPNGSLDHFLFGAQQQKLSWSERYKIIGGTALGVLYLHDYSRLKVIHRDLKPSNILLDEHMNPKISDFGMARIVDIGQDRAKTTRIVGTYTSVQPLPPLLCFLSTLQDKTTAMPAEFFILQRTTPKSGKGSLVDNQRISNDSLDVLIISTSLSRLYIKE
>CRK_Medtr1g105640.2
MITILVKKNLIVQFFLRTLILSITETSASVFNNVTCTTNQTFTPNSTFHKNLNTVLFSLSSNVTNDVRFFNTTSGNDSNKVYGLYMCRGDVPFALCRECIGFATQKIPSSCPSSKEAVIWYNECLLRYSYRFIFMKMETWPRYKIEIPMGDPVLLQSKRFYSALRSVLNVLPKEAALSLGGFNKYAVKQENASASVTLYGLAQCTPDLSAGDCRRCIEVAVVEFPKDCCGGSIGETVFFPSCFVRFETYPFYQHSETSAAATTTKGGRNIPTNVVAIIVVLVVILAVILSTGCCLLLIKAKKRRRASHRENFVLEFKNSESLEFDFATIEIATNMFSEDSKIGRGGYGQVYKGTLPSGQEIAVKRLSKTSGQGAEEFKNEVMLIAKLQHRNLVRLIGFCLEDQEKILVYEYVPNKSLDHFLFDSRKQKQLTWPERYNIIKGIARGILYLHEDSRLKIIHRDIKPSNVLLDNNMNPKISDFGMARMVAIEQVQGHTNRVVGTYGYMSPEYAMHGQFSEKSDVFSFGVMVLEIISGKKNSCSFESRRIDDLLSHAWNQWKDESPFQMLDPIMQESYSPNEVEKCVQIGLLCVQENPDDRPTMGTVVSYLNNVSIEMPFPMEPAFFMHGRTRRNSGHSAGHESYSEFTLKKYWTEMMGWRQTVQSI
>CRK_Medtr1g105650.1
MNYTMSLNSFNLLFLFLFITFLLSSNTKAQNPTHLYQICSMNKTTSNSTYKSNIITLFSYLSSNATTNNEFYNTVPSRNISNSVYGLFMCRGDVSSPLCIQCVANATQRLSSDADCSLSKQAVIWYDECMVRYSNTSFFSTMATRPGVFMMNSLNITNQETFMPLLFDTMNKTADNAANSSVGAKKYATKEASISGFQTLYCMAQCTEDLSQQDCRTCLSDAIGALPQCCDGKQGGRVLFPSCNVRYELYPFYRNLAPSPSPAPSAAPALVPPSTSTPTLGGSSGISSGTIVAIVVPISVATLLLIVGVCFLSKRAWKKKHDSAAQDPKTETDISTVESLRFDLSTLEEATNKFSEANKLGEGGFGEVYKGSLPSGQEIAVKRLSKHSGQGGEQFKNEVELVAQLQHRNLARLLGFCLEREEKILVYEFVANKSLDYILFDPEKQRLLDWTRRYKIIGGIARGIQYLHEDSRLKIIHRDLKASNILLDGDMNPKISDFGMAKLFGVDQTQGNTSRIVGTYGYMSPEYAMHGEFSIKSDVYSFGVLVMEIISGKKSNSFYETGVADDLVTYAWKLWKNGTPLELVDHTVRESYTPNEAIRCIHIGLLCVQEDPEDRPTMATVVLMLDSFTVTLPVPKQPAFFLHSGTDSNMPTIQISQSTTN
>CRK_Medtr1g105655.1
MYIINSSTTTQLILLLLLLASLLTSLTFSLSVSPIYNSHACTDTSYYQPNSNFQTTLKTLLSSLVNTTIHNTFYTSHIPLFNSPNDLKGIFLCRADVTPSICHNCVTAAANNITTLCKNQTESIIWYDQCFLRYSNDSFLNHMVPAITLESDENVPDSESTLFSDFLANFLKGLAYETVNSPSGQKFAAKEEIFLGSVKVYSLAQCTPDLSTFDCNTCLQSAISSIGNCCNGKRGARSLLPSCNIRYEFYPFYNVSAVSTQPKLTSPSSGKSTVPLIIAIFVPTVVVMALLIVGFYFLRKRAIKKYEYSNTFVQDPSSIRREDLTDIDCLQFDFSTIEAATNCFSDENKIGQGGFGVVYKGVLPNGLEIAVKRLSITSLQGAIEFRNEASLVAKLQHRNLVRMFGFCLEGREKMLVYEYIPNKSLDHFLFDSAKQRELDWSSRHKIIVGIARGILYLHEDSQLRIIHRDLKASNVLLDENMNPKISDFGMAKIFQPDQTQVNTGRIVGTYGYMSPEYAMRGQFSVKSDVFSFGVLVLEIVSGKKNTDLNQRNHTDDLLSYAWKKWSEQTPLELLDPTLRDSYSRNEVMRCIHIGLLCVQESPYDRPSMETIALMLNSYSVTLSLPRQPPSLMRGRTPDRIKQGLDSDQSTTCSIPWSVNEVSITEVYPR
>CRK_Medtr1g105700.1
MISWRCLLFLLLPLFFILKTEASDQLIFRYHECNQMLGNFTGGSAYQINRDTVLEQIYSDQEIDYGFYNFSYGEEPDKVNAIGFCRGDINPEECRGCLKSSATLLVDRCGIQKEAIGYFDLCSLRYSNDSIFGVMETKTSNYFNIKANTRADDAFNQTLLDLLDELKTVAADGDSRKKFAEKSVKVIDESSSSSNTNDTIYGLVQCTPDLSKQECNECLDSAFGGFSRWCMKGCLYLGPSCSVRYDNSSFYKTIVPVTEQPTAAPQPSQTLPPKTNTTSTGKGKGRKLKTAIAIVVAVVVAGILLVGICIYFERRRKRPEYTAEFEGQDKNEDEDEAEAGNNLKVGDLLQFDFATIRLATSNFSDANKLGQGGFGTVYKGTLSDGHDIAIKRLANNSEQGETEFKNEVLLTGKLQHRNLVKLLGFCLQRKERLLIYEFVPNKSLDYIIFDPIKRANLNWERRFKIIKDIARGLLYLHEDSRLQIVHRDLKTSNILLDEEMNPKITDFGIARLFDANQTHGMTKTVVGTVGYMAPEYIRHGQFSVKSDVFSFGVIILEIVCGQRNTEIRDGENIEDLLGIAWKNWKAGTTSDIVDPILHQGFNKNEKMRCIHVGLLCVQEDIAMRPNMSSVLLMLNSTTFPLPEPSEPPFLMQPKRALSIPLNEQYSVPTKSSDSGSGSQITQGSTSKSSGIDQ
>CRK_Medtr1g105710.1
MISRRCLLFLLLLFFILKSEASDQLIFRYHECGNFTGDSAYQINRDTVLELIYSDKKIDYGFYNFSYGEGPDKINAIGFCRGDINQEECRGCLKKSATLLTDRCGEQKEAIGYYDLCILRYSNDSIFGIMETKTSKYFDMEGKTVGNDAFNQTLIDLLDELKSVAIDGDSRKKFAEKSVKVMNESSSRSDVNDTIYGLVQCTPDLSKQECTECLDSAFGNFSRWCMKGCMYLGPSCSFRYDIVPFFQSIFNNTESPAPQPSKVIAPALSPKPRKGKSRKITTAIAIVVAVVVAGILVMGICIYFERRKSRPEFEGQGKNEDESEAETGDDLKVGDLLQFDFETIRIATSNFSDANKLGEGGFGTVYKGTLPDGQDIAIKRLANNSKQGETEFKNEVLLTGKLQHRNLVKLLGFCLQKRERLLIYEFVSNKSLDYIIFDPIKRADLNWERRYKIIKDIARGLLYLHEDSRLQIVHRDLKTSNILLDDELNPKITDFGIAKLFDANQTHGMTSTVIGTYGYMAPEYIKHGEFSIKSDVFSFGVIILEIVCGRRNTKIRDGDNTEDLLDMAWKNWKAGTSSDIVDPILEQGLNKNETMRCIHVGLLCVQEDIDVRPTMSSVLLMLNSTTFPLPEPSEPPFLMQPKRALSISLSEQYSGPTKSTDSGSGSQFTQGSTSKSSVTDQ
>CRK_Medtr1g105725.1
MHYLHDHSRLKIIHDDLKHLQFYIKILFVWLTSSTSSASPNYNDIYCPNNKTYEPNSTIFNTNLNVVLFTLVSNATQGADSYSSIMGFGTTNAVNGVFHCRGDVSSTTCQDCVTTAARDITHLCPNQTESIIWYDECMLRYTSRYFSPTASLVPRLNLKNNTDISISTHDLVNYNQLLLSFLGSLATEASDSQTEKKFATGEESFDFRGYSKKVVTVYGLAQCVPGVTNVQCEGCLVNALRSLDTCCEGARALLAWCNIRYDLYRFYNTTGGDSASPPVSPSSVLQKYIKIYVNLSCFLLSTNVFLFILLFIFIFLYRLGCYLLMRRSRWKKYKTLLRENFGDESARLQSLQYNLATIEEATKKFSPENKIGKGGFGEVYKGVLIDRRQIAVKKLSRSSGQGSVEFKNEVLEIAKLQHRNLVTLIGFCLEGQEKMLIYEYVTNKSLDYFLFDHKKSRLLHWFESYKIIEGIAHGIHYLHDYSRLKIIHRDLKPSNVLLDDNMNPKISDFGMARMVALDQDRGSTNRIVGTYGYMSQEYAMHGQLSEKSDVFSFGVIVLEIIIVLGGNGGDQTPLELIDQDIKESCNHSEVVKCIQIGLLCVQEKPDDRPTTATVVSYLTSPSAELPFPGEPTKSMHSEILQKMVAGELSSASFSTVNEMYSSVVPSSTLSDNA
>CRK_Medtr1g105750.1
MTIVSSKLLFSFYSFLLFIIIIVSQAQGQPDFVRYSCINNNGNYTANSTYQNNLNTLLSNLTSNTQINYGFYNFSYGQNTDKVNAIGLCRGDVKPDVCRSRLNDSRVLLTKLCPNQKEAIGWYEDYMLRYSNQSIFGILEWSPKFYMSNPNNVTEVDPFNRVLGNLMRKLREIAASSDSRLKFAADNATDVNLNFQTIYGLVQCTPDLSEQDCNDCLEFAISEIPIYCYNKIGCRVVKPSCNIRYEVYRFSDPTTVINQDEHSPSEEEKSKSSHTTVAIVVPTAVVVAALLIFICICLRKRKAATINLGEENDNDDIEIAESFLFNFETLRVATGNFSEANKLGHGGFGVVYQGILAGGQVIAVKRLSTNSGQGDIEFKNEVLLVAKLQHRNLVRLLGFCLEGRERLLIYEFVPNKSLDYFIFDPIKKACLDWERRYKIIGGIARGLLYLHEDSQLRIIHRDLKASNILLDEKLNPKISDFGIARLLLIDQTQVNTNKIVGTYGYMAPEYVRFGEFSVKSDVFSFGVLVLEIISGQKACPVLRGRSSEDLLGFAWRSWREGTITNIIDPSLSNGSQNEIMRCIHIALLCVQENLVERPTMATVALMLSSYSLSLSVPLEPASFVLGRTRSLPVRDMQFEGESRNHASITDPYPR
>CRK_Medtr1g105755.1
MTTVSSKLLFSFYSVLFIIIIVSQAQGQPNFLRNYCINNNGNYTANSTYQNNLSTLLSNLTSNTEINYGFYNFSYGQNTDKVNAVGLCRGDVKPDVCRSCLNDSRVLLTKLCPNQKEAIGWYVDCMLRYSNRSIFGVMEASPSYLKWTLKNATEVDQFNQVLGNLMRKLKEIAASSDSRRKFATANATLNFETTYGLVQCTPDLSQQDCNDCLERAISEIPIYFNNKVGGIVLKPSCNIRHEIYSFYDPTPVIDPGETSPSEEEKSKSSHTTIAIVVPTVVVVVASLLIFICICVRKRKAKINLEDIEDDNNDIEIAESLLFNFETLRVATSNFSEANKLGHGGFGIVYQGILAGGQVIAIKRLSTNSGQGDIEFKNEVLLVAKLQHRNLAIIYALLDYPIKKAQLDWERRYKIIGGIARGLLYLHQDSQLRIIHRDLKAGNILLDEKLNPKISDFGIARLLLVDQTQVNTNKIVGTYGYMAPEYVMFGEFSIKSDVFSFGVLVLEIISGQKACHVFHAQRSEDLLSFAWRNWREGTITNIIDPSLSNGSRNEIMRCIHIALLCVQENLVERPIMATVVLMLSSYYITLAVPLEPASIVGGRSRSLPVRDMQFEGESRNHASITDPYPR
>CRK_Medtr1g105800.1
MTIVSSKLLFSLYSFLLFIIIIVSQAQGQPNFLRNYCINNNGNYTANSTYQNNLNTLLSNLTSNTQINYGFYNFSYGQNTDKVNAIGLCRGDVKPDLCRSCLNDSRVLLTKLCPTQKEAISWYDNCMLRYSNRSIFGIMDTSFSYYKWNNRNVTDVAQFNQVLGNLMRKLNEIAASGDSRRKFATANATLNFETIYGLVQCTPDLSGQDCNDCLERAISETPSFFYNKIGGRVLKLSCNIRYEIYSFYGPTTVIDQDETSPPEEEKSKSSHTIATVVPTVVVVAAAGLLIFICICLRKRKAKINLQDIKEDENNDIEITASLLFNFETLRVATSNFSEDNKLGHGGFGVVYQGILAGGQVIAVKRLSTNSGQGDIEFKNEVLLVAKLQHRNLVRLLGFCLEGRERLLVYEYVPNKSLDYFIFDPINKERLDWERRYKIIGGIARGLLYLHQDSQLRIIHRDLKASNILLDEKLNPKISDFGIARLLLVDQTQVNTNKIVGTYGYMAPEYAMFGEFSVKSDVFSFGVLVLEIISGQKACCVLHGQSQEDLLSFAWRNWREGTITNIIDPSLSNGSRNEIMRCIHIALLCVQENLVERPIMATVVVMLSSYSIFLSVPLEPASIVGGRTRSLRVRDMQSEGESINHASISDPYPR
>CRK_Medtr1g105820.1
MAIVSCKLLLTFYSFLFLITFVSQAKAQPDFLYNFCKNDNGNYTANSTYQNNLNTVLSNLTSNAEINYGFYNISYGQNTDKVNAIGLCRGDVKPDVCRSCLNDSRVLLTKLCPNQKEAIGWYDNCMLRYSNRSIFGVMEGSPKFYMWNIYNVTEVDQFNQVLGNLMRKLKEKAASSDSRRKFATDNATDVNLNFQTIYGLVQCTPDLSEQDCNNCLDGAISDIPSCCNNKIGGRVLKPSCNIRYETSSFYDPTPAIDPGETSPSEEEKSKSSHTTIAIVVPTVVVVVAALLIFICICLRKRKARINLEEIEEDDNDDIDMAESLQFNFETLQVATSNFSEANKLGHGGFGVVYHGILAGGQVIAVKRLSTNSGQGDVEFKNEVLLVAKLQHRNLVRLLGFCLEGRERLLVYEYVPNKSLDYFIFDPIKKAQLDWERRYKIIGGIARGLLYLHEDSQLRIIHRDLKASNILLDEKLNPKISDFGMARLLLVDETQVNTNKIVGTYGYMAPEYAMFGEFSVKSDVFSFGVLVLEIISGQKACRVIHGQNPEDLLSFAWRNWRAGTITNIIDPSLSNGSLNEIMRCIHIALLCVQENLVERPTMATIVLMLSSYSMSLSVPLEPASIVGGRTRSLQVRDMQFEGDNSGAMRPNESKSQSGESINHASITDPYPR
>CRK_Medtr1g105840.1
MALFPFLCYLFFIAAYHAKADDALCDNNIGNYTSNSTYDNNLKTLLSSLSSHTEINYGFYNFSYGEEPNKAYVIGVCRGDIEPNQCRTNLNNSIGYLREQCPNQKEAIVWGGDFTLWYSNRSIFGLLETSPTLYLYLQRNTSYVDQYMQAVANLMRNLTAKAALGDSRRKYEADSVFETTSFETIYGYVLCMPDLSSQQCTDCLNAAISEIPNCCNGKMGGNVLKPSCRLRYDPYRFFNSTIVLDSPPSTNNTSSGTKLPSSLSTSRKVFPIALVNRIRTLGYRVNGQSKTGTVIAVVVPVVTVVLVLILICIYLRLRKRKQFSKANNGAYEDGDEDEDEITIVESLQFNFDTIRVATSDFSDSNKLGQGGFGVVYRGKLPNGQMIAVKRLSKDSDQGDVEFKNEVLLVAKLQHRNLVRLLGFSLEGREKLLIYEYVTNKSLDYFIFNPARRAQLNWEKRYDIIKCIVRGLIYLHEDSRLRIIHRDLKASNILLDDGMNPKISDFGLARLFVIDQTQGNTSKIVGTYGYMAPEYAMHGQFSVKSDVFSFGVLVLEILSGHKNSTNIGQGNDVEYLLSYAWKCWREGKAHNIIDPALNNISANEIMRCIHIALLCVQENVVDRPTMAAVALMLNSYSLTLSIPSKPAYFYGSGTRSLHDMELWAGNIDSTVSGESINQASNTDPYPR
>CRRSP_Medtr1g105850.1
MAVIFSGKYFPLLNLLLIFIIFTNQAKANNNPQNFHYFCDHSNERGNYTTNSTYETNLNTLLSTLISNTQINYGFYNFSFGENINRITAIGLCRGDIKPNDCHDCLNKSKANLTQLCPNKKEAIGWYEDEKCMLRYSDRSIFSLNEIGPAYFAWSLQNATSLDAFDEAVENLLQILKIDAAAGDSSRKFATESEIVGIDNKTIYGLAQCTPDLSGPQCANCLNESITEISRCCKNRIGARIVRPSCNLRFETSFQFYQTIADSPSQQPPSPIPSASPHSSDQGKNNTSSGTEVDMIPLLLLLLCSLLYVLV
>CRRSP_Medtr1g105855.1
MSKHSIIRLTVSLSTINMSTLSLSPLLFFFLVIILFTSKAQAYKNYRKFHYFCDQRNDRGDYITGSTYHNNLKIAFIYLTFNSKIDYGFYNTNYGQNNDKVNVIGICRGDINPQDCRKCLIGSRFNLTQACPNKKEAIGWYEDEKCMLRYSDRSILGLNEIGPAYTMWNSNNATMADQLSILVTQLLNDLRSKAINGDSHSKYVVGTSPGPSNNQSPSQQSSGETIYGLVQCTPDLSGPQCDDCLLQSIAGISRFSNRSSARMIRPSCYLRFATSYQFYQPKPKLASQLP
>CRRSP_Medtr1g105860.3
MSKPSIIRLIVSLSTINMSILSLSPLSFLFLIIILFTSKAKADNNDQKFHYFCDQNNDRGNYITGSAYDNNLKFAIMHLTYNSKIDYGFYNTNYGQNNDTVNAIGICRGDINPQDCRKCLIGSKFNLTQACPNKKEAIGWYEDEKCMLRYSDRSIMGLNEIGPAYFAWNLNNATMADQFNILVKQLLNDLRSKAINGDSHRKYVVGKMPGPSSDQTIYGLVQCTPDLSGPQCDDCLLQSIAEVSRCCSNRIGARIIRPSCNLRFETSYQFYQPKAKLASHLP
>CRRSP_Medtr1g105885.1
MATISVIPYSFLILIILFTSKVNADDKFTYLCDKNNDRGDYITGSTYHNNLKIAFIYLTFNSKVNYGFYNTNYGQNEDKVNLIGICRGDINPEDCRKCLVSSKSYLTEACPNKKEAIGWYEADQKCMLRYSDRSILGLSEMWPAIIWWNVNNATLADQFNSVIKQLLNDLKNKAINGDSHRKYAVGTLPGPSSDQTINGLVQCTPDLSVSQCDDCLNESIAEVPKYCTNKIGCRVFRASCNLRFETYQFYQT
>CRRSP_Medtr2g010710.1
MKSFYFVMLCVISFFVLVFPNGFFGLADDTNREIGPICNKADNTVNEDIFHTLLDSLASNVVDHQGFYQTTVGENSSRVYGSILCRGDISANNCSICVLNSTRVASNDCPKNRDVTVWFSWCFLRYSDENFFGDMHGITNAFTNVTDVDDPSLVSQWLPFMSGVAAAASENSFMFHTEELNFNQSEKRYGMAQCTRDINRQDCRRCLDDQLVSFGATIGNKRRWEIYGPNCFMWYNDYQFYANVSTLQSVAWKPSCRSLVAVAVSVALLIIM
>CRRSP_Medtr2g010720.1
MKTFYFVMLCVISFFVLVFPNGFFGLADDTNRALGSTCKNEENTTVNGVILQTLLNSLASNVVDHHGFYQTIAGENNSRIYGSILCRGDISANNCSDCVRNSTIEASNVFPKCRDVQVLFRWCFLRYSNESFFGDMQELTFTYDFDDIDDPSVVSQGLPFMSGVAATASEKSLMFHTEVLNFNQSEKRYGMAQCTRDISRKDCKRCLDSQLINIRTIRNNTRWEIYGSNCFMWYDDYQFYASVSFLPSAAWRPSSCRSLAAIAVSAALLIVF
>CRRSP_Medtr2g010730.1
MQAFYFVMLCVISFFALVFPNGFFCLADDTNRETGSLCDKADKNPVNEDTFQTNLKTLLDSLASNVVDSHGFYQTIVGKKPNRLYGTILCRGDISANNCFNCVLNSTRVSSNDCPKSRDVTIWFRWCFLRYSNESFFGDMQGTATAITNETDIDDPSLVSQGLSFMSGVAAAASEKSFMFHTEVLNFNQSEKRYGMTQCTRDISRKDCRRCLDAQLVNFETFIGNKRRWEVHGLNCFMWYDDYQFYSNVSTLLSASWRLSSCRSLVSGITVVVSAALLIVF
>CRRSP_Medtr2g088930.1
MGSSKLFTIILFSFTFVFLIQTTLGTDPLFHICSTSENFTAHSPYESNLKTLINSLIYKTPSTGFGSGSIDLTQYQNQKAYGLALCRGDVSTSECKTCVSQATKEILNVCPYKKGAIIWYDNCMFKYLDNDFFGKIDNTNKFALLNVQNVSDPIKFNNMTNDLLSFLANEASMNHKLYATGELKIGESERVYGLTQCTRDISSVDCKKCLDGAISELPNCCDGKKGGRVVGGSCNIRYEIYPFVRE
>CRRSP_Medtr2g088980.1
MAFSKLMTIFLYSFTLAFLIQTSFGADPLFHFCSNSGNFTANSPYESNLKTLINSLIYKTPSTGFGNGSSSLVQNQNQQTYGLALCRGDVSPSECKTCVSEATKEIQSRCPYNKGGIIWYDYCLFKYSDTDFFGKIAKTNRFYMWNLNNVSDPSTFNYKTKDLLSQLAQKASMNPKLYATGEVKLEESKKLYGLTQCTRDLSSADCKNCLDAAINELRNCCDGKEGGRVVGGSCNFRYEIYPFVKE
>CRK_Medtr3g011890.1
MAKKLILIFIIRFISIISLFTKSIAQSPNYVGDDCHNSTEQSLTATYKSNLNKVLSLLSSDAIVSKGYNHTSIGENTIDAVYGLYDCRGDVTGSFCQFCVSTAASDVLQRCPNRASAVIWYNFCIFRYSNHNFFGNLTTSPSWQRPGSKNITNPQELDKAEDNMQSLISEATLETNKMYAMGEFNLSIEKRYGLVQCSRDLNEKQCNQCLEAMLDKVPKCCGTKIGWQVLAPSCLMKYDDFMFYQLTSATSAPLPNPAGEGGSSKSKTLIITIVIVLVVVLALISCCIFFIWRRNRSNKDGIPSKTIPISHHGHIQGEDTYNADLPIIPLIWIRQSTNNFSELCKLGAGGFGPVYKGNLVDGTEVAIKRLSTTSGQGLEEFTNEVIFIAKLQHRNLVRLLGCCIEDNEKLLVYEYMPNSSLDFHLFDEAKRKLLDWKLRLNIINGIAKGLLYLHEDSRLRVIHRDLKASNVLLDQEMNPKISDFGLARAFEKDQCQENTRRVVGTYGYMAPEYAMEGLYSVKSDVFSFGVLLLEIICGRRNGGFYLAEHGQSLLVYSWNLWCEDKSLELLDPILKNTYTTNEVIKCIHIGLLCVQEDAVDRPTMSNVVVMLASDTMTLPNPNHPAFSVGRKVTDDQSTSKASKDPSVNEVTISNVFPR
>CRK_Medtr3g011910.1
MIRNCQNNSNSQELLEYRYACLDQSSTPPSTTYQTNLNNLISSLSSDSASSNGFGNSTSGDNQNNMVYGQYLCRGDVNTSLCHSCVQNSSRLLKQHCPNNASAILWYPFCLLRYSNKNFFGNLTIRPRIPMFDVAQNLTSAGEFDSDARVLMNGLIQMGSQTPLMFGTHMFNINGTQRRYGWVQCSRDITSKECRTCLSNMLEDVENCCMEKKVWRIFSPSCIVMYETQPFFVNGTVSEAPVPQQANEKDGTRSWIIIIIVVIGAVVAALVVFSTYYFWCLKHRKKRNFMQGHSRIFSQDQTDIEKTGNTDLPMMPLSTILKSTNNFSDEYKLGKGGFGTVYKGVLADEKEIAVKRLSKTSSQGVEELKNEIILIAKLQHRNLVRLLACCIEQNEKLLIYEYLPNSSLDFHLFDMVKGAQLAWRQRLNIINGIAKGLLYLHEDSRLRVIHRDLKASNILLDQEMNPKISDFGLARTFGGDQDEANTIRVVGTYGYMAPEYAMEGLFSVKSDVFSFGVLLLEIISGRKNSKFYLSEHGQSLPIFAWNLWCKRKGFELMDPSIEKSCVPSEYLKFLHIGLLCVQEDAADRPTMSSVVHMLAGDTVTLPSPTRPAFSVGRARAIVDRESSSNTSISANEVTLSELMPR
>CRK_Medtr3g011930.1
MAVTSHKLLNRQGGSGSSISTMLYQWLLTIKLICFFSFAYTEQLEYRYACVDHSSIPPSNTYLRNLNNLLSILSSDSAISNGFGHTTSGNDKNNKVYGLYFCRGDVHATLCNSCVQYSSKLITQKCPNNASAIFWCPFCLLRYSNQNFIGKLAVRPRIPMFDSTQNFTSAGEFDSDARILMNGLIQMGSKTPLMFGTHMFNINGTQRRYGWVQCSRDITSEECRTCLSNMLDDVENCCMEKRVWRIFSPSCVVMYETQPFLLAGTQPDAPAQQKEKKRKQKDTILIIIIVVTAMVVALLAFSTFYYRCLERKKDEKEMQILDAIFSPDETNNEENVNSDLPMMPLSTILKSTHNFSDKYKLGEGGFGTVYKGVLADGREIAVKRLSKTSVQGVEEFKNEVMLIAKLQHRNLVRLLAFCIEQNEKLLIYEYMPNSSLNFQLRDLVKGAQLDWKQRLNIINGIAKGLLYLHEDSRLRVIHRDLKASNILLDHEMNPKISDFGLARTFGGDQGESNTMRVVGTYGYMAPEYAIEGLFSVKSDVFSFGVLLLEIISGKRNNRFYLSEHGQSLLTYAWNFWSEGKGLELMDPLISNSCVPSEVLKCIQIGLLCVQDNAADRPTMSGVVHMLGSDNVTLPSPICPSFSVGRSTNTIEGGSSSNASTSVTVNEITLSEVLPR
>CRK_Medtr3g415610.1
MKYIKSPAQGVPKEIAINYFNVSTVITTDSRPQHKKGEQSLTTTYKSNLNKFLSSLTFDGIVSKGYNHTSIGDNTVDAVYGLYDCRGDVTGSFCQFCVSTAASYVLQYCPNRASAVIWYEFCILRYSNHNFFGNLTTSPSWQRLGSKNITDPQELDKAEDNMQSLISEATLETNKFYGMREFNLSNSPIEKRYGLVQCSRDLNENQCNQCLVAMLDKVPKCCGTKIGWQVLAPSCLIKYDDFMFYQLTFAPNSEQGSSSISKTLIKIMIFELVMALVLISCGIFFIWRRNHSNKGEDTYNADLPIIPLIWIRQSTNNFSELCKLGEGGFGPVYKGNLVDGTEVAIKRLSITSDQGLEEFTNEVIFIAKLQHRNLVRLLGCCIEDNEKLLLYEYMPNSSLDFYLFDEEKRKLLDWNLRLNIINGIAKGLLYLHEDSRLRVIHRDLKASNVLLDQEMNPKISDFGLARAFEKGQSQENTRRIMGTYGYMAPEYAMEGLYSVKTDVFSYGVLLLEIICGKKNGGFYLEEHGQSLLIYSWNLWCQGKSLELLDTILKNTYISNEVMKCIHIGLLCVQEDAVDRPTMSNVVVMLASDTIALPNPKHPAFSVGRKVNDDPSVNEVTISNIFPR
>CRK_Medtr3g064080.1
MRPKHNLLTLTITLLCSWSLTKADPQTSLINKGCSQYNATNLSNFYQNLNATLLDLKSQVRNDSKHFATAQSARGANPVYALFQCRNYLSNSDCAACLAVADAQIRNCSAGSNGARVIYDGCFLRYESNGFFDQTTQPGNSMICGSQAANGATAFNAAAQQVLEDLQTATPKIPGFFAATKTQVVGTGNAIYAIAQCAETVTQSGCLDCLTVGFTNIQSCFPNTDGRAFDAGCFMRYSEKSFFADNQTIDIAPFLKQGGSSKKRAIIGGVVGGVALVVILLALFAWFRLKKKPKKLPRGDILGATELKGPVTYRYKDLKSATKNFNDENKLGEGGFGDVYKGTLKNGKVVAVKKLILGSSGKMDEQFESEVKLISNVHHRNLVRLLGCCSKGQERILVYEYMANSSLDRFLFGENKGSLNWIQRYDIILGTARGLSYLHEDFHVCIIHRDIKTNNILLDDDLQPRIADFGLARLLPEDQSHVSTKFAGTLGYTAPEYAIHGQLSVKADTYSFGVVVLEIISGQKSGELRDDVDGEFLLQRAWKLYEEGRHLELVDKTLNPGDYDAEEVKKVIEIALLCTQATAATRPTMSEIVVLLKSKNFMEHMKPTMPVFVNSNLRPRTDTSTSTASSTSNATAATSILSAR
>CRK_Medtr3g064090.1
MMLQLKLVFITLVCWNILISYDCVLGDSQTSIVLNSSCSTFNASNLRSFYANINGTFLDLKNQISNESKHFATSQQAIGEVIVFSMFQCRNYLSKNDCVGCFNIASTKIRSCSAANGARVIYDGCFLRYESERFYDQTTQQGNGVICGNKTAKEGTAFGTIGHKVLMDIQLATPKIKGFFAATKTQVTPGGNSSVYAVAQCAETVTESGCLACLAVGYSNLQTCLPNSDGRAYDAGCFMRYSETPFFADNQTIDITAYLKGGSSNKWAIIGGVVGGVVGLVVIILAILGWRQYRKPKRAPRGNILGATDLKGPVNYKYSDLKAATKNFNDENKLGEGGFGDVYKGTLKNGNVVAVKKLVLGKSSKIDNDFESEVKLISNVHHRNLVRLLGCCSKSQERILVYEYMANSSLDKFLFGNKQGSLNWKQRCNIILGTARGLAYLHEEFHISIIHRDIKSSNILLDDNLHPKIADFGLARLLPGDRSHLSTGVAGTLGYTAPEYAIHGQLSEKADTYSYGIVVLEIISGQKSTEMKVDDDGEFLLQKTWKLHERGMHLELVDKVLDPNDYDGEEVKKMIEIALLCTQASAGMRPTMSEVVVLLQTRSLVEHLQPTMPVFVETNLRSREGHSTSTGSSTSNATASFSLSAR
>CRK_Medtr3g064110.1
MVLQLKLIFLTLVYWNILISYADCLVHGDSQTNMLLNGCNIFSYTDANMRRISYENINETFLDLRNQISNQSKHFATSQQQAIDEVKVYSMFQCRNYLSKNDCVACFNTASTEISTCASIGARFIYDGCFLRFETEIFYNQTTQPGNGMLCGNKTAKEGAAFGTIGQKVLMDIQLATPKIKGFFAATKTQVTPGGNSSIYAIAQCAETVTESGCLDCLTVGYNNLQACLPNTDGRAYDAGCFMRYSETPFFADNQTIDITAYLNQETIIGGGVGGSSNKWTIICGVVGGVCLAVIILAILVWLQYTKPKRAPRGNILGATEFKGPVNYKYSDLKIATKNFDGENKLGEGGFGDVYKGTLKNGNVVAVKKLVLGKSNKMAHDFESEVKLISNVHHRNLVKLLGCSIKNQERILVYEYMANSSLDKFLFGNKQGSLNWKQRCDIILGTARGLACLHEEFHISIIHRDIKTSNILLDDNLHPKIADFGLARLLPGDRSHLSTGVAGTLGYTAPEYAIHGQLSEKADTYSYGIVVLEIISGRKSTEVKEDDEDGEYLLKKSWKLHERGMHLELVDKALDPNDYDGEEVKKMIEIALLCTQASAGMRPTMSEVVVLLQTRSLAEHLQPTMPVFVETNLRSREGHSTSTGSSTSNATASFSVLSAR
>PDLP_Medtr3g065370.1
MVKTKKIFSLVIFSTFILHSLSISTDTFLYGGCTQEKYTPTYESNLNSLLTSLINSATYTSYNNFTIISSNPNDIVYGVYQCRGDISMPDCSSCIARAVSRTGDICPGVCGGVVQLEGCYVKYDNVKFLGMQDKTIVLKKCGPEVGYDPGTIDAVLGGLAGSGGLFRVGGSGQLKGMAQCVGDLSFVECQDCVTEAIRRLRNDCTSGDYGDMFLGKCYARYSTGGAGGAHAYSKPHGKSDHDGEKTFAIIIGLLAAVAILIIFLAFLRRICEGQGK
>CRK_Medtr3g079850.1
MMAYNLKQKLFSITLLFCIIFSPTETASTFSHYNCTTIKKFSPKSIYQTNLTTLLSTLSSKALNHGYYNTSISTIDEKEDTIYGLFMCIGYTSNCGECVQNSTKILTSMCNLNKEAIIWSDECLVRYSDRSFFGTLEESPSWCVKGSMDYEGPLKGFNKMLNSLMLDLVTQAISLLKKPVTQAIKTSTGNSIKFVLKRAIFFEDKFLYGLAQCIPNLSNDNCMKCLNDAINYLQTSCAKGKIRGSVLYPSCVVRYDPYPYFEQPIVKSEENEVQSFKIFFHVLAPVMICSVAGFFFVYYLRRRRARKNLMYHRENFGEEITSEVNSLQFDFDMIRLATNKFSEDNKIGEGGFGDVYKGMFPNGYEIAVKRLIRNSSQGAVEFKNEVLLIAKLQHRNLVRLLGFCIQRNEKILIYEYMHNKSLDYYLFSPENHRKLTWHARYKIIRGIARGILYLHEDSHLKIIHCDLKPSNILLDDKMNAKISDFGLARIVAIDQMQGNTSIIAGTYGYMSPEYAMLGQFSVKSDVFSFGVIMLEIVSGKRNVDYNGVNSIDDLVSHAWKKWTENKQMELLDPALTYSFSETEVSRCIQLGLLCVQENPDQRPTMATIALYFNIDSIDLPLPQQPPFYMRGKIESKVASKKTMSGRPRSYSVTRF
>CRK_Medtr4g105540.1
MKNFHILCGIVISSLLSYVTCFDGAIHEAGLTCGTYQYPHDGNNTNNHKLKQNLMVVMDAVSFQVKQQGWGAQTLVGNWHPMYALGQCQRDLDPTQCNICFTQARQLLSRCIPKVSGRIYLDGCFLRYDNYTFFDESVDLSRDTKICGSTEKGETVDAKHVETVILKVTKGAGEHKFSVDGEGGAFAMAQCWETLDKLSCQKCLIAAEKKMQECVPSNEGRSLFTGCFMRYSTRKFYNNVYVQNDTWVEIPLPRDQGHHNLWIIIACVVSAIVIILLIIPSVCMSRKKKSSQEKRNDSIGVSPNFSYVAGFSFKYDVLEKGTNYFDSANKLGLHGEGEGSVFKGTLPSGRIVVVKRLFFDTRQWTDVLFSEVNLINGIQHKNVVKLLGCSIDGPESLLVYEFLPNKSLDQILSGVDSKNVLTWEKRFQIICGIAEGLAYLHEGSGTKIIHRDIKSSNILLDESLNPKIVDFGLALCVAENKSHLNNGNAGTQGYMAPECLNKGQLTEKADIYAFGILVTEIVCGKNNGVFPQGSNLVLHNVWKNYKANNITTSIDPALHGKFEVEEASNALQAALLCTQSSPTQRPSMSEVVQMLTKKDYKIPTPKQQPLLNNHLRNMSNGLASTRSSFHSTTSSLPSGDDTNLLDHPFSSSAKFKTSGSPDSDIHANIVLPQPK
>CRK_Medtr5g005450.1
MATLAKLLSSICVCVIVMLTTKAVEATPTYTATHCTNTTTYAPNSTFQTNLDILLYYFSNNISQSNGYFLGITGFNSVNAVGGLFLCRGDVATTVCNQCLTTAIKEIRQHCPNQTEALIWYDECLVHYTNRYFAVDKIDPRVNLNDGNIVSSVDLGRFNQSLHGLLNDLATEASGSSESKKFAAGEVVVTESMTVYGLMQCTNDLTNSECGTCLKNAIGTIPNGKQGARALLPSCNVRYQLYPFFTSSSPSSSGGMKLGPGTIAVVVVVPIFFLIILFLGCYYFKRRSKKKILLPSIMENFGDEFPTLESLQFNLATLEAATNQFSLANKIGSGGFGEVYKGVLLDSRQIAVKKLSKTSGQGTIEFKNEIVLIAKLQHRNLVTLYGFCSEEQEKMLVYEYVLNKSLDYFLFDPHKERVLSWRERYNIIGGIARGIHYLHDQSRLKVIHRDLKPSNILLDKNMNPKISDFGMAKMIDIDEHQGNTKRIAGTYGYMSSEYAMHGHYSEKSDVFSFGVIIIEIISAKRNALSLHSLDFDDLLSYAWKNWRDEKSLEILDSNIEKSYSYIEVIRCIQIGLLCVQQNPDDRPTMERIVSYLSNVSVELPLPQEPGGFMGNRTNQIPRDNISDQRNNSNTTGSSVNDITMNNSFPR
>CRK_Medtr5g005480.1
MITTSSKQIWSYVVSILYLTLLATEASPTYLGSYCNDNTTYTPNSTLSTNLNVLLNSLSTNSSQQQDGYYMTIMGFGTTNAVNGIFLCRGDVNTTTCQNCVTDAATQIKRRCTNQTEAIIWYEECLLRYTNKFFRYYSIEPRLNPKNGKNVSGVDFERFNETVFGLLNELVVTAANSRTAKKFGTGEVEVTRSMKVYGSGQCSTDLTSSQCEICLRNAIGTLPKCCSGREGASALLASCIVRYQLYPFYNLYGSSSSSSGRNGVGTKAIVIIISLAIVPVLLFFIGCYYKRRRSRQRRRTMLRENFGDELKTLDSLQFKFSTIEAATNKFSSENEIGKGGFGIVYKGVLSDGQQIAVKKLSRSSGQGSIEFQNEILLIAKLQHRNLVTLLGFCLEEREKMLIYEYVPNKSLDYFLFDSKKHRVLHWFERYKIIGGIARGILYLHEYSRLKVIHRDLKPSNVLLDDKMNPKISDFGLARIVAIDQEQGSSTNRIVGTYGYMSPEYAMHGQFSEKSDVFSFGVIILEIVSGKRNSRPIQSHDFEDILRTAWRLWRNQTPLEMLDPILKDMFSHSEVIKCIQLGLLCVQENPDDRPTMAQAVSYLSSLLVELPLPLEPAFSMDRDMKLNIPTTESSSGQFISNSTASSINDLTKSQFFPR
>CRK_Medtr5g005520.1
MDKDKMSSTMIMLIIILMLHVVSCTDHLIIDTYCPDNFPFYTSNTSFHKNLKLLMETLSSNIAASNTSYFNNTSIGQGLDKVYGQALCRGDITNSTVCKECIEKASKDLMNRCKSEDAMVWYELCQVRYSFQMFFSDAVYTGKYPKQNDLEKRVSDPTSFQQVLTYLMNNLSNEAAFNPAKNMFATAEIEFSAKKERIYGLVECTKDVSETDCGSCLSSAVTELNACCSYREGGIIVSRNCNVRFDLFQFFNASSAASLLIFPTSKGGKWKPWMYVLTICGSISILAVLIGLCTACRRQKNDRDKDEERSERMLFQELSSPKNVAITQEGELISSDQLLFMTLATIKAGTDDFSNTNKLGQGGFGAVYKGVLPDGNEIAVKRLSKKSWQGIEEFKNEIILIAKLQHKNLVKLLGCVLEGEEKILVYEFMSNRSLDQFIFDPNKRPKLDWKTCYGIIGGIARGLLYLHEESRLKIIHRDLKPNNVLLDHELVAKISDFGMARMFSENQNTANTKRVVGTHGYMAPEYAMEGLFSVKSDVFSFGVIMLEIISGKRNGGFYLTELAPTLLAYAWKLWNEGKGLEFADPILLESCLDYESEVLRCIHIGLLCVQEDPQHRPTMSNVVVLLGSESMVLPQPRQPAFSSGKMIRVDPSASTNCSLNDSIWSNISPR
>CRK_Medtr5g005530.1
MFHYPIVFKFIQFFLVLYTLDFLSYLALADPPYEICSTRNIYANGSSFDNNLSNLLLSLPFNDSNSISKFGNTSSGIGLDRVYGLYMCLDFVSNETCLKCVTNAIADTVKLCPQSKEAVVYEEFCQVRYSNKNFIGSLNVNGNIGKDNVQNISEPVKFETSVNKLLNGLTKIASFNVSANMYATGEVPFEDKTIYALVQCTRDLAANDCSRCLLSAIGDIPGCCYASIGARVMSRSCYLRYEFYPFYLGEKEQTKSSTNLGGKSKHFSSYNSSKIWMITVIAVGVGLVIIIFICYLCFLRNRQSNKGNGKISKDFPFIDLASLRVATRNFTDSNKLGEGGFGPVYKGILSDGQEVAIKRLSICSEQGSEEFINEVMLILKLQHKNLVKLLGFCVDGEEKLLVYEYLPNGSLDVVLFEQHAQLDWTKRLDIINGIARGILYLHEDSRLQIIHRDLKASNVLLDNDMNPKISDFGMARIFAGSEGEANTTTIVGTYGYMAPEYAMEGLYSIKSDVFGFGVLLLEIITGIRNAGFCYSKTTPSLLAYAWHLWNDGKGLELRDPLLLCPGDQFLRYMNIGLLCVQEDAFDRPTMSSVVLMLMNESVMLGQPGKPPFSVGRLNFIDQNELDLEEEYSVNFLTVSDILPL
>CRK_Medtr5g033690.1
MKKPVPLIFSQCLKLLLIKFVLLSETIIAEPRAKTVMITCGHQVEHNTSIFVPNFVATMEKISEQMRSTGFGTAVTGTGPDDNYGLAQCYGYLSLLDCVLCYAEARTVLPQCFPYNSGRIYLDGCFMRSVNYSFFSEYTGKEDRTVCGNTTKKSSGFQAAAKEAVLKRKVVVSGTSNESAYVLADCWRSLDSKSCKACLEHASSSILRCLPSSEGRALNTGCFMRYSNTDFLNKEVENGSSGGNVVVIVVAVVSSVIVVVVAVTFGAYIWKQRYIQKKRRGSNDAEKLAKSLEQKSLNFKYNTLEKATGSFNDNRKIGHGGFGTVYKGVLPDGREIAIKRLFFNNRHRAADFSNEVDIISGVEHKNLVRLLGCSCSGPESLLVYEFMPNRSLDRFIFDKNKGRELNWEKRYEIIIGTAEGLVYLHENSKIRIIHRDIKASNILLDSKLRAKIADFGLARSFQEDKSHISTAIAGTLGYMAPEYLAHGQLTEKADVYSFGVLLLEIVTGRQNNRSKASEYSDSLVIVTWKHFQSRTAEQLFDPNIELHNDSNSDVKNESLRVVHIGLPCIQEVASLRPTMSKALQMLTKNEEHLVAPSNPPFLDESTMELHDTSGDPFYLHKTADSVATMSNSSFYGNAEKINHCTH
>CRK_Medtr5g065130.1
MALYPFVCCLIVIIVSQAKAIFECDNNRGNYTVNSTYDNNLKTLLYSFSSHTEINYGFYNFSYGQHPDKIKAIGLCRGDLEPNQCRRNLNNSIAYLRAKCPNQKEAILWGDDVTLRYTYRSILGSLETDPTRYFSNTMSTTEADKYIEPLSFVMRNLTDKAASGDSRRKYEADGVNTTDFSTIYGLVQCMPDLSSQQCSNCLYTAISEIDPDPFNRYYMGLGGEVVKPSCRLRFDTYRFYNSTIELESLSLQPSPSLPPSAVTNNTSLGHSKIGIVIATTVPVVTVVLVLIFICFYRLRKPKLNFEANMGKYDDGGEEDMTIVESLQFNFDIIQVATSDFSNSNKLGQGGFGIVYRGKLLNGHMIAVKRLSTNSDQGDVEFKNEVLLVAKLQHRNLVRLLGFCLEGRERLLIYEFVSNKSLDYFIFDPTRKTQLNWQTRYNIIKGIARGLLYLHEDSRLRIIHRDLKASNILLDEEMNPKISDFGLARRFVIGQTEGSTNRIVGTYGYMAPEYAMHGEFSVKSDVYSFGVLLLEIISGHKNSANIFHGEDMEYLLSYAWRSWIEGRATDIIDPSLKNISQNEILRCIHIGLLCIQENLIDRPTMASVAVMLNSYSLALSIPSKPAYFIGSGTRMLPDMQLHVDNVGATRLNESMNQVSITDPYPR
>CRK_Medtr5g068190.1
MRFKICCSFLLLIITTFLCYETIAQPELYPSCSNDNYTKNSTYQQNLNTLLSTLTSNTEITYGFYNFSYGKGNNKVYAIGLCRGDVNPNDCRRYLNNSRVLLTQNCPNQKEAIIWTDNCMLRYSNRSIFGLMESKPELFAWNALNVTKVGKYNKVLLGNLLYDLKTEAASGDYMKKYAVGNVTGNITGSNFRDIYSLMQCTPDMSSLECNECLEQAIDSLPSEFESSIGARVMKPSCNIRYESYLFYALPVHPPPPHTPASTNHSSSQEKEHTSRTGIIIAIPVVIVVLVLCFICIYLRLRVKKPRDDTKIPSEDDDEATTFESLQFNFDTIRVATNDFCDSNKLGQGGFGAVYQGRLSNGQVIAVKRLSINSGQGDLEFKNEVRLVAKLQHRNLVRLLGFTVEGRERLLVYEFVPNKSLDYFIFDPTKKAQLDWEKRYKIIQGITRGVLYLHEDSRLRIIHRDLKASNILLDGDMNAKIADFGMARLILVDQTQANTSRIVGTYGYMAPEYVMHGEFSVKSDVFGFGVLVLEIISGQKNSSTRHGENSEDLLSFAWRSWREETAANIIDPLLYNSSRNEIMRCIHIGLLCVQDNVAKRPTMATIALMLSSSYSLTLPIPAEPAFFMDSRVRSFPEMRLWEENSSKSTIKSVNEASFTEPYPR
>CRK_Medtr5g068250.1
MRFIISCSFLFAIIIILILCYETIAQTDFTPSCADDNSNYTKNSTYQQNLNTLLSTLTSNTEITYGFYNFSFGEDNNKVYAIGLCRGDVNPNDCRSCLNNSRVLLTQNCPNKKEAIGRINKCMLRYSNRLIFGLMETFPDFSIPNPFNATDVGKYNQVVGKLLYDLKTEAATGDSMKKYATRNVTGPNFQDIYSLMQCTPDLSYLDCNQCLDQAIASLPSCCVNKVGGRAIRPSCNLRYENYRFYERNAQPPPPTSPSTNHTSSQGKDHTSRTAIIIAIPIVIIVLVVCFICIYLRLRVKKPRKTNQIPSENDEIRNFESLQFNFDTVKVATNDFSDSNKLGEGGFGAVYQGTLSNGQVIAVKRLSMNSGQGDLEFKNELILMAKLQHQNLVRLLGFTIEGRERLLVYEFVPNKSLDYFIFDPTKKAQLDWEKRYKIIKGIARGVLYLHEDSRLRIIHRDLKAGNILLDENMNAKISDFGMARLILVDQTQENTSSVVGTYGYMAPEYVMHGEFSVKSDVFSFGVLVLEIISGLKNSGTHHGEITEDLLSF
>CRK_Medtr5g068260.1
MRFKICCSFLLLIITTFLCYETIAQPDFTPRCADDNGNYTKNSTYQQNLNTLLSTLTSNTEITYGFYNFSFGEDNNKVYAIGLCRGDVNPNDCRSCLNNSRVLLTQKCPNQKEAIGWIDKCMLRYASTSIFGQMETEPGLSLWNPFNATDVDNYNKVLNKLLNDLKNQAATGDSLKKYATANVTGPNFQDIYSLMQCTPDVSYLDCNQCLVQAIASLPSCCENKIGGRVIGPSCILRYERYLFYELPVHPLPPPPTSPSTNHKGKNHTSRTSIIIAIPIVIVVLVLCFICIYLRLQVKKPRESIKIPSADDEEITTFESLQLPFDTLKVATNDFSDSNKLGEGGFGAVYQGRLSNGQAIAVKRLSINSGQGDREFKNEVLLMAKLQHRNLVRLLGFTIEGRERLLVYEFIPNKSLDYFIFDSLKKAQLIWEKRYKIIQGIARGVLYLHEDSRLRIIHRDLKASNILLDEDMNAKISDFGMARLILLDQTQANTSRVVGTYGYMAPEYVMHGEFSVKSDVFSFGVLVLEIISGQKNSCIRHGENTEDLLSFAWRSWREGTAANIIDSSLYNSSRNEIMRCIHIGLLCVQDNVTRRPTMANIVLMLSSYSLALSIPSEPAFFMDSRTRSLQEMRLWEEKSGTTRSSQSTSKSAPESVNEASFTDPYPR
>PDLP_Medtr5g078030.1
MVRFFKIIFLFSTTLFLSLSESSTTNLYLYGGCTQQMYTPNSPYESNLNSLLTSLVNSATYSSYNNFTVLGSTQQDIIYGLYQCRGDLAMPDCASCVARAVTRAGDMCRDTCGGTVQLDGCLVKYDNATFLGVEDKNVLLKKCGPSVGYNPEAMGSRDAVLGGLVGLGGPFRVGGSGMVRGVAQCTGDLSFGECQDCVVEAIGRLKSDCGTADYGDLFLGKCYARYSTGGAHDTSKAHGKFGIEGEKRFALIIGLLAGAAILVILIAFLTKICRRQGK
>CRK_Medtr6g053000.1
MAYSKILFFSILIRFLCFATIKAEDSTFLYSFCSSNLTTTNSTYQINTRTLLSSLSSEATVNTEFYNTTVTGVNRTDSVYGLFMCRGDVSSQICVECIVHATKKLSLDCPLSKQAVIYYDECNVRYSYNYFFSTVDTSPMYRDINITYTDQNLYIMTLLNQFSKLAYETGYSVERYMTNSLKLYDEQNLYSLGQCTRDLSSEDCTSCLKDVINRAIPWSKLSNVRGRIIYPSCNLRFELFQFYMEGDEALPPGSPSPLPENAEKHKIVFIPFKKKKKIVFIVVPTIISVMLFSIGYYWLKKRGRKSRRTILRENFGEESATLEPLQFDWVVIEAASNNFSTDNYIGKGGFGEVYKGILVDGREVAIKRLSKSSNQGVEEFKNEVLLIAKLQHRNLVAFIGFCLEEQEKILIYEFVPNYSLDFFLFDSQQQKLLTWVERFNIIGGIVRGILYLHEHSRLKVIHRDLKPSNILLYENMIPKISDFGLARIVEISQDEGNTNRIAGTFGYMSPEYAMLGQFSEKSDIYSFGVMLLEIIAGKKNKSPFTPHHVAYDLLNHVWRQWMDQTPISILDLNIKEDYSANEVIKCIQIGLLCVQNDPNARPSIVTVASYLSSYAIELPTPKEPAFFLHGRTYSDVLALESSSTQSANSSVLFSINQMSASTFIPR
>qdCRK_Medtr6g055960.1
MAYSRILFFSILIRFLCFATIKAQDSICSSNGTTTNSTYQINTRTLLSSLSSKATGNTEFYNTTVTTGDHSNSVYGLFMCRGDVTFQICDECIVNATQKLSLDCPLSKQAVIYYENCMVRYSSESFFSTVDTHHSLFMSSILNVSNTESFMPLLFSTMDKTAEEAAGPLTTDNNKKFATKEARISESQTLYCLAQCTPDLSPGDCRTCLNSAIEKLPSCCDGKVGGRVLFPSCNVRYELYPFYRSINAPSPNELVPQTNHSNQDSRFSQDPIYLSYNCSRNNSTITNNNFKLLLSYLSSNATNGEKFYTVKVDEMVYGLFLCRGDLPVRLCGQCVKNATDQIYSKCLSSPKGIIWYSHCLLHYSDRKFFSNVETSPMYSDINITKDSITNQNLFTSTLSNQLSQLANDTGDSGERYKTNSLKLNDVQTLYTLGQCTQDLSSQDCTSCLNDVINTAIPWSNLGSVGGRIIYPSCNLRFELFQFYMDGDEAIPPGSPPLSGNEDKQKIVFIVVPTIISVMLFSIGYYWLKKRGRKSQRTILRENFGEESATLEPLQFDWVVIEAATNNFSTHNYIGKGGFGEVYKGILLDGREVAIKRLSKSSNQGVEEFKNEVLLIAKLQHRNLVAFIGFFLEEEEKYLFMNMCQTKVLISFYLVRHFKLFHLSIFRLMHYIYNFFLYMNYFVDSQQQKLLTWVERFNIIGGIVRGLLYLHEHSRLKVIHRDLKPSNILLDENMITKISDFGLARIVEISQDEGSTDRIVGTFGYMSPEYVMFGQFSEKSDIYSFGVMLIEIIAGKKNKSSFTPHHVADGLLNHVWRLWMEQTPLSILDPNIKEDYSTNEVIKCIQIGLLCVQHDPDARPSIVTVASYLSSYAVELPTPPEPAFFLHGRTYSNVLAQESSSTQSTNSSALFSNNQMSASTFIPR
>qdCRRSP_Medtr6g057680.1
MAYSKILHFSILVISLLFSATIMAQDSPLYLNTICPNNVTKPSSTFQSNLLNLFSSLSSKAKGNTKFYNHTVTSINPSESVYGSFMCRGDIPSLLCQDCIVKATNQLSSACSLSKQAVIWYGECMVRYSNISFFSTIDMMPGFHWCNTANVTNTKSFVSLLFTTMNRTVDEAASPLIGDKNEKFATKEAQDSENQTLYCLAQCTPDLSPNDCRTCLSSAIEKVSKSCDGKVGGRFLYPSCNVRYELYPFYRSITVLSPNELAPRTNDSKQDSKLSEESFYLSYNCSRNHNTITDKNIKLLLSYLLSNATIGKKFHSLKVEEIVYGLFMCRGDLPSRLCVQCVKNATEELYSKCQYSPQGIIWYSHCLLRYSNQYFFNHFETRPMFSDINVTNDPIPDQNLFTNALSNQLSELVNVTGNNDEKFTTNSLILNDKQTLYTVEQCTKDLSTDECNSCLNDMISKEIPWSFLGSVGGRILYPSCNLRFELFKFYMDGDEALLPTRHAGELFVQV
>qdCRK_Medtr6g057750.1
MANLANFHKIHYLFTLIIFLTFFTSTNSWDDPFFLYQYCSSNRTSAYTSFQFDLTTLLSSLSSKATKNTNTQFYNTTFIGNNPSDTIYGMFLCRDDVPSQLCQQCILNATQRLSLQCSLSKEGIVWYNECMVWYSTTFIFSTVARTTPTFNLLNTDKVANPKSFMSLLFSTMNKTADEAAFGDKKFASNAITISKFQTLYCLVQCTPNLSPHECRSCLSGLIEELPVCCEGRVGGRVLNPSCNIRYEFYPFYISSNGSSNPSSQQIILPQTKNLDADSTISEHPFYLSHNCSSNKTFTFSNTFKKHLTTLFSYMSSNATKSLFHKAEVENTTFGLFMCRGDVPFSLCEQCVKNATQRISKECNIFQEGIIWYTQCMIRYSNWNFFSIVDKTHVYYEMNITSDSSPNKERNLFNFVISTTLSNVAIVAGDSDERFGTKSLKVNDLQTLYTLGQCTQDLSSDDCKGCLGDVIGNRIPWPYLGSVGGRVLYPSCNLRFELFQFYRDNETVPKPIIKRYSSGKRRKLPQTITVIVVVTFIPVILLFVGCYLLKRRARKSFRTILRENFGHESAILEPLQFELAVIEEATNNFSSENFIGKGGFGEVYKGILSDGRQIAVKRLSRTSTQGAKEFKNEVLLIAKLQHRNLVTFIGFCLEEQEKILIYEYVPNKGLDQFLFDFQRAKFLSWSQRYSIIRGIAQGILYLHEHSRLKVIHRDLKPSNILLDENMIPKISDFGLARIVELNQDKGSTNRIVGTLGYMSPEYAMLGQFSEKSDVYSFGVMVLEIITGKKNIRSYESHVGDGLLSYVWKQWRDEIPLSILDPNIKGRYSEIEVIKCIQIGLLCVQQFPDARPTIVSIVSYLTNDFIELPTPQESAIVFHRQMDAKEIPQDSSSSRSINTSTPLTINDFSITEVLPR
>qdCRK_Medtr6g057770.1
MASSKIFFFSMFVSFFYFATIKAQDPPVYLVIKRCSPNDNTTINSTFQINLNTLLSTLSSKAIDNTEFYNTTVTSVNPTDSVYGLFMCRGDVYSQLCHECVVNATQKLSLDCPLSKQAVIYYDDCLVRYSDNYFFSTLTISPGIDIFNQYNVSNTKSFMPILFSTMNKTAEKAAGPLTGDKDTKFATIEKQISESQTLYCLAQCTPDLSFNDCRTCLGCAIRKLSNVYDGKQGGRNLYPSCNIRYELYPFYRSTNAPSLNELVPQTNDSKQDSNFTQDPVYLSDNCPRNHSTITNKNFKLLLSYLSSNATNGTTFHIAKVEEKVYGLFLCRGDLPNRLCGQCVKNAAEQIYSKCLSCPKGIIWYSHCLLRYSDRKFFSNIETSPMYRDINITEDSITYQNSFTSTLSNQLYQLANDTGDSDEMYLTNSLKLNDKQTLYSLGQCTRDLSSEDCASCLNTVIVTAIPWPNLGSVGGRIMYPSCNLRFELFPFYMDKAQPPGSPSPLPGNAEKQKIIFIVVPTIVLVMLFSIGCYLLKKRGRKSRRTILRENFGEESATLEPLQFDWVVIEAATKNFSTDNYIGKGGFGEVYKGILLDGREVAIKRLSKSSNQGVEEFKNEVLLIAKLQHRNLVAFIGFCLEEQEKILIYEFVPNKSLDYFLFDSQQQKLLTWVERFNIIGGIVRGILYLHDHSRLKVIHRDLKPSNILLDENMIPKISDFGLARIVEISQDEGSTNRIVGTFGYMSPEYAMVGQFSEKSDIYSFGVMLLEIIAGKKNKSSFTPHHVAYDLLNYVWRQWMDQTPLSILDPNIQEDYSTNEVIKCIQIGLLCVQHDPDARPSISTVSSYLSSYAVELPTPKEPAFFLHGRKNSNILAQESSSTQSANSSALFSNNQMSASTFIPL
>qdCRK_Medtr6g463400.1
MAYSTIHLLSILILVRFLSSATMAQDSPLFLNTICPINVTKPSSTFQSNLINLFNSLSSKAIGNTKFYNTTVTSINSSVSVYGLFMCRGDIPSHLCHDCIVKATNQLSSECSLSKQAVIWYGECMVRFSDNSFFSTIDMMPGFHWCNTAEILNTKSFVSLLFSTMNRTADEAASPLSGDKNKFATKEARVSENQTLYSLAQCTLDLSPNDCRTCLTSAIETLSQSCVGKVGGRFLYPSCNVRYELYPFYRSTYVLSPNELAPQTNDSIQDSKILSEDPFYLSYNCSRNYNTITDKNIKLLLSYLLSNATIGKKFYWLKVEEIAYGLFMCRGDLPPRLCVQCVKNATEQLYSKCHSFPEGIIWYSHCLLRYSNRYFIHSIETGPMFRDINITNGSIPDQNLFTNALSNQLSELVNVTGNNEEKYAKNSLILNDKQTLYTLEQCTKDLSSQDCNSCLNDMISREIPWSFLGSVGGRIIYPSCNLRFELFKFYMDGDEALPPGSPTTFARHTEKRTIISIVVPTIILVMLFTIGYYLIKRRRRKSRRTILRENFGEESATLEPLQFDWMVIEAATNNFSKDNYIGKGGFGEVFKAILSDGREVAIKRLSRSSKQGVEEFKNEILLIAKLQHRNLVTFIGFCLEGHEKILIYEYVSNKSLDYFLFDSHQQKLLTWVERFNIIGGIARGILYLHEHSRLKVIHRDLKPSNILLDENMIPKISDFGLARMVEISQEEGSTNRIVGTYGYMSPEYAIFGVMILEIVAGKKNISSYEPQHVANSLLNSVWRQWMDKTPLNILDPNIKGDFSKTEVIKCIQIGLLCVQNDPEARPSILTIASYLSSHSIELPTPQQPAFFLQGRTYNDSSALFSSNGMPSSTFFPR
>qdCRK_Medtr6g463660.1
MAYSKILHFSILVISLLFSATIMAQDSPLYLNTICPNNVTKPSSTFQSNLLNLFSSLSSKAKGNTKFYNHTVTSINPSESVYGSFMCRGDIPSLLCQDCIVKATNQLSSACSLSKQAVIWYGECMVRYSNISFFSTIDMMPGFHWCNTANVTNTKSFVSLLFTTMNRTVDEAASPLIGDKNEKFATKEAQDSENQTLYCLAQCTPDLSPNDCRTCLSSAIEKVSKSCDGKVGGRFLYPSCNVRYELYPFYRSITVLSPNELAPRTNDSKQDSKLSEESFYLSYNCSRNHNTITDKNIKLLLSYLLSNATIGKKFHSLKVEEIVYGLFMCRGDLPSRLCVQCVKNATEELYSKCQYSPQGIIWYSHCLLRYSNQYFFNHFETRPMFSDINVTNDPIPDQNLFTNALSNQLSELVNVTGNNDEKFTTNSLILNDKQTLYTVEQCTKDLSTDECNSCLNDMISKEIPWSFLGSVGGRILYPSCNLRFELFKFYMDGDEALLPTRHAEKKTIIFIVVPIIILVMLFSIGYFLIKRWRRKSRKTILRENFGEESATLEPLQFDWMVIEAATNNFSKDNYLGKGGFGEVYKGILSDGREVAIKRLSRSSKQGVEEFKNEILLIAKLQHRNLVTFIGFCLEGHEKILIYEYVSNKSLDYFLFDSQQQKLLTWVERFNIIGGIAGGILYLHEHSRLKVIHRDLKPSNILLDENMIPRISDFGLARMVEISQDEGSTNRIVGTYGYMSPEYAMFGQFSEKSDVYSFGVMILEIVAGKKNISSYEPQHVANSLLNSVWRQWMDKTPLNILDPNIKGDYSKTEVIKCIQIGLLCVQNDPEARPSILTIASYLSSHSIELPTPQQPAFFLQGRNYNEYANSSALFSSNGMPSTTFFPR
>qdCRK_Medtr6g463700.1
MANLANFHKIHYLFTLIIFLTFFTSTNSWDDPFFLYQYCSSNRTSAYTSFQFDLTTLLSSLSSKATKNTNTQFYNTTFIGNNPSDTIYGMFLCRDDVPSQLCQQCILNATQRLSLQCSLSKEGIVWYNECMVWYSTTFIFSTVARTTPTFNLLNTDKVANPKSFMSLLFSTMNKTADEAAFGDKKFASNAITISKFQTLYCLVQCTPNLSPHECRSCLSGLIEELPVCCEGRVGGRVLNPSCNIRYEFYPFYISSNGSSNPSSQQIILPQTKNLDADSTISEHPFYLSHNCSSNKTFTFSNTFKKHLTTLFSYMSSNATKSLFHKAEVENTTFGLFMCRGDVPFSLCEQCVKNATQRISKECNIFQEGIIWYTQCMIRYSNWNFFSIVDKTHVYYEMNITSDSSPNKERNLFNFVISTTLSNVAIVAGDSDERFGTKSLKVNDLQTLYTLGQCTQDLSSDDCKGCLGDVIGNRIPWPYLGSVGGRVLYPSCNLRFELFQFYRDNETVPKPIIKRYSSGKRRKLPQTITVIVVVTFIPVILLFVGCYLLKRRARKSFRTILRENFGHESAILEPLQFELAVIEEATNNFSSENFIGKGGFGEVYKGILSDGRQIAVKRLSRTSTQGAKEFKNEVLLIAKLQHRNLVTFIGFCLEEQEKILIYEYVPNKGLDQFLFDFQRAKFLSWSQRYSIIRGIAQGILYLHEHSRLKVIHRDLKPSNILLDENMIPKISDFGLARIVELNQDKGSTNRIVGTLGYMSPEYAMLGQFSEKSDVYSFGVMVLEIITGKKNIRSYESHVGDGLLSYVWKQWRDEIPLSILDPNIKGRYSEIEVIKCIQIGLLCVQQFPDARPTIVSIVSYLTNDFIELPTPQESAIVFHRQMDAKEIPQDSSSSRSINTSTPLTINDFSITEVLPR
>qdCRK_Medtr6g463710.1
MASSKIFFFSMFVSFFYFATIKAQDPPVYLVIKRCSPNDNTTINSTFQINLNTLLSTLSSKAIDNTEFYNTTVTSVNPTDSVYGLFMCRGDVYSQLCHECVVNATQKLSLDCPLSKQAVIYYDDCLVRYSDNYFFSTLTISPGIDIFNQYNVSNTKSFMPILFSTMNKTAEKAAGPLTGDKDTKFATIEKQISESQTLYCLAQCTPDLSFNDCRTCLGCAIRKLSNVYDGKQGGRNLYPSCNIRYELYPFYRSTNAPSLNELVPQTNDSKQDSNFTQDPVYLSDNCPRNHSTITNKNFKLLLSYLSSNATNGTTFHIAKVEEKVYGLFLCRGDLPNRLCGQCVKNAAEQIYSKCLSCPKGIIWYSHCLLRYSDRKFFSNIETSPMYRDINITEDSITYQNSFTSTLSNQLYQLANDTGDSDEMYLTNSLKLNDKQTLYSLGQCTRDLSSEDCASCLNTVIVTAIPWPNLGSVGGRIMYPSCNLRFELFPFYMDKAQPPGSPSPLPGNAEKQKIIFIVVPTIVLVMLFSIGCYLLKKRGRKSRRTILRENFGEESATLEPLQFDWVVIEAATKNFSTDNYIGKGGFGEVYKGILLDGREVAIKRLSKSSNQGVEEFKNEVLLIAKLQHRNLVAFFGFCLEEQEKILIYEFVPNKSLDYFLFDSQQQKLLTWVERFNIIGGIVRGILYLHDHSRLKVIHRDLKPSNILLDENMIPKISDFGLARIVEISQDEGSTNRIVGTFGYMSPEYAMVGQFSEKSDIYSFGVMLLEIIAGKKNKSSFTPHHVAYDLLNYVWRQWMDQTPLSILDPNIQEDYSTNEVIKCIQIGLLCVQHDPDARPSISTVSSYLSSYAVELPTPKEPAFFLHGRKNSNILAQESSSTQSANSSALFSNNQMSASTFIPL
>qdCRK_Medtr6g463830.1
MAYSKILFFLILIRFLCFATIKAQDSTFLYSICSSNRTTTNSTYQINTRTLLSSLSSKAVGNTEFYNTTVTSINPSDSVYGLFMCRGDVLSQFCQKCIVNATEKLSSDSDCHLSKRAVIWYEECMVRYSNTSFFSTVSTRPGVFIMNSSLNVSNTESFMPLLFSTMNKTAEEAAGPLTADNKKFATKEAKISESQTLYCLAQCTPDLSPGDCRTCLNSAIEELPSCCDGKVGARVVFPSCNIRYELYPFYRSINAPSPNELVPQTNHSTQDSRFSQDPFYLSYNCSRNHSKITNKNFKLLLSYLSSNATNGGNFQKVKVEEMVYGLFMCRGDLPVHLCGQCVKNATDQIYSKCLSCPKGIIWYSHCLVRYSDQKILSNIETSPMYRDINITDYTTNQNWFTSTLSNQLSQLANDTGDSDERYKTNSLKLNDVQTLYSLGQCTRDLSSEGCATCLNNVITTSIPWSNFGSVGGRIIYPSCNLRFELFPFYMEGDEAQPPGSPPLPRNADKRKIVFIVVPTIISVMLFSISYYWLKKRGRKSRRTILRENFGEESATLEPLQFDWVVIEAATNNFSKDNYIGKGGFGEVYKGILLDGREVAIKRLSKSSNQGVEEFKNEVLLIAKLQHRNLVAFIGFCLEEQEKILIYEFVPNKSLDYFLFDSQRQKLLTWVERFNIIGVIHRDLKPSNILLDENMIPKISDFGLARIVEISQDEGSTNRIVGTFGYMSPEYAMLGQFSEKSDIYSFGVMLLEIIVGKKNKSSFTPHHVAYDLLNHHSSDERRNMKDVCLATSDLFSNKVNVHLNMFSALMMYNDVCQSIHPNQMQTIVQGSLNIMQDVFESKHVVGARGMHVKIHLLNNIRDVRMGESKILQGSCKTPIQGVIYRQRY
>CRK_Medtr7g033135.1
MSSKINNQPQVIFFIMSCLFSHTISDPRISEAGLYCGKDKAPQKSNFIPSFIKEMENLSQLVTDHNWGTQSVNIAEFVPIYGFAQCFQDLSHTDCLLCYAASRTMLPRCLPSLSARIYLDGCFLRYDNYSFYSEETDPLRDKVICTSSERLEVQMERSVERVVDVVAKDAGDGGGFAVGEVEGVYALAQCWKTLGIDGCRDCLSNAVKKVRGCLPNSEGRVLNAGCYLRYSTHKFFKDGGGTNGGNGSLRNGAVIAAVLAIAAIIMLALSASFAVYKKLSNLKKEKNNHDQISSSITKSSLNYKYETLEKATDYFNSSRKIGQGGSGSVFKGILPNGNVVAVKRLVFNNRQWVDEFFNEVDLISGIEHKNLVKLLGCSIEGPESLLVYEHLPNKSLDQFIFEKSRTQILNWKQRFNIICGTAEGLAYLHQGSIKRIIHRDIKSSNVLLDDNLSPKIADFGLARCFATDKTHLSTGIAGTLGYMAPEYLIRGQLTDKADVYSFGVLVLEIVCGRRNNVIREDSGSLLQNVWKHYRSNTLVETIDSSLGDDIPEAEPSRVLHIGLLCTQASASLRPSMTQVVKMLSNSDLDVPTPNQPPFFSSAILDSESSIRSYSTNSFVFNALKKIGVSYSYSESTCSHNSDEPSRSEEPTIQA
>CRRSP_Medtr7g052020.1
MYLLYKIVFLLILSTSSAKSEDPLGEFCNKNTNISTGGKLSTNIDKLLSQLALQTPSTFFVATTYGNSKEKVYGLAQCRGDINTQDCSNCIQDATKQIRQRCPNQADARIWYDYCFIRYSNKSFIGEVDTSFGIFYFNVENVTDSEVFNKKLGNLMDQIRGEAVMVKNKGLGKGKTVLSPFVTLYGLVQCTRDLDEISCAQCLAIAVNNFQTFCSNRKGCRVLYSSCYVRYELYPFFFPLDSTKTRPSKIGKVIVYP
>sdCRRSP_Medtr7g094760.1
MSLTHKPFSSTMNSIKHHRNMDNPPKHVTIVIILLCLWSSAESVPNTNIIQVLCNSGVYTSGDPFGISLSYVLQDLENETPSQKNYDYHNISPYPNSFAYGHATCNLNLTSSDCKTCLGVAKSDIFSTCQTKRIGARSVIHDCSIRYEQYPFDD
>PDLP_Medtr7g098410.1
MGILRTKQTLSFLILLNFSSLVFTTDNTNVVYKGCSEQKLGQQSSVNLQTLLSSLVAASGQKTFAATTTGDGQNAVTGVYQCRGDLSASDCYLCISKIPSKISKLCGDVAAARIQLNGCYLRYEVVGFRQVPQTQLLYKVCGSKKVNDGVGFEAKRDSAFGMVENGVKSGNLFYTGSYSSLYVLGQCESSLGNDDCGNCVKSAEEQAKLECGDSISAQIYLFSCFISYSFYPNGVSTTSSSSGSGGNPHTERTVALAVGGVAAFGFLIVCLMFLKSVLKKRNHGKY
>qdCRK_Medtr8g028065.1
MANFYNIHYLFTLIILLNIFTSTNSWDDPFYLYQYCSSNRTASNTSFQFDLTTLLSSLSSNATTNTQFYNTTFIGNNPSDTIYGMFLCRGDVPSQLCQQCIVNATQRLSLECSLSKEGVVWYDECMVWYSTTLAATSTSFYLLNTNKVSNTQNFMSLLFSTMNKTSNEAAFGDKKYASNEITISKFQTLYCLAQCTPNLSPHDCRTCLSGLIEKLPLCCEGRVGGRVLNPSCNIRYEFYPFYLSNSIGSSIDTTSQQILLPQTKTSEHPFYLSHNCSSNNKTFTFNNTFKVHLTTLFSYLSSNATKSIFHKDDVDGTIFGLFMCRGDVPFYLCEQCVQNATHKITQKCNIFQEGIIWFNQCMIRYSYWNFFSLVDKSHVYHEMNVTGDSSPKKERNLYNFVISNALSKVAIVAGDSDKRYGTKSLKLNDLQTLYTLGQCTQDLSSDDCKACLSDIIGNAIPWSYLGSVGGRVLYPSCNMRFELFQFYKEIDQGIISHSPKEKRRNLPRTITLIVVLPIVSVILFFVGCYLPKRKARKSFRAILRENFGHEGATLEPLQFDWDVIEAATNHFSNKNFIGKGGFGEVYKGILLDGRQIAVKRLSRTSTQGVNEFKNEVLLIAKLQHRNLVTFIGFCLEEEEKILIYEYVPNKSLDHFLFDFQRTKFLSWFERYNIIRGIAQGIIYLHEHSRLKVIHRDLKPSNILLDENMIPKISDFGLARIVELNQDKGNTNRIVGTLGYISPEYAMLGQFSEKSDVYSFGVMILEIITGKKNIRSYESHVGDSLLSNVWRQWSDQITLSILDQNIKGTYSEYEVIKCIQIGLLCVQQFPDDRPTMVTIVSYLNNDFNELPTPQKPAFLFHGQMDTKGIPQDSSSSQSINTCTPLTFNDLSITEFLPR
>CRK_Medtr8g041650.1
MEGRKLNLRSIFFAFILYISFKQLITKAQSPTYMRDDCNYSKPKVLSNAYKTNLKSILSYLSADAAKSKGYNYNSIGENTTKGDAVYGLYDCRGDVSFCELCVASATRKVLERCPNRVAATIFYSDCILRYSNENFFGKVTTYPNWTRVGSKTVSNAIEIQKSEDLMKFLIKKATTERNQLYYMSSFNLSSTEGRYGLVQCSRDLTNERCRQCLEIMLATVHKCCEHKLGWLVGSASCLIRYDDYKFYQNLEQFPSELVPNPQTVTAKKKGSSKSKNLIIGFSVLGSVILLSSTIYCFWCKNRVRKDWLAPAYEETLNADLPTIPLITIQHCTNNFSETSKLGEGGFGSVYKGILPDGRQIAVKRLSRTSGQGSEEFKNEVMFIAKLQHRNLVRLLACCLEGNEKLLVYEFMPNASLDFHLFDNEKRKELNWKLSLSIINGIAKGLLYLHEDSRLRVIHRDLKASNVLLDHEMNPKISDFGLARAFDIGQNQANTRRIMGTYGYMAPEYAMEGVFSVKTDVFSFGVLVLEIISGKKNTGFYLSEHGQSLLLYTWKKWCEGTCLEIMDSVLGKSCIDDNEVVRCINIGLLCVQEDAADRPTMSTVVVMLASDTMTLPKPKQPAFSIGRMTSTDSSSSKSFKDPSINDVTVSNILPR
>CRK_Medtr8g041660.1
MACISIHNFMLLLLFLFHFTPTSAQVPIFLYSFCQNSTEKSLTASYKSNVNKLLLWINSDSAAGTEFNNNKIGSNNTTSDDVYGNYDCRADVTGSFCQFCINTAVKEIAQRCLNSDTAVIFYDVCIIRYSNKNFFGNVSITPSWNVTGSKKIKDSTELTKVEDYIGILIRKVTVETNQSWGASEFNSNETGKRYGFLQCARELDKEGCRQCLEAVLDLVPKCCGTKVAWEVVVPSCGIKFDDQKFFQLNDQSGSSSLKPNQAKQEGASNKKTLIIILVSVLMAVALLCCCVYYYWRKNGLCKGGFLLRKTLNIDDTLNGDLPTIPFSVIQHATNYFSSSSKLGEGGFGPVFKGTLPDGTEIAVKRLAETSGQGSEEFKNEVIFIAKLQHRNLVRLLGCCIEGNEKILVYEYMPNSSLDFHLFDEEQHKKLDWTLRLSIINGIARGLLYLHQDSRLRVIHRDLKASNVLLDDEMNPKISDFGLARKFEKGQSQTKTKRVIGTYGYMAPEYAMAGLFSVKSDVFSFGVLVLEIVYGKRNGEFILSEHRQSLLLYTWKLWCEGKSLELIDPIHKKSYIESEVMKCIHIGLLCVQQDAADRPTMSTVVAMLGSDTMPIPKPKQPAFSVGRMTEDDPTLKSYKDNYVDEVPITIVSPR
>CRK_Medtr8g041690.1
MSIMRFLLSFMLLLLFLFTPTNSQTPISLNTFCNNSTKKPLTTSYKTNVNKVLQWMNTISSTGQESNLTSIGSNKNDHNDTVYGNYDCRGDIPAHFCNFCVNSAVKEISQTCTNGTSAIIFYDMCILRYSNKNFFGKINLSPSFNLTGPKKIKDSRDFAKAEGLMKDLIRKTTDANRMWATSVFDWSDTEKRYGLVQCAGDLDNNGCKECLKELIDRVAECCGTSVMWGIVAPSCGVRFDDKMFFQVSSEQPGSSSSPNPAKQEGSSNKKTLTIILVSVLMAVALLICCVFYSWRRNNRLSQGESTLSTTPLAFHGHVLRDDSLNGDLPIIPLIVLQQSTDYFSESTKLGQGGFGSVYKGTLPDGTEIAAKRLSETSGQGLEEFKNEVIFIAKLQHRNLVKLLGCCFEQNEKILVYEYMQNSSLDFHLFNSGNHDKLDWSVRLNIINGIARGLLYLHEDSRLRVIHRDMKASNVLLDDEMNPKISDFGLARRFEKGQSQTETKRVMGTYGYMAPEYAMAGLFSVKSDVFSFGVLILEIVYGKRNGEFFLSEHRQTLLLYTWKLWGEGKSWEFVDPIQRKSYIESEVMKCVHIGLLCVQEDAADRPTMSTIVLMLGSDTMVLPKPKKPAFSVGRMFNDEDSTSKSYTDNSVNELTITSFIPR
>CRK_Medtr8g041710.1
MTCTRLVSFMALFLLLFVLITSISAQTPIYMYNFCNSTQKSLSTSYQSNVNNLLLWFNSDSATGKESNHTTLGNNDDAVYGSYDCRGDIADQFCRFCINSAINEISQRCPNGVSAVIWYDICIIRYSNQNYFGKVVVTPSWNITGSNSVKDSTEIGKAVDLMRSLMRKMTEANQSWATSELNWSDTEKRYGLVQCSGDLNNDGCTECLETLFDKIHLCCGTKVTWALVAPSCGIRFDDQLFYQLTENTGSSSPVPNPAKNEGASKSKTLIITLSSVLVAVALVCFCVFVRLRKGGLIFKNIPNAIHDHVQRDDSLDGDLPIIPLTVIHQSTNYFSESSKLGEGGFGPVYKGTLPDGTEIAVKRLAEASNQGLEEFKNEVIFIAKLQHRNLVKLLGCCIEENEKILVYEYMPNSSLDFHLFNEEKHKQLDWKLQLSIVNGIARGLQYLHEDSRLRVIHRDLKASNVLLDSEMNPKISDFGLARKFESGRIETKTKRVVGTYGYMAPEYAMVGVFSVKSDVYSFGVLILEIIYGKRNGEFFLSDHRQSLLLHTWRLWCEGKCLEKIHPIHKESYIESEVMKCIHIGLLCVQEDAADRPTMSTVVVMLGSDTITLPNPKPPAFSVTRVSDEEGTTSKSSKDNYVNEVPITIVSPR
>CRK_Medtr8g041880.1
MTCTTRFLSFIFLHFFLFMILTTAQSPFYLYSICENSTEKTLNTSYQSNVNSLLSWINSDSDLGTISNHNIIGSNNSDDHDNVYGLYGCRGDITGSFCRFCINTAVREIAQRCPNSVSALIWYDVCVMGYTNQNTTGKVIVTPSWNITGSRNVKDSTELGKAENNMMSLIRKVTTESSPVWATGEFIWSDTEKRYGLVQCNRDLSKDGCKECLEAMLDLVPQCCGTKVAWAVMSPSCGLKIDDYMFYQLQTESPPMPNPGKQEGTSKAKTLIIIFVSITVAVALLSCWVYSYWRKNRLSKGGMLSRTITPISFRNQVQRQDSFNGELPTIPLTIIEQSTDDFSESYKLGEGGFGPVYKGTLPDGREVAVKRLSETSSQGSEEFKNEVIFIAKLQHRNLAKLLGYCIEGDEKILVYEYMPNSSLDFHLFNEEKHKHLDWKLRLSIINGIARGLLYLHEDSRLRVIHRDLKASNVLLDDEMNPKISDFGLARTFDKDQCQTKTKRVFGTYGYMAPEYAMAGLFSVKSDVFSFGVLVLEIIYGKRNGDFFLSEHMQSLLLYTWKLWCEGKCLELIDPFHQKTYIESEVLKCIHIGLLCVQEDAADRPTMSTVVRMLGSDTVDLPKPTQPAFSVGRKSKNEDQISKNSKDNSVDEETITIVSPR
>CRK_Medtr8g041890.1
MTCTTRFLSFILLHHFLFMTLTNAQSPFYMYSYCQNSTEKTVNTSYQSNVNNFLSWTTSDSAKGTVSNHNTIGSNNSNYNDTVYGFYDCLGPNTRSFCQFCINTAFREIAKYCPNSVSAIIWYDVCIMGYTNQNPSGRVFLEPSWNVTGSKNVKDSTELGKAENSMTSLIRKVTTVASLNWATDEFNWSDTDKRYGLVQCNTELSKDGCRQCLEAMLERVPQCCGTKVGWVVLCPSCGLKIDDYNFYEQQTGSPSPLPNPGKQEGASHTKTLIIIVVSVLVAVALLSCYGYYYWKKKGLSEGGLLLRTVTPMSFRDHVQRDDSLHGDLPIIPLSVIQQATDNFSESSKLGEGGFGPVYKGTLPDGTEVAVKRLAEMSGQGSEEFENEVIFIANLQHRNLVKLLGCCMEENEKILVYEYLQNSSLDFHLFDKEKHKHIDWRLRRSIINGIAKGLLYLHEDSRLRVIHRDLKASNVLLDDEMNPKISDFGLARRFEKDQCPTKTERVFGTYGYMAPEYAMAGLFSVKSDVFSFGVLVLEIIYGKRNGEFFLSEHMQSLLLYTWKLWCEGKSLELIDPFHQKMYIESEVLKCIHIGLLCVQEDAADRPTMSTVVSMLGSETVDLPKPTQPAFSVGRKPKNEDQSSKNYKDNSVDEETITIVSPR
>CRK_Medtr8g041910.1
MSQMNMTCTARFLSFILLHIFLFTLTNAQSPYYRLNFCQNSTEKTNNTSYRSNVRNLLLWINTDSATGSVSNHIAINSNKTNSNDNDGDVVYGFYDCRGDVTGSFCQFCINAAVRAIAQCCPNGVSAMIWYDICVIGYSDHNTSGKISVTPSWNLTGTKNTKDSTELEKAVDDMRNLIGRVTAEANSNWAVGEFDWSDTEKRYGWVQCNSDLTKDGCRYCLETMLDKVPQCCGTKVKWAVVSPSCGMEIDDNKFYNFQTESPPSLPNPGKQDGASNTKTLIIILVSVLVAVALLSCSVYYYRRKNRLNKGGLLLRTITPKSFRDHVPREDSFNGDLPTIPLTVIQQSTDNFSESFKLGEGGFGPVYKGTLPDGTEIAAKRLSETSGQGLEEFKNEVIFIAKLQHRNLVKLLGCCFEENEKILVYEYMPNSSLNFHLFNEEKHKHLDWKLRLSIIKGIARGLLYLHEDSPLRVIHRDLKASNVLLDDEMNPKISDFGLARAFEKDQCHTKTKRVIGTYGYMAPEYAMAGLFSVKSDVFSFGVLVLEIIYGKRNGDFFLSEHMQSLLLYTWKLWCEGKSLELIDPFHKKTYVESEVMKCIHIGLLCVQEDAADRPTMSIVVRMLGSDTVDLPKPTQPAYSIGRKSKNEDQSSKNSKDNSVDEETLTIVSPR
>PDLP_Medtr8g104990.1
MVLFLLFLVTLLTIPTPSISDTNSFIFGGCSRFKYSPGSSYENSVNSILTSLVNSAAFSNYNNFTVPGSTESETIYGLSQCRGDLNNDQCSRCVGRAVSQLGTLCFATYGGALQLEGCFVKYDNLTFFGVQDKTEVVKKCGPSIGLTSDAFTRRDAVLAYLQSSDGGGYKNFRTSSAEDFQGVAQCTGDLSYSKCQDCVSEAIQRLKTECGDSTWGDMYLAKCYVRYSEGGVHSRGSNNDDENHNDDEIEKTLAILIGLIAGVGLIIVFLSFLSKLCEKQRGGK
>qdCRK_Medtr0007s0020.1
MAYSKILFLSILIRFFCFATIKAQDSTFLYSNCSTNRTTANSTFQTNLMTLLSSLSSKATGNTEFYNITGNPSDSVYGLFMCRGDVTFQICDECIVNATQKLSLDCPLSKQAVIYYENCMVRYSNESFFSTVDTNPSFVMCKSANVSNTTSFEPLLSSTMHQTADMYKKQATKDARRLIGTINKNFATREARFKNQTLYCLEQCTPDLSPNNCRTCLHRAIEYLPMVCDGKEGGRVVFPSCNIRYELYPFYRSINTTSSPNELVPQTNYSKQDTRFSKDPFYLSYNCSRNQSTITKKNFKLLLSYLSSNATNGEKSHTVKVEETLYGLFMCRGDLPVHLCARCVKNATDQIYSKCLSRPKGIIWYSHCLVRYSDNKIISNMETSPMYRDINITKNCSTNQNLFTSTLSNELSQLANDTGDSDDRYKTNSLKLNDVQTLYSLGQCTRDLSSEDCATCLNDVIATAIPWSNLGSVGGRIIYPSCNLRFELFQFYMDGKKAQPPGNPSPLLDNAEKIVVIVVCTIFPVMLSFICYILKKRGRKSRRTILRENFGEESATLEPLQFDWVVIEAATNNFSTDNYIGKGGFGEVYKGILVDGREVAIKRLSKSSNQGVEEYKNEVLLIAKLQHRNLVAFIGFCLEEQEKILIYEFVPNKSLDFFLFDSQKQKLLTWGERFNIIGGIVRGILYLHDHSRLKVIHRDLKPSNILLDENMIPKISDFGLARIVEISQDEGNTNRIAGTYGYMSPEYAMLGQFSEKSDIYSFGVMLLEIIAGKKNKSPFTPHHVAYDLLNHVWRQWMDQTPLSILDPNIKKDYSTNEVIKCIQIGLLCVQNDPNARPSIVTVASYLSSYAIELPTPKEPAFLLHGRTYSDVLAQESSSTQSANSSALFSYNQMSAIFECSSSTACAQLGDWYLRKNNIECGFGDWNNACETYFRFTFPNLFHNSTKKNLDERYHG
>qdCRK_Medtr0074s0060.1
MAYSKILFLSILIRFLCFATIEAQDSTFLHSYCSTNGTTSNSTYQINTKTLLSSLSSKATGNTEFYNTTVTTGNHSDSVYGLFMCRGDVSFQICDECIVNAIQKPSLDCPLSKEAIIWYDNCMVRYSNESFFSKVYAYPWVIQYRYANVSNTKSFMPLLFSTGYETADEAARPLIGDIKKKFATKEARVSKKQTLYCLAQCTPDLSPNNCRTCLYTAIDFLAQLFDGKQGGMVFFPSCNVRYELYPFYRSINTSPNELVPQTKHSKQDSRFSQDPIYLSYNCPRNHSTITKKNFKLLLSYLSSNATNGEKSHTVKVEEMLYGLFMCRGDLPVRLCGQCVKKATDQIYSKCLSSPKGIIWYSHCLVRYSDKIIFSNMETSPMYRDINITKYFSTYLNLFTSTLSNQLSQLANDTGDSDDRYKTNSLKLNDKQTLYSLAQCTRDLSSQDCSTCLNDVIVTAIPWSNLGSVGGRIIYPSCNLRFELFRFYMEGDEAQLPFQLQKNAKKIIIIVVPTIILVMLFCGYCCHKKRGRKSRRTILRENFGEESATLEPLQFDWVVIQAATNNFSADNYIGKGGFGEVYKGILVDGREVAIKRLSKSSNQGVEEFKNEVLLIAKLQHRNLVAFIGFCLEEQEKILIYEFVPNKSLDFFLFDSQQQKLLTWVERFNIIVGIVRGILYLHEYSRLKVIHRDLKPSNILLNENMIPKISDFGLARIVEISQDEGNTNRIAGTFGYMSPEYAMLGQFSEKSDIYSFGVMLLEIIAGKKNKSPFTPHHVAYDLLNHVWRQWMDQTPISILDPNIKEDYSTNEVIKCIQIGLLCVQNDPNARPSIVTVASYLSSYAIELPTPKEPAFFLHGRTYSDVLAQESSSTQSANSSALFSINQMSASTFIPR
>CRK_Medtr0341s0020.1
MSSFLCSLLLTFIFTSQISTATTDATGKFRYICDQGNDDGNYTTNSTYHTNLKTLLSTLTSNKDINYGFYNSSYGVNTDKVNAIGLCRGDVKPDDCQNCLQNSTALLTQLCQNTKRSNWMNATKEVEDEFDKGLKNLLYNLKNLAASGESDLKYAVGSDVIGPNNNQTIFALVQCTPDLSETLCDECLDKSIKEIPNCCDNRIGIGGRFLRPSCYLRYETNSLFYQQTQDSPSSSSSSPSPTPSPASVPSFSAPPPFAENTTSSPGKSNNSTTIGIALGVPIAIVVMVFIFICIYLRLRKPKKTCEEVQEEEEDDIIDITTEQLQLDFNTIRIATNDFSDSDKLGKGGFGAVYKGRLFNGQEVAVKRLSMNSGQGDSEFKNEVFLVAKLQHRNLVRLLGFCLEGRERLLVYEFVCNKSLDYFYFLLGMSNADQAKRAQLNWGKRYLIILGIARGILYLHQDSRFRVIHRDLKASNILLDEHMNPKIADFGMARLFGVDQTQETQIELWELSNGYMAPEYVMHGQFSVKSDVFSFGILVLEIVSGAKNSSIRDGENTEYLSSFAWRNWREGTATNIIDSTLNNDSRNEILRCIHIGLLCVQENVASRPSMASVVVMLNSDSVTLPMPLEPAFHMDWSDFQDTNPPSSAQELSVNGASNTELFPC
>CRK_Potri.010G043800.1
MTKANQSIPYQSIFFCFFGYVLLRERVVVGDPRSQTVQVMCGRQLEHNATIFVPNFVATMGNISDQMRASGFGVAVSGSGPDINYGLAQCYGDLSLLDCVLCYAEARTVLPQCYPYNGGRIYLDGCFMRAENYSFYEEYLGPGDKAVCGNTTRKSSTFAESTRQAVSQAVTSASNNQGYARVQLTVPGTNESAYVLANCWKTLNASSCRACLENATASILGCLPWSEGRALYTGCFMRYSDIDFLNDELGNGSSRGSIVIIVVSVISSLVVLGLGVSIGVYIWKRRYIMKKRRGSNEAQKLARTLNDSSLNFKYSTLEKGTGSFDETNKLGQGGFGSVYKGALPDGREIAVKRLFFNNRHRAADFYNEVNMISSVEHKNLVRLLGCSCSGPESLLVYEFLPNRSLDRFIFDQNKGKELTWEKRYEIITGTAEGLAYLHMNSSIRIIHRDIKASNILLDSRLRAKIADFGLARSFQDDKSHISTAIAGTLGYMAPEYLAHGQLTEKVDVYGFGVLLLEIVTGRQNNRSKNSEYTESLVILTWKKFQAETVEELYDPNLMLHNHHDNNVMNDVKRAVHVGLLCTQEIPSLRPTMSKALQMLTTEEHLPRPSNPPFIDEMTMELNDICEDPCYPLNSGTSASIATIENSSFHPR
>PDLP_Potri.010G065800.1
MGFPSKPFFCSLFLSTFLFVSLSQSAPDYSTLIYKGCAKQAFQDPNGVYSQAISALFGSLVSQSTKTKFFKTTTGTGQTTITGLFQCRGDLSNTDCYNCVSKLPILTDKLCGKTIAARIQLYGCYILYEVAGFAQISGMEMLYKTCGAKNVAGSGYEERRDTALSVMQNGVVSGHGFYATNYQSVYVLGQCEGDVGDSDCGECVKTAVQKAQVECGNAISGQIYLHKCFISYSYYANGVPRRSSSSSSSSNSISSAGTGQNTRKTVAIIVGGAAGVGFLVIFLLFARGLIKKREDF
>CRK_Potri.010G069800.1
MDRPSLVSLFSRILITLCFGIAQPQQFCSNKGTYSVNSTYSYNLNLLLSSLPSSIAENGIFYKATVGQGPDKVYALALCREDLPSEKCYSCVNTTSQGIKQQCPNQKEALVWTGSNCLVRYANRDIFAKMEEIPPFCISNPNDFSGDFAKFNETLHDLMEKLITQASSGPKFATGDVNFTKPIYGLVQCTPDISERDCGFCLQKGMGEMESCAGGREGGRVLSPSCIVWFEVFRFYIPAGTVDAPLQFPPGAAILPPQPPSPPSPANVSPLNETRNKIVIIIVAAVASLVTLITIICALFLWRRMKQKIISCHRLLILIFNFCEDDDEMRMLESLEFNFSTLKIATDEFSNDNKLGQGGFGSVYKGVLPNGQEIAVKRLSGYSSQGEIEFKNEILLLAKLQHRNLVSLVGFCSEGEERILVYEFLGNGSLDKFIFDPIKSTQLNWETRCRIISGIARGILYLHEDSRLRIIHRDLKASNVLLDEEMNPKVSDFGLARLFQPDQTQRITGRVAGTYGYMAPEYALHNRFSVKSDVFSFGVLVLEIVTGKKNSWLSNSEELELLLIHVWRNWREGTATNLIDETLRGSPVSDVMRCLHIGLLCVQENVSGRPTMAAVVPMLNSQSWSLPSPSRPAFLLDSNADTGLPLLESDTGTTTQDQSTENTQRTAYLSPN
>CRK_Potri.010G043900.1
MHHSFLILLSFLCFFVNLSLSDPRATQAALICTNRTAAMPERQTFVANFLAALDAVTPLILRQKYAAVINGTGSTTVYAFGECMKDLDGTDCNLCFAQCKTQVLRCLPFQRGIRGGRIFCDGCYVRYDDYDFFNETLSTQDKTICASADFSGGNKTVFSANVLELMRNLSVSAPKNDGFYVGSVDRGNVSVFGLAQCWEFVNGSACETCLTNAVSRIGSCTPKEEGRALNAGCYLRYSTKKFYDNSTSPIGRNKSRGRLTVILAVTSSSVAVALMIATTVFFVRRRVVEKRRARKELGALLVTVNKSKLNFSYESLEKATNYFHLSNKLGQGGSGSVYKGTLSDGTTVAIKRLLFNTRQWVDHFFNEVNLISGIQHKNLAKLLGCSITGPESLLVYEYVPNQSLHDYFSAKTNLRPLSWAMRFNIILGTAEGLAYLHEESELRIIHRDIKLSNVLLDEDFNPKIADFGLARLFPEDKSHISTAIAGTLGYMAPEYVVRGKLTEKVDVYSFGVLVIEVVSGKGKNSVPQDSRSILQKVWSLYGNGRLCEAVDPVLEGNFQEDEASRLLQIGLLCVQASPELRPSMSIIVKMINDNHEIPQPTQPPFLSPATMESSPLRQPESSTHSSGNNMTQSWIEPR
>PDLP_Potri.010G108100.1
MSRILMITTLISLLTITVLTAPATSSTDSFVFGGCSQLKYTPGSPYESNVNLLLTSLVSSAAFTTYNNFTIKSPTPQDTLYGLFQCRGDLSNGDCASCVARAVSQLGTLCLDSSGGALQLEGCFVKYDNTTFLGVEDKTEVLHKCGPLIGYDSDELNRRDAVLGYLGTSDGSYRPFRVGGSGDVSSVAQCVQDLSASECQDCLSEAIGRLKTVCGPAVWGDLYLAKCFVRFSKAGASSNGGNGHDNSGNDEVEKTLAILIGLIAAVALLIVFLSFFRKVCERERGCK
>CRRSP_Potri.017G040000.1
MSFSNFASSLCLITFSLLLHTVFGAGPNFHLCSSPENFTANGPYESNLKKLTSYLYYKAPPTGFGMGSRGHTPDQTYGLALCRGDVSTSDCKTCVFEASSEIRKRCPYNKAAIIWYDNCLLKYSNTGFFGQVDTGNKFYMWNVHVVSKPAPFNKKTKELLSQLANEAQATPKLFATGERELGKSTKLYGLVQCTGDLSSAVCKKCLDGIIGELPSCCDGKQGGRVVSGSCNFIYELYPFVNA
>CRRSP_Potri.017G040200.1
MSSSRLTSSLYLLTFALLLQNVLGTDPLFSRCSSNANSTANSSYKTSLNVLMGSLYHLAPVEGFALGSLGQNNQDRPYGLVLCRGDVSSSDCRTCAANATREIRKRCPNGKRAIIAYDNCLLKYSDSDFFGQIDDQNKFYMWNVNNVSNPVLFNEKTTELLSQLADKASYNSSKLYAAGEMDLLEGSMKLYGMAHCTRDLSSVDCKKCLDGAIGELPGVAYGKEGARVVGGSCMVIYEIYPFVKA
>CRRSP_Potri.017G040300.1
MSSSRFTSSLYLLTFALLLQNVLGTDPHFSRCSSNANSTANSFYKTSLNVLMGSLYHLAPVEGFALGSLGQNNQDRPYGLVLCRGDVSSSDCRTCAANATREIRKRCPNGKRAIIAYDNCLLKYSDSDFFGQIDDQNKFYMWNVNNVSNPVLFNEKTTELLSQLADKACYNSSKLYAAGEMDLLEGSMKLYGMAQCTRDLSSVDCKKCLDGAIGELPGVAYGKQGARVVGGSCMVIYEIYPFVKA
>CRRSP_Potri.017G040500.1
MSFSNFASSLCLITFSLLLHTVFGAGPNFHLCSSPENFTANGPYESNLNKLTSYLYYKAPPTGFGMGSRGHTPDQTYGLALCRGDVSTSDCKTCVVEASSEIRKRCPYNKAAIIWYDNCLLKYSNNAFFGQIDNGNKFYMWNVHVVSEPAPFNEKTKELLSQLANEAQATPKLFATGERELGKSTKLYGLVQCTGDLSSAVCKKCLDGIIGELPICCDGKQGGRVVSGSCNFIYEIYPFVNA
>CRRSP_Potri.017G039900.1
MSFSNFASSLCLITFSLLLHTVFGAGPNFHLCSSPENFTANGPYESNLNKLTSYLYYKAPPTGFGMGSRGHTPDQTYGLALCRGDVSTSDCKTCVVEASSEIRKRCPYNKAAIIWYDNCLLKYSNTGFFGQVDTGNKFYMWNVHVVSKPAPFNKKTKELLSQLANKAQATPKLFATGERELGKSTKLYGLVQCTGDLSSAVCKKCLDGIIGELPSCCDGKQGGRVVSGSCNFIYEIYPFVNA
>CRK_Potri.017G141300.1
MNTKMEARNCMFNAVVVITWCFMLKMGVSDPGINMLSQGCSNYNVSSVSNFNSNLNITFGLVRTDLMNSSKHFATEQSLSGSDPVYVMFQCRDYMSEAECIACFSAASTQIRNCSVANGARVVYDGCFLRYERSDFYGETTRDANREYCGNQTTSSPDTTFNTTVAGLLGDLQVATPRIDGFFAASKREVAGSNVSVYGIAQCVQTIDSAGCQACMEVAYKNIQRCPPNADGRALDSGCFMRYSDKPFFADNQTIDLLPFLKTKSSSSSKKGAIIGGSAGGAALVLLIVGLFVWFKLSKKRKAAPRGNILDATELRGATIYSYKDLKSATKNFKEENKLGEGGFGDVYKGTLKNGKVVAVKKLALGQSNRVKADFASEVTLISNVHHRNLIRLLGRCTKGPELLLVYEYMANSSLDRFLFGEKRGSLRWKQRFDIILGIAQGLAYLHEQFHVCIIHRDIKSSNILLDDDFQPKIADFGLARLLPENQSHLSTKFAGTLGYTAPEYALHGQLSEKVDTYSFGIVVLEIVSGKKSSEMIADPGAEYLLKKAWKLYENGAHLELVDESLDPSEYVAEHAKKIIEIALMCTQSSPTLRPTMSELVVLFKSRGSLEHTQPTRPPFVESVERVRGDSSTSTSSSSSNATASFSVVSAR
>CRK_Potri.017G141400.1
MLCILFDIDFVSQLMNTKMEARNCMFNAVVVITWCFMLKVGVSDPGINMLSQGCSTYNVSSVPNFNSNLNITFGLVRTDLMNSSKKFVTEQSLSGPDSVYAMFQCRDYMSAADCIACFSAASTQIRNCSVANGARVVYDGCFLRYERSDFYGETTRDANREYCGNQTTSSPDTTFNTTVAGLLGDLQVATPRIDGFFAASKREVAGSNVSVYGIAQCAQTIDSAGCQACMEVAYKNIQRCPPNADGRALDSGCFMRYSDKPFFADNQTIDLLPFLKTKSSSSSKKGAIIGGAAGGGALVLLIVGLFVWFKLSKKRKAAPRGNILDATELRGATIYSYKDLKSATKNFKEENKLGEGGFGDVYKGTLKNGKVVAVKKLALGQSNRVKADFASEVTLISNVHHRNLIRLLGCCSKGPELLLVYEYMANSSLDRFLFAGEKRGSLRWKQRFDIILGTAQGLAYLHEQFHVCIIHRDIKSSNILLDDDFQPKIADFGLARLLPENQSHLSTKFAGTLGYTAPEYALHGQLSEKVDTYSFGIVVLEIVSGTKSSEMIADPGAEYLLKKAWKLYEDGTHLELVDESLDPSEYEAEHAKKIIEIALMCTQSSPTSRPTMSEVVVLFKSRDSLEHTQPTRPPFVESAERFHGDKSTSTASSSSNATASFSVLSAR
>PDLP_Potri.017G130800.1
MGRTTSSTLLLTLTFLFSLSSLPSPSLSDSTDAFVIGGCTQEKYVQDSPYESNLNSLLTSLVNSATYSSYNNYTIMGSSTQDVVYGLYQCRGDLSMPDCATCVARAVSQLGVLCAQTCGGALQLQGCYVKYDNTTFLGVEDKTVVLKKCGPSVGYDTDAMNLRDAVLGSLAGTSGLYRVGGSGNVQGVAQCVGDLSVEECQDCLSEAIGRLKSDCGTADYGDMFLAKCYARYTTGGPHAYSKAHSDKYTNDGEKTFAIIVGILAGVALVIIFLAFLGKVFGGNGK
>CRK_Potri.004G024500.1
MNSLKFYVILLSLLTLAIITLAQEDADANYLNHFCQNATTSTINSTYRVNLNLLLSSLASNATRNNTNGFYNTSFGQNTDQVYGLFICRGDVSNTVCQNCVTFATKDIVQRCPIGIASIVYYDACILRYSNRNIFSKVDQSPGFTLLNTQNITTEPQRFNNLVGAAVNDLAARAASAPPGAKKFAVNKTSFNAFQNIYSLAQCTPDLSSSDCNRCLSAAIAGLPNCCSSKIGGRVLFPSCYIHYEITEFYDATAVAAESPPPPPPPVVIPSPPPPQKGSVSTVLIIAIVIPIAVSIALFCMCFCFLRRARKTRDYVPENDVGDEITTEESLQFDLSTIEAATNNCSPDNKLGEGGFGEVYKGTLPNGQQIAVKRLSRNSGQGAAEFKNEVVLVAKLQHRNLVRLQGFCLEREEKILVYEFVSNKSLDYFLFDPERQGLLDWSRRYKIIGGIARGILYLHEDSRLRIIHRDLKASNILLDGDMNPKISDFGLARIFVVDQTQASTNRIVGTYGYMSPEYAMHGRFSVKSDVYSFGVLILEIITGKKNSSFYQTGGAPDLVSYVWNHWRDGTPLEVLDPTLTDTYSRNEVIRCIHIGLLCVQEDPAIRPAMATIVLTLNSYLVTLPSPQEPAFFFRSTITDEVNISSKEFLLDQSKRKSIAYSVDEVSITEVYPR
>PDLP_Potri.004G086000.1
MGRTTSSSLLLTFTFIVSLSSLTCPSLSASTDAFVFGGCTQQKYVQDSPFESNLNSLLTSLVNSATYSSYNNYTIMGSSPQDVVYGLYQCRGDLSMPDCATCVARAVSQLGVLCAQTCGGALQLQGCYVKYDNTTFLGVEDKTVVLKKCGPSVGYDTDAMNLRDAVLGGLARTGGAYRVGGSGDVQGVAQCIGDLSTGECQDCLSEAIMRLKSDCGTADYGDMFLAKCYARYTTGGPHVYTKSHSGKHTDKSTSDGEKTFAIIIGLLAGVALLIIFLSFLRKVFGGNGKIPTLLAFNFFFFLTANIASHACR
>CRK_Potri.004G026100.1
MAHSIWLSVFYTVILFIPLIAAQQFEYRYHMCTNDSTYTTNSSFPLNLNASLSSLYENASRSNDFSSISVGQNSDRVYALFLCRGDNSPELCQGCIKTTREDIMIRCPNYKEAIIWYDRCMLRYSNRSIFSVKEEWPKAWMWNVNDIGDVTGQNQFNANLGGLMDQLITRAASSSNLFAMGDTNGTAFNRIYGMVQCTPDISPSQCRICLSGCVSDIPRCCNGKQGGNVLTPSCSMRFETYPFYTAPPAPPPPASSPSPPTPPATSLNPSGERKASSRTIVYISVPAGAFVVLLFSLCYCYAHQKARKEYNAIQEGNVGDEITSVQSLQFQLGTIEAATNNFAEENKIGKGGFGDVYRGTLPNGQHIAVKRLSKNSGQGAAEFKNEVVLVARLQHRNLVRLLGYCLEGEEKILIYEFVPNKSLDYFLFDPAKQGLLNWSSRYKIIGGIARGLIYLHEDSRLRIIHRDLKASNVLLDGEMNPKIADFGMAKIFGGDQSQGNTNKIAGTFGYMPPEYAMHGQFSVKSDVYSFGVLILEIISGKKNSSFYQSDNGLDLVSYAWKQWKNGAVLELMDSSFGDSYSRNEITRCVHIGLLCVQEDPNDRPTLSTIVLMLTSFSVTLPLPREPAYFGQSRTVPTFPTTELESDRSTSKSKPLSVNDMSITELLGIPSPPCADRGCTDICS
>CRK_Potri.004G023900.1
MTRHAILAMCFLIILLSMLFALVLADPLFTTCSTTEYGNYDLKSPFGKNVKIVLETLPSITSSTGYNSTAIGEFPDKVTGKALCRGDVTSSACQTCLRDASQKLLKDCESKEAIIWYERCQIHYSFQNIISLDVYAGKYPDMESHNKSVSDPVHFYDNVRFLMDNLSNEAALNRSKLMFETGEIKFSRNETIYGHVQCTRDIREDECQKCLSSALIDLKGCCSSKQGGIIVSRNCNVRFELYKYYNTSSHLITFPTPKGRSNWKMVAIIVFIPTMVLTIVIGSSIFCLRRKRRRQRDMERSHLTLLKESASPIGFTTTEEGQLVSSEDLPFMDLNTIRAATDNFSDPNKLGQGGFGTVYKGMLTNVKEIAVKRLSIKSWQGLEEFKNEFMLIEKLQHRNLVRLLGCGMEGEEKLLIYEFMPNKSLDIFIFDAERRAQLDWETCYNIIGGIARGLLYLHEDSRLRIIHRDLKPSNVLLDHEMVAKISDFGMARIFSENQNKANTRRVVGTFGYMAPEYAMEGIFSVKSDVFSFGVILLEIISGKRSSGFYLTEHGQTLLAYAWRLWIEGKAMEFVDPLLVERSPAEGILRCMHIGLLCVQKDPADRPTMSFVDLALASDPIALPQPQQPAFSLVKIVPADKSSSTDRSVNQMTVSSFLPR
>CRK_Potri.004G024800.1
MNSLKFYIILLSFLTLAIITLAQEDANHLYHNCQNATTSTINSTYRVNLNLLLSSLASNATRNNTNGFYNTSFGQNTDQVYGLFICRGDVSNTVCQNCVTFATKDIVQRCPIGIASIVFYDACHLRYSNRNIFSKVNQSPAYYKWNLQNITTEPQRFNNLVGAAVNDLAARAASAPPGAKKFSVNKTSFDAFQKIYSLAQCTPDLSSSDCNRCLSAAIARLPICCSSKIGGRVLFPSCYIHYEITEFYNATAVAAESPPPPPPPVALPSPPPPRSATIPEEKGGVSTVLIIAIVIPIAVSIALLSMCFCFLRRARKTRDYVPENDVGDEITTEESLQFDLSTIEAATNNFSADNKLGEGGFGEVYRGTLPNGHQIAVKRLSKKSGQGAAEFKNEVVLVAKLQHRNLVRVQGFCLEGEEKILVYEFVSNKSLDYFLFDHEMQGLLDWSRRYKIIGGIARGILYLHEDSRLRIIHRDLKASNILLDGDMNPKISDFGLARIFVVDQTQASTNRIVGTYGYMSPEYAMHGHFSVKSDVYSFGVLILEIITGKKNSSFYQTGGAADLVSYVWKHWRDGTPLEVLDPTLTDTYSRNEVIRCIHIGLLCVQEDPAIRPAMATIILTLNSYSVTLPSPQEPAFFFHSTITDEVNSSSKEFLLEHSKSKSVAYSVDEDSITEVYPR
>CRK_Potri.004G023500.1
MNSPIKLSNTILLYLLTLCIITKAQNLNNPNYLHHFCDDTTTSTTTYKDNLNTLLSSLASNATSNSIGFFNASAGLEPDDVYGLFFCRGDLSTDVCQNCVANATKDIVQRRCPTQKVAFIWYDECFLRYSNKIMFSTMERDPNYTLWNPENVAVHADFNRELLNTIFTAVNRAANMPAGAKKFRATKANYTTEHYLYVLVQCTPDLSSGDCEQCLLAAYSGLEICCNEKRGGRILFPSCIVNFETYINYNETYVESAALAPSPVPQGDKGSSKKTWIIIGATLSTIVGVLLLSSFAYTMWRRKKRGKKQLCLPLFINHGPDNHHHCCYSNYYYFVICTLEEIRNSQVIQLLDMEGRTIEDDCSNEIMYGEVKSQDSFLIQLDIVLKATNQYSNENKLGQGGFGPVYKGVMEDGKEIAVKRLSRTSGQGLREFMNEVNLIARLQHRNLVKLLGCCLEKNEKLLVYEYMPNKSLDVFLFDSAMRVQLDWQRRLSIINGIARGLLYLHEDSRLRIIHRDLKASNILLDYEMNPKISDFGMARIFGGNHSEANTNRIVGTYGYMAPEYAMEGLSSVKSDVFSFGVLMLEIISGKSKKQNQTMNKYNATITQINTKIFTWKTRYGKNHGTGVHLKTSTITNNGIGEEPTDYTNCMSYIRPCANHGIHQATNCGCIRNLFHLISFFIT
>CRK_Potri.004G025900.1
MKSLNFFIALLSLLSLATITKSQDPSYLYRSCSNETTYTRNSTYQANLNLLLSSLVSNATRNNLNGFYNSSLGLDPDDVYGLFLCRGDVNKNACQNCVALAAKEAIQRCPVEKVVVLWYDLCFLRYSNRAFFATMDQDPGVTLYNTQNIAYEPERFNRLVATSMNDTATQATSATSGAKKFAAKEVYFNEFLNLYSLVQCTPDLSSSDCNRCLRIAISSLTSCCGQRAGARVLYPSCNIRYETYEFYNTTAVAAESPPPPPPVIRAPPPSPVSGSKGKVRVSTVVIIAIVVPVGVSIALFCLGFGFLRRRGRKNRDSVKEKDVGDEISTEESLQFDLSTIEAATNNFSPDNKLGEGGFGEVYKGTFPNGQHIAVKRLSKYSGHGAAEFKNEIVLVAKLQHRNLVRLLGYCLEGEEKLLIYEFVPNKSLDYFLFDPAKQGLLDWLSRYKIIGGIARGLLYLHEDSRLRIIHRDLKASNVLLDGEMNPRIADFGVAKIFGVDQSQGITSRIAGTFGYMSPEYAMHGQYSVKSDVYSFGVLILEIISGKKNSSFYQSDNGMDLLRYAWQQWKNGAALELVDPSLGDSYSRNEITRCLHIALLCVQEDPNDRPTLTSVVLMLTSFSISLPLPREPSSFEQSMTISSLPLTELESDQSNIKSKPLSVNDVSITELYPR
>CRRSP_Potri.004G032000.1
MEMLIFVIFSTLLLSSPCHADTNVNTGSQCSESDRATNSSEYEANLSGMLNSLAANGPIHDGFYTAEAGKGVNKIYGLAQCRGDISAADCAACIKNVTMVQGCSNSRNATLWFTWCFLRYSNTSFFGEWDQSGMASYNDTNFEDPKVVSEALNFTNTLVSTTPSQPLMYQTAVLDVGQNGKRYGMAQCTRDLSKSDCGMCLEFQLVTYKNSVGNKRSWDIYGFSCSLWYHDYQFYNISTPANG
>CRK_Potri.004G023800.1
MGHNFLVVKKSFQILLLYFSIANLLDLAYADPPYRLCSNKSNYIDNSPFQNNLETLMASLSSNASVSKIFNTSTGIDPDRVYAQYMCLNYVTNESCRTCVAAASQDIRQLCPGDKEAVVWGDLCQLRYSNQRFLGHLDVSGNIPQYNAKNISNPEHLSLVVNKILSSLIKKAAFDSSANMYATRDEPFTDSDSFFSLVQCSTDLSPNDCYTCLEVAIKNVTTCCYFSRGARVFSRSCYLRYELYAFYDGASESSQSPVTGKGNESEIWIITISTVASTLLVVAILGSFFCHLAMKFRMRKCKNASYEIHSHRDGLNDRESAIMDLASINAATDNFSEANFLGQGGFGPVYKGILSDGKELAVKRLSASSEQGKNEFTNEVLLIMKLQHKNLVKLLGFCVDGEEKLLVYEFMPNNSLDMVLFDPRKGAQLSWRSRIHIINGIAKGTLYLHEDSRLRIIHRDLKASNILLDNNMNPKISDFGMARIMEANEGEANTVRIAGTYGYMAPEYAMEGLYSTKSDVFSFGVILLEIITGRKNSGFHKSKRAPSLLAYAWELWNNGKELEMIDPVLADSCCSDEFSRCVHIGLLCVQEDASERPAMSSVVLMLKSDNSIDLPQSQRPAIFAGRFTDHHEAKANDCSVNCLTVSDILPS
>CRK_Potri.004G024600.1
MNSLKFYVILLSLLTLAIITLAQEDANYLYHNCQNATTSTINSTYRVNLNLLLSSLASNATLNNTIGFYNTSFGQSTDQVYGLFICRGDLSNTVCQNCVTFATKDIVQRCPVGIASIVYYDACILRYSNVNFFSKVDQSPGFSLLNTQNITTEPQRFNNLVGAAVNDLAARAASAPPGAKKFAVNKTSFNAFQNIYSLAQCTPDLSSSDCNRCLSAAIAGLPNCCSSKIGGRVLFPSCYIHYEITEFYDATAVAAESPPPPPPSLEKGGVSTVLIIAIVIPIAVSIALFSMCFCFLRRARKTRDYVPENDVGDEITTEESLQFDLSTIEAATNNFSADNKLGEGGFGEVYKGTLPNGQQIAVKRLSRNSGQGAAEFKNEVVLVAKLQHRNLVRVQGFCLEREEKILVYEFVSNKSLDYFLFDPERQGLLDWSRRYKIIGGIARGILYLHEDSRLRIIHRDLKASNILLDGDMNPKISDFGLARIFVVDQTQASTIRIVGTYGYMSPEYAMHGRFSVKSDVYSFGVLILEIITGKKNSSFYQTGGAVDLVSYVWKHWRDGTPLEVLDPTLTDTYSRNEVIRCIHIGLLCVQEDPAIRPAMATIILTLNSYSVTLPSPQEPAFFFHSTITDEVNISSKEFLLEQSKSKSVAYSVDEDSITEVYPR
>CRK_Potri.T128600.1
MQVCPGDKEAVVWEELCQLRYSNQSFLGHLDVSGNIGRDNKKDVENPEQFRLVVNETLSDLTKQVAFNASANMYATRQAAFTNTETLYALMQCSTDLSPDDCNTCLRVAMENIPSCCDASRGGRVLSRSCYLRYELYAFYEGANETSKSPVPGKINEIKNNFPKINEGNRRKTWIIIILTVAAALLVVVILGSLIFYHAMRNGIKKWKKQNTRLDRNCHGIGHPNNNDFHLQNFQRDDLNDGESAFMDLASIYAATGNFSDSNLLGRGGFGPVYKGKLSDGKEVAVKRLSACSEQGTDEFTNEVMLIMKLQHKNLVKLLGLCVDGDEKLLVYEFMPNRSLDVFLFDKKERARLNWRTRIGIVNGIAKGTLYLHEDSRHRIIHRDLKASNVLLDKDMNPKISDFGMARMFAGSEGEANTARIVGTYGYMAPEYAMEGLYSTKSDVFSFGVLLLEIITGKKNSEFNKSKRAPSLLAYAWQLWNEGKELELIDPLMADSCCSDEFSRSMHIGLLCVQEDPCERPTMSSVVLMLKRESSILTQPDRPAFSVGRFAEYEANAGNCSVNASTISSILPR
>CRK_Potri.T128700.1
MCEPCNKRCSPTLSNPEGAIIWYDQCFLRYSNSNIFSSLSQSLGYLKWNTQNITDNVKFNMRVVDSISDAAKEAASAPSESLYVLVQCTPDLSKYDCIRCINLTLSYLPIYINNKQGGRVLFPSCNFRYETYLFYNVAAVVAMSPPPLSTPVVPLPPSPGSIADGKGDGSKSMWIKVGAGLSAVIAVLFFSACTYTMRRRTNLRTEEKGNIQEDQLLDWAGRATVGDDYSDKDIQGEVKSQDLPLIRLDVINEATKQFSDENKLGQGGFGPVYRGTLEDGKEVAVKRLSRTSGQGQREFLNEVVLIAKLQHRNLVRLLGCCLEKNEKLLIYEYMPNKSLDVILFGSSNGVLLDWQRRLSIINGIARGLLYLHEDSRLRIIHRDLKASNILLDYEMNPKISDFGMARIFGGNQSEANTNRIVGTYGYMAPEYAMVGLFSVKSDVFSFGVLLLEIISGEKNVGFHLSEEGESLLTFAWKLWSDGQGLELMDPMLEKSGVATEVLRCIHIGLLCVQEDPADRPTMSSVLHMLASDTITLPIPKQPAFSIGRFVAMEGQSSNQKVCSSNELTISVLSPR
>CRRSP_Potri.T102200.1
MSFSNFASSLCLITFSLLLHTVFGAGPNFHLCSSPENFTANGPYESNLKKLTSYLYYKAPPTGFGMGSRGHTPDQTYGLDLCRGDVSTSDCKTCVVEASSEIRKRCPYNKAAIIWYDNCLLKYSNTGFFGQVDTGNKFYMWNVHVVSKPAPFNKKTKELLSQLANEAQATPKLFATGERELGKSTKLYGLVQCTGDLSSAVCKKCLDGIIGELPSCCDGKQGGRVVSGSCNFIYEIYPFVNA
>CRRSP_Potri.T102100.1
MSSSRLTSSLYLLTFALLLQNVLGTDPLFSRCSSNANSTANSSYKTSMNVLMGSLYHLAPVEGFALGSLGQNNQDRPYGLVLCRGDVSSSDCRTCAADATREIRKRCPYSKRAIIAYDNCLLKYSDSDFFGQIDDQNKFYMWNVNNVSNPVLFNEKTSELLSQLADKASYNSSKLYAAGEMDLLEGSMKLYGMAQCTRDLSSVDCKKCLDGAIGELPGVAYGKQGARVVGGSCMVIYEIYPFVKA
>CRRSP_Potri.T101700.1
MSFSNFAFSLCLITFSLLLHTVFGAGPNFHLCSSPENFTANGPYESNLNKLTSYLYYKAPPTGFGMGSRGHTPDQTYGLALCRGDVSTSDCKTCVVEVSSEIRKRCPYNKAAIIWYDNCLLKYSNNAFFGQIDNGNKFYMWNVHVVSEPAPFNEKTKELLSQLANEAQATPKLFATGERELGKSTKLYGLVQCTGDLSSAVCKKCLDGIIGELPICCDGKQGGRVVSGSCNFIYEIYPFVNA
>CRRSP_Potri.T102000.1
MYLSRSIPLFFLLFSLLLHVAICDDPLYHFCFSQENYTGAYNNPYRGNLNDLLLLLSAKVPPTGFGLGSIGQGRNRVNGLALCGGDVSSTKCKTWITDAGKETRERCPDKKGAIIWYDNCMVKYSTYADTKFYATGELDLVASKKLHGLAQCTRDLSSTDCKKCLDVAVSGLPSCCDGKRGGRVVGGSCNVRYELYPFVENW
>CRRSP_Potri.T101800.1
MERGALTSSLYLLTFALLLQNVLGTDPHFSRCSSNANSTANSFYKTSLNVLMGSLYHLAPVEGFALGSLGQNNQDRPYGLVLCRGDVSSSDCRTCAANATREIRKRCPNGKRAIIAYDNCLLKYSDSDFFGQIDDQNKFYMWNVNNVSNPVLFNEKTTELLSQLADKACYNSSKLYAAGEMDLLEGSMKLYGMAQCTRDLSSVDCKKCLDGAIGELPGVAYGKQGARVVGGSCMVIYEIYPFVKA
>CRRSP_Potri.T101900.1
MATNPTDRPYGLVLCRGDVSSSDCRTSYDNCLLKYSDSDFFGQIDENKFSTFTVNNVSNPVLFKEKTTELLSQLADKASYNSSKLYAAGEMDLLEGSMKLYGMAQCTRDLSSVDCKKCLDGNIGALPGVAYGNEGTVVGGSCMVIYATYPFVKA
>PDLP_Potri.013G048200.1
MDSTSISFSLVSHMLVLSASLGLLLPCVKCSSDFSTLVYKKCSNQTYNGSTESHSQTLSSLFQELLPQSSTSKFFKTTAGDENVGISAFFQCRNDLRNDECYNCVNTLPKVSNSLCKQALAARVHLDGCYFKYETDGLVEETSTHELLHQTCSEKKVVGHGFEELKNAAFAAMESGVVSEGGFYETNYESLHVMAQCQGDLKGCDCGECISSAIQVAEEKCGASISSQVYMDKCFMSYTYYPDGIPGNSYPGKESNYGKSTGRTVAIVVGGAVVLGVGFILLKFFKSCGKKEDI
>CRK_Potri.011G028300.1
MTSSDARLVMFLFIMPFTVLSTQTGPDVHLKTFCCNNALNYTRNSAFENNLKIVLKRLPSITSLTGFNYTFFGEASAKVYGQALCRGDVNSSACRTCVEKASKQIFNDCISRGEAIIWYELCQVHYSFQNMTSLSVYAGKYLDRDSKEKSESDQVHFLKFSKYLMTNLSNEAAFNPFNMFATGKINFSRSKTIFAHVQCTRDIRPHECLKCLKSAITDLEGCCSSRKGGMVLSRNCNVRFELYQFYNVSKHLSSPTSRGRKWKAGRKVACVVFIPITVLAIVIGSCIVFLRHKRRKERGNASSDQQCFVFSIGMECFSFGVFRPATENFSDSNKLGQAGFGAVYKGVLTDGKEIAVKRLSRNSWQGLAEFKNEIILIAKLQHRNLVKLLGCGIEGEEKLLIYEFMPNKSLDVFIFDEERREQLDWETCYNIISGIARGLLYLHEDSRLRIIHRDLKTSNVLLDHEMTARISDFGMARIFGENQNNANTKRVVGTFGYMAPEYAMEGLFSVKSDVFSFGVMLLEILCGKRSSGFYLTQHGQTLLTYAWRLWNEGREMEFADPLLMGRSLAIEIVTCMHIGLLCVQEDPADRPTMSFVVLALGSEPVALPLPKKTCIFFMVLFIY
>CRK_Potri.011G029300.1
MASSRFLFSVCLLFMKVLAKAQQPSDQPVMLYKDCVGKGNYTTNSTYQANLNQLLTSIYTNTEINNGFYNFSYGQDADIVYSIALCRPDISPDVCRVCIRNASDFLVRLCPNFVEAIGGLDNCMVRYTNRSIFNRMEKGPYFWVYDDRVNVSDVVGFNQSRMTLLGRLSDQAAAGDSRYKYAMDQIDVPKNFQKIYALVQCTPDLSASECRDCLYNASGLIPQCCDARQGGRVIYPSCNFRYEIDRFYDPPTNSIPPPPDSTSNNTKGKKRNVIIIIVIVPIAVSVILIVCVCIFLRARKQKEEEEVKDLYEMEDVELFQLDFGTVREATGNFSEDNKLGQGGFGTVYKGTLANGQDIAVKRLSRTSGQGELEFKNEVMLVAKLQHRNLVRLLGFCFEKEERILVYEFLPNSSLNNLIFDPVKRVLLDWETLYKIIEGIARGLLYLHEDSRLRIIHRDLKAANILLDENMNPKISDFGMARMFVMDQAQDSTSRVVGTFGYMAPEYVIRGHFSVKSDVYSFGVLVLEIVSGRKIGGSGIGDDGEDLLTYSWRKWNEGTPLDMIDPTLNIGPRSEIMRCINIGLVCVQENEALRPTMAQVSMMLSNYSVTLAAPSKPAFFMHGETSILPLMNASMLTESDESRTKSPQWSNKEVSISEIDLDDIQR
>CRK_Potri.011G029800.1
MGSKTIVSLLFHVIIISITLTGAEVCYNTGNFTANSTYAKNRDLVLRSLASNVTANGGFYNTTIGLGNDTVYGLVLCMASPSAENCSSCVNYAIQTLMAGCPNQKEAISWGGNPLPCIVRYANRYFFGSLETSPTSAYYNEGILDATFRQFEQFWSGLGETVKNASTGSSRLMPAVETADLPSTQKIYVFMQCTPDVSPSNCSVCLQESVDYYKSCCYGNQGGLVLKPNCVFRWEIYTYYDLFPQVTSPPPSPSPSPSPSPSPSPSSPPFVISSPPPTNTTIRKGKENTASRTVIVTIVPTAIFLALVILILTVFHFRKPKQEVENFDEISIAKCLEFKFATIKLATNDFSDDNKLGQGGFGAVYKGILADGQAIAVKRLSSNSGQGEVEFTNEVRLLAKLDHRNLVRLLGFCLEGTEKLLIYEFVPNSSLDQFIHDPNKRFILDWEKRYKIIEGIARGILYLHQDSQLRIIHRDLKPSNILLDGKMNAKISDFGMAKLMKTDQTHDAASRIAGTFGYIAPEYARQRQFSVKSDVFSFGVLVLEIVSGQKPSFRDGDDIEHLTSHAWRRWREGTALDLIDPILRNDSTAAMMTCIHIGLLCVQENVADRPTMASVVLMLSNSSFTLQIPSKPAFFISRRTYRPASSSTSYTSRMTQSHLKTVPPSKNEISITELDPR
>CRRSP_Potri.011G029900.1
QSANSDYKSNLDRLISSFSSDTSIDYGFYTGSFGENIDKAYAISLCRGDKKPETCRSCIKNSSQVLSQLCPNQKEAYIWYDDCMLRYANHTIFNSMEFGPYFWMYNPVNVTDENEFNEVLNALLGRLINFAALGDSRRKFAAGNATAEKSQQTMYALVQCTPDLTQQQCSDCLNQAIKLIPTCCSKRQGGRVVSPSCHFRYEKDPFYDLASTSPLPP
>CRK_Potri.011G028600.1
MASSRLFFSLCLLFVEVLALAKAQQPVDQPKMSYHDCVGKGNYTTNSTYQANLNQLLTSIYTNTEINNGFYNFSNGQDADTVYSIALCRPDISPDACRSCIRNASDSLVRLCPNFVEAIGGLDDCMVRYTNRSIFNRMEKGPYFWVYDDRVNVSDVVGFNQSRMTLLDRLRDEAAAGDSRYKYAMDQIAAPAPNFQTIYALVQCTPDLSASECRDCLYNASGLIPKCCDARQGGRVIYPSCNFRYEIDRFYDPSINSIPPPPDSTSTNTVPSPPASTSQGKKGMKRNVLIIISMVPIAVSVILIVCVCIFLRARRKQKGEEEEEEEAKDLNEMEDVELLQLDFGTVREATGNFSEDNKLGQGGFGAVYKGTLTSGQDIAVKRLSRTSGQGEIEFKNEVMLVAKLQHRNLVRLLGFCYEKEERILVYEFLPNSSLNNLIFDPVKRVLLDWETLYEIIDGIARGLLYLHEDSRLRIIHRDLKAANILLDENMNPKISDFGMARMFAMDQAQDSTSRVVGTFGYMAPEYVIRGHFSVKSDVYSFGVLVLEIVSGRKIGGRGIGDEGEDLLTYSWRKWNDGTPLDIIDPTLNDGPRNEIMRCIIIGLLCVQEKEALRPTMAQVSMMLSSYSVTLAAPSKPAFFMHREDSFPSPVNASRLIESDESRTRSSRWSNNEVSITELDPR
>CRRSP_Potri.011G029400.1
MAMLPSKLLFFFSPVFIHLLVLTMAQTNLLQHFCIENHGNFSANSDYKSNLDRLISSFSSDTNNDYGFYTGSFGENIDKAYAISLCRGDKKPETCRSCIKNSSQVLSQLCPNQKEAYIWYDDCMLRYANHTIFNSMEFGPYFWMYSLVNVTDENEFNEVLNALLGRLINFAALGDSRRKFAAGNATAEKSQQTMYALVQCTPDLTQQQCSDCLNQAIKLIPTCCSKRQGGRVVSPSCHFRYEKDPFYDLASTSPLPP
>CRK_Potri.011G028700.1
MYSLRLIVLFSFSCVLLSSLSIAQPDFLYQSCRNTENNYTANSTFQKNLDSLLSSLASNTQIDYGYYNFSAGQIGPDQVHAIALCRGDILLNECRGCVSNSGRKILQVCPNQKEAIGIYDFCILRYSNRSSFGVLDEEFIVYTWNTENASHVNLFSQALGNLTSRLRTAAASGTSLLKFATGNQTAGIITIFGLVQCMPDLSAQDCDDCLAGTFQQIRSCCDGQIEGKIGGRIVRGSCYLRFETYPFYRVTAATLAQLPLPPSPEAPPATENGNTTRKVVIIIVSILIFMAVVVITSIFLYCQECVQFRFASIRVATHNFSDDNKLGQGGFGAVYKGLLQDGQAIAVKRLARNSAQGEVEFKNEVLLVARLQHRNLVRLHGFCFEGTEKLLVYEFVPNSSLDQFLFDPSKRSLIDWEIRYQIIVGIARGVLYLHQDSQLRVIHRDLKASNILLDDQMNAKISDFGMAKLFQMDQTQDATSRIVGTLGYMAPEYAMHGCFSAKSDVFSFGVLVLEIITGRQNGSFNSEDEQEYLLTNAWESWNQGRTLNLIDPILKRVVSRRDVLIRCFHIGLLCVQEKVADRPTMASVILMLSSDSFVLPLPSRPPYCMHSAMEEQETSRPAQDIPSSREQPISTSI
>CRRSP_Potri.011G030400.1
MAMLPSKLLFFFSPVFIHLLVLTMAQTNLLQHFCIENHGNFSANSDYKSNLDRLISSFSSDTNNDYGFYTGSFGENIDKAYAISLCRGDKKPETCRSCIKNSSQVLSQLCPNQKEAYIWYDDCMLRYANHTIFNSMEFGPYFWMYNPVNVTDENEFNEVLNALLGRLINFAALGDSRRKFAAGNATAEKSQQTMYALVQCTPDLTQQQCSDCLNQAIKLIPTCCSKRQGGRVVSPSCHFRYEKDPFYDLASTSPLPP
>CRK_Potri.011G029100.1
MGSKTIVSLLFHVIIVSITLTGAEVCYNTGNFTANSTYAKNRDLVLRSLASNVTNNGGFYNTTIGLGNDTVYGLVLCMASPSAENCSRCVSSAIQTLTAGCPNQKEAISWGGNPLPCIVHYANRYFLGSLEQSPNSILYNVGILDATFRQFEQFWSGLGETVKNASTGSSRLMPAVETADLPSNQKAYVFMQCTPDVSPSNCSVCLQQSVNDYKSCCYGHQGGIVQKPNCVFRWDLYPIYDLFPQVTSPPPSPSPSPSPPSPSPSPPFVISSPPPTNTTIRKGKENTASRTVIVTIVPTAIFLALVILILTIFCFRKPKQEVKNFDEISITKCWEFKFATIKLATNDFSDDNKLGQGGFGAVYKGILADGQAIAVKRLSSNSGQGEVEFKNEVRLLAKLDHRNLVRLLGFCLEGTEKLLIYEFVPNSSLDQFIHDPNKRFILDWEKRYKIIEGIARGILYLHQDSQLRIIHRDLKPSNILLDGKMNAKISDFGMAKLMKTDQTHDAASRIAGTFGYIAPEYARQRQFSVKSDVFSFGVLVLEIVSGQKPSFRDGDDMEHLTSHAWRRWREGTALDLIDPILRNDSTAAMMRCIHIGLLCVQENVADRPTMASVLLMLSNSSFTLQIPSKPAFFISRRTYQPASSLISYTSRMTQSQLKTVPPSKNEISITELDEGR
>CRK_Potri.011G027800.1
MGHNFLSDANTIQLLLLLYFSIATLSQHSSNFLTHPPYKFCSNTSLYEANSPFQNNLQTLMSYLASNASVSNQYHAYAGNDPDIVYAQYMCYNYIENCSACIYAASQDIMQLCPNNRNATVWEELCQLRFSNKNFIGQLDISGNILLANKETIENSGQYISVVNEKFSNLTKKAAFDPTQNMYATGKLALSDIDTLYTLGQCTTDLSSHDCNTCLQVAIQNISSCCYIGRGQRLLSQSCYFRFELYPFYEGTADSGETLTILKIVLGTCIPTVVLAFLTASCIIYFRRIRRKETDEEKSHLAFLQELRKSSGSTFAEGNKVSSEELPWMMDLSVIRAATDNFSVSNKLGQGGFGSVYKGILSDGSEVAVKRLSRSSEQGVKEFKTEVLLIMKLQHKNLVRLLGFCVEGEEKLLVYEFMPNSSLDVFLFDPTKRAELDWSSRIDIINGIAKGMLYLHEDSRLRIIHRDLKASNVLLDNEMNPKISDFGMARIFSSNEDEANTARIVGTYGYMAPEYAMEGLYSTKSDVFSFGVLLLEIISGRKKAGYHQSKCAPSLLAYAWQLWNEGNKTELIDPMLSDSCNADEFSRYMHIGLLCVQEDASDRPTMSSVVLMLQSQNSFLPQPERPAFVGRFMDNLEAAASNFSVNEMTLSDVGPR
>CRK_Potri.011G029700.1
MYAIKYHKAIPLHHPNFNNYNCNYNNTGNYTTNSTYQRNLNSLLSSLASDTQIDYGFYNLSVGEFPDRVNAIALCRGDVAVDVCRSCVNDSTHKILEVCPNKMEAFGVYELCMIRYSNRSIFGVVNEEPSIYRANRQNVLDVTLFNQALQTLFARLQAKAASGNSLKKFATGNQSAGVETVYAIVQCTPDLSEGQCSSCLLDVFRMIPNCCDGNVQGKIGVRLIKPSCNLRWEIGKFFNGTLEILPSPPPPQISSPTSLPAPAQGKKSNTARIIVITVVPAVGVMILVICICLFIRTRKQREKERVETVDEIESAESLQFAFSTIRDATEDFSEKNKLGQGGFGAVYKGALPSGQEIAVKRLSKDSGQGDLEFKNEVLLVARLQHRNLVRLLGFCLQGIERLLIYEFVPNASLDHFIFDPIKRVHLNWERRYKIIGGIARGLLYLHEDSRLRIIHRDLKASNILLDEEMNPKISDFGMARLFVVDQTQGNTSRIVGTYGYMAPEYAMQGHFSVKSDVFSFGVLVLEIVTGKKNSFRNGNDIEHLLSHAWRNWREGTAQDMIDPVLSSGSATEMLRCIHIGLLCVQENVAERPTMASVVLMLSSSSLTLQIPSQPAFFMNSSTYQSDLSSSMEHNSRVTESSLSESVAIPLSKNEVSITELYPR
>CRK_Potri.011G029000.1
MYASTPKYFVSYNCNYNNTGNYTTNSTYQRNLNSLLSSLASDTQIDYGFYNLSVGEFPDRVNAIALCRGDVAVDVCRSCVNDSTRTILEVCPNKMGAFAVYAFCMIRYSNTSIFGVVNDQPFIYQANGRNVLDVTLFNQALQTLFARLRDKAASGNSLKKFATGNQSAGVETVYAIVQCTPDLSEGQCSSCLLGVFRMITNCCGGNVQGKIGAKLITPSCNLRWEIGPFFNGTLEILPSPPPPQISSPTSLPAPAQGKKSNTGRIIVVTVVPAVGAVILVICMCLFIRTRKQREKERIETGDEIESAESLQFAFSTIQDATEDFSEKNKLGHGGFGAVYKGALPSGQEIAVKRLSKDSGQGDLEFKNEVLLVARLQHRNLVRLLGFCLQGIERLLIYEFVPNASLDHFIFDPIKRVHLNWERRYKIIGGIARGLLYLHEDSRLRIIHRDLKASNILLDEEMNPKISDFGMARLFVVDQTQGNTSRIVGTYGYMAPEYAMQGHFSVKSDVFSFGVLVLEIVTGKKNSFRNGNDIEHLLSHAWRNWREGTAQDMIDPVLCSGSATEMMRCIHIGLLCVQENVAERPTMASVVLMLSSSSLTLQIPSQPAFFMNSSTYQSDLSSSMGHNSRVTESSLSESEVMIPLSKNEVSITELYPR
>CRK_Potri.011G030100.1
MGSKTIVSLLFHVIIVSITLTDAQFCYTTGNFTANSTYAKNRDLVLRSLASNVTNKGGFYNTTIGLGNDTVYGLVLCMASPSAGICSSCVNSAIQTLMAACPNQKEAISWGGNPLPCIVHYANRYFLGSLEPSPSSAFYNTGILDATFRQFDQFWSGLGETVTKASTASSRLMPVAETADLSSTQKIYVFMQCTPDVSPSNCSVCLQQSVDYYKSCCYGHKGGGAQKPNCFFRWDLYPFYDLFPQVTSPPPSPSPSPSPPFVISSPPPTNTTIRKGKENTASRTVIVTIVPTAIFLALVILILTVFHFRKPKQEVENFDEISIAKCLEFKFATIKLATNDFSDDNKLGQGGFGAVYKGILADGQAIAVKRLSSNSGQGEVEFKNEVRLLAKLDHRNLVRLLGFCLEGTEKLLIYEFVPNSSLDQFIHDPNKRFILDWEKRYKIIEGIARGILYLHQDSQLRIIHRDLKPSNILLDGKMNAKISDFGMAKLMKTDQTHDAASRIAGTFGYIAPEYARQRQFSVKSDVFSFGVLVLEIVSGQKPSFRDGDDIEHLTSHAWRRWREGTALDLIDPILRNDSTAAMMTCIHIGLLCVQENVADRPTMASVVLMLSNSSFTLQIPSKPAFFISRRTYQPASSLTSYTSRMTQSHLKTVPPSKNEISITELDPR
>CRK_Potri.011G029200.1
MGSKTIVSLLFHVIIISITLTGAEVCYNTGNFTANSTYAKNRDLVLRSLASNVTANGGFYNTTIGLGNDTVYGLVFCMASASAEICSSCVNSAIQTLMAACPNQKEAISWGGNPLPCIVRYENRYFFRSLEPSPTSALYNTGILDATSRQFDQFWSGLGETVRNASTGSSRLMPAVETADLPSTQKIYVFMQCTPDVSPSNCSVCLQQSVDYYTSCCYGHQGGIVLKPNCVFRWDLYPFYDLFPQVTSPPPSPSPSPPSPPFVISSPPPTNTTIRKGKENTASRTVIVTIVPTSIFLALVILILTIFRFRKPKQEVKNFDENSSTKCWEFKFATIKLATNDFSDDNKLGQGGFGAVYKGILADGQAIAVKRLSSNSGQGAVEFRNEVGLLAKLAHRNLVRLLGFCLEGTEKLLIYEFVPNSSLDQFIHDPNKRLVLDWEKRNKIIEGIARGIVYLHQDSQLWIIHRDLKPGNILLDGNMNAKISDFGMAKLMKTDQTHDATSRIAGTFGYIAPEYAWKGQFSVKSDVFSFGVLVLEIVSGQKPSFRNGDDMEHLTSHAWRRWREGTALDLIDPILRNDSTAAMMRCIHIGLLCVQENVADRPTMASVVQMLSNSSLTLQTPFEPASSLSYTSTMEQSQLKIIPLSKNEISITELDPR
>CRK_Potri.011G028400.1
MDSLKFSTVLLSLLSLAIITQAQDPTFLYPYCPNTTTFTRNSTYQANLNLLLSSLSSNATRNNINGFYNVSAGQDPDAVYGMFLCRGDVSNSVCRNCVNFAAKDVLERCPIEKVAMIWYDECELRYSNRNIFSTVDQDFTLFMMSPNNVTVQPDRFNQLVATTINDIAARAASAPSGAKKFAVQQVNYTGIQKLYTLVQCTPDLSTPDCSRCLEGAISKLGNCCNRKQGGRVIFPSCNFRYELYEFYNATAAAEAAPPPPPVALPPPPASGPETRRKGKGGVSTVLIIAILIPVTVSLVLFCLGFCFLSRRAKSNKNSAQENDVGNEITNVESLQFDLSSIQDATNHFSADNKLGEGGFGEVYKGTLPNGQAIAVKRLSKGSGQGAAEFKNEVILVAKLQHRNLVRLLGFCLEGEEKILVYEFVPNKSLDYFVFDPEKQGLLDWSKRYKIIGGIARGILYLHEDSRLRVIHRDLKASNILLDGDMNAKVSDFGMARIFGVDQTQGCTNRIVGTYGYMSPEYAMHGQFSVKSDAYSFGVLILEIISGKKNSSFYQTGGAADLASYAWKHWRDGTPLEVMDPTLADTYSRNEVMRCIHIGLLCVQEDPASRPTMATVVLLLNSYSITLPLPQEPAFFLHSRTDQGSIPSKEFFADKSKSNSVPYSGDEGSITEVYPR
>CRK_Potri.011G030300.1
MASSRFLFSVCLLFMKVLAMAQQPSDQPVMLYKDCVGKGNYTTNSTYQANLNQLLTSIYTNTEINNGFYNFSYGQDADTVYSIALCRPDISPDVCRVCIRNASDFLVRLCPNFVEAIGGLDNCMVRYTNRSIFNRMEKGPYFWVYDDRVNVSDVVGFNQSRMTLLGRLSDQAAAGDSRYKYAMDQIDVPKNFQKIYALVQCTPDLSASECRDCLYNASGLIPQCCDARQGGRVIYPSCNFRYEIDRFYDPPTNSIPPPPDSTSNNTVPSPPASTSQGKKGKKRNVIIITVIVPIAVSVILIVCVCIFLRARKQKEEEEVKDLYEMEDVELFQLDFGTVREATGNFSEDNKLGQGGFGTVYKGTLANGQDIAVKRLSRTSGQGELEFKNEVMLVAKLQHRNLVRLLGFCFEKEERILVYEFLPNSSLNNLIFDPVKRVLLDWETLYKIIEGIARGLLYLHEDSRLRIIHRDLKAANILLDENMNPKISDFGMARMFVMDQAQDSTSRVVGTFGYMAPEYVIRGHFSVKSDVYSFGVLVLEIVSGRKIGGSGIGDDGEDLLTYSWRKWNEGTPLDMIDPTLNIGPRSEIMRCINIGLVCVQENEALRPTMAQVSMMLSNYSVTLAAPSKPAFFMHGETSILPLVNASMLTESDESRTKSPQ
>CRRSP_Potri.011G030500.1
MELLIFIIFSTFLLLSSPCHADSNSDLGSQCTEVDNATNSSEYQANLSELQNSLVANAPIQNGFYTTAAGKGANKIYGLTQCRGDISATDCAACIKNVTVVQGCSNSKNATRWFKWCFLRYSDRSFFGELDQSGMVATYNDTNFEDAKVVSEGLNFTKTLASTTPNQPSMFYTAVLDVGQSGKRYGMAQCSRDLSKSDCGKCLDFQLATYLNIIGNKRSWDIYGSSCSMWYYDYQFYFNFSTPAAKGGSTRSSPHRVAIGMAFPVLVFLLVL
>CRK_Potri.011G028800.1
MSLFCTLPILGQGAECHIFYGQFKPNFNNYNCNYNNTGNYTTNSTYQRNLNSLLSSLASDTQIDYGFYNLSVGEFPDRVNAIALCRGDVAVDVCRSCVNDSTHKILEVCPNKMEAFGVYELCMIRYSNRSIFGVVNEEPYIYRANRKNVLDVTLFNQALQTLFARLQAKAASGNSLKKFATGNQSAGVETVYAIVQCTPDLSKGQCSSCLLDVFRMIPNCCDGNVQGKIGVRLIRPSCNLRWEIGKFFNGTLEILPSPPPPQISSPTSLPAPAQGKKSNTARIIVITVVPAVGVMILVICICLFIRTRKQREKERVETVDEIESAESLQFAFSTIRDATEDFSEKNKLGQGGFGAVYKGALPSGQEIAVKRLSKDSGQGDLEFKNEVLLVARLQHRNLVRLLGFCLQGIERLLIYEFVPNASLDHFIFDPIKRVHLNWERRYKIIGGIARGLLYLHEDSRLRIIHRDLKASNILLDEEMNPKISDFGMARLFVVDQTQGNTSRIVGTYGYMAPEYAMQGHFSVKSDVFSFGVLVLEIVTGKKNSFRNGNDIEHLMSHAWRNWREGTAQDMIDPVLSSGSATEMMRCIHIGLLCVQENVAERPTMASVVLMLSSSSLTLQIPSQPAFFMNSSTYQSDLSSSMGHNSRVTESSLCESEAIPLSENEVSITELYPR
>CRRSP_Potri.011G029500.1
MELLIFIIFSTFLLLSSPCHADSNSDLGSQCTEVDNATNSSEYQANLSELQNSLVANAPIQNGFYTTAAEVIFLPQTVQPASRMLLGPELWFKWCFLRYSDRSFFGELDQSGMVATYNDTNFEDAKVVSEGLNFTKTLASTTPNQPSMFYTAVLDVGQSGKRYGMAQCTRDLSKSDCGKCLDFQLATYLNIIGNKRSWDIYGSSCRMWYYDYQFYFNFSTPAAKGGSTRSSPHRVAIGMAFPVLVFLLVL
>CRK_Potri.011G030200.1
MGSKTIVSLLFHVIIISITLTGAEVCYNTGNFTANSTYAKNRDLVLRSLASNVTANGGFYNTTIGLGNDTVYGLVFCMASASAEICSSCVNSAIQTLMAACPNQKEAISWGGNPVPCIVHYANRYFLGSLELSPTDAGYNTGILDPSFRQFLQIWSGLMTDTVTIASTGSSRFKLAAETADLSSTQKIYVFMQCTPDVSPSNCRDCLQHSVDYYKSCCNGYQGGYAQKPNCVFRWDLYPFYNLFPQVTSPSPSSPPPTNTTIRKGKENNASRTVIVTIVPTSIFLALVILILTIFRFRKPKQEVKNFDENSSTKCWEFKFATIKLATNDFSDDNKLGQGGFGAVYKGILADGQAIAVKRLSSNSGQGAVEFRNEVGLLAKLAHRNLVRLLGFCLEGTEKLLIYEFVPNSSLDQFIHDPNKRLVLDWEKRYKIIEGIARGILYLHQDSQLWIIHRDLKPGNILLDGNMNAKISDFGMAKLMKTDQTHDATSRIAGTFGYIAPEYAWKGQFSVKSDVFSFGVLVLEIVSGQKPSFRNGDDMEHLTSHAWRRWREGTALDLIDPILRNDSTAAMMRCIHIGLLCVQENVADRPTMASVVQMLSNSSLTLQTPFEPASSLSYTSTMEQSQLKIIPLSKNEISITELDPR
>CRK_Potri.011G027600.1
MGNNFLSDANTIQLLLLLYFSIATLSQHSSNFLTHPPYKFCSNTSLYEANSPFQNNLQTLMSYLASNASVSNQYHAYAGNDPDIVYAQYMCYNYIENCSACIYAASQDIMQLCPNNRNATVWEELCQLRFSNKNFIGQLDISGNIIVANTETIENPGQYISVVNENFSNLTKKAAFDPTQNMYATGKLALSDIDTLYTLGQCTTDLSSHDCSTCLQVAIQNISSCCYIGRGQRLLSRSCYFRYELYPFYEGTADSGETLTILKIVLGTCIPAVVLAFLIASCIIYFRRISRKETDEEKGHLAFLQELRKSSASTFAEGNKVSSEELPWMMDLSVIRAATDNFSVSNKLGQGGFGSVYKGILSDGSEVAVKRLSRSSEQGVKEFKTEVLLIMKLQHKNLVRLLGFCVEGEEKLLIYEFMPNSSLDVFLFDPTKRAELDWSSRIDIINGIAKGMLYLHEDSRLRIIHRDLKASNVLLDNEMNPKISDFGMARIFSSNEDEANTARIVGTYGYMAPEYAMEGLYSTKSDVFSFGVLLLEIISGRKKAGYHQSKCAPSLLAYAWQLWNEGNKAELIDSMLSDACNADEFSRYMHIGLLCVQEDASGRPTMSSVVLMLKSQNSFLPQPERPAFVGRFMDNLEATASNFSVNEMTLSDVGPR
>CRRSP_Potri.011G030800.1
MELLIFILFSTFLLLSSPCHAYSKSDLGSQCTEVEYQANLSDLLNSLVANAPIQNGFYMTAAGKGANKIYGLTQCRGDISATDCATCIKNVTVLQGCSNSKGVTLWFQWCLVRYSDRSFFGEWDQSGIMAIYNDTNFEDAEVVSEGLNFTKTLASKTPNQPSMFYTAVLDVGQSGKRYGMAQCTRDLSKSNCGKCLFQLVTSLNIIGNYMRSWDISGSSCRMWYYDYQFYFNYSTPAAKGGSTRSSSHRVAIGVAFPVLVFLLVL
>CRK_Potri.011G030000.1
MDSSKLVLLLSFSYILLHQPSLSAAQPKFIYYNCNYNNVGNYTTNSTYQRNLNSLLSSLASDTQIDYGFYNLSVGEFPDRVNAIALCRGDVAVDVCRSCVNDSTHKILEVCPNKMGAFGVYALCMIRYSNTSIFGVVDEKPSIYQANGKNVLDVTLFNQALQTLFARLRAKAASGNSLKKFATGNQSAGVETVYAIVQCTPDLSEGQCSSCLLDLFRMITNCCDGNVKGKIGAKLIRPSCNLRWEIGKFFNGTLEILPSPPPPQISSPTSLPAPAQGKKSNTVRIIVITVVPAVGAVILVICMCLFIRTRKQREKERIETGDEIESAESLQFAFSTIRDATEDFSEKNKLGQGGFGAVYKGALPSGQEIAVKRLSKDSGQGDLEFKNEVLLVARLQHRNLVRLLGFCLQGIERLLIYEFVPNASLDHFIFDPIKRVHLNWERRYKIIGGIARGLLYLHEDSRLRIIHRDLKASNILLDEEMNPKISDFGMARLFVVDQTQGNTSRIVGTYGYMAPEYAMQGHFSVKSDVFSFGVLVLEIVTGKKNSFRNGNDIEHLLSHAWRNWREGTAQDIIDPVLSSGSATEMLRCIHIGLLCVQENVAERPTMASVVLMLSSSSLTLQIPSQPAFFMNSSTYQSDLSSSMEHNSRVTESSLSESVAIPLSKNEVSITELYPR
>CRRSP_Potri.011G030600.1
MKIMFLLLNPTSFLSVLITIITLISSIASQPANTYPFCSDPQNITENASYTSNLSALLSSLSSKASLNSFYADSSNGIYSLYLCRGDVSSNTCQTCINNATREIQRRCASNGTAIIWYDDQCMLRYSNKNFHGVYQTYPRLFMWNNENTTSSDEQNFGALSLIYTLIEDIVPYTDMMFGTNQSASHDGSQKRYALAQCSRDINSGDCSSCLGTLRDAVTQCCQAKRGWRIFAPSCSLRYEEYPFYQLPSVPSTPVPVPSAQVPEPVPGESNTKTLLVRN
>CRRSP_Potri.007G120300.1
MSSSRFTSSLYLLTLSILLQNVLGVDPLYSSCSGNEKSTANYGSYKTSLDVLMSSFYQLAPAKEGFALGSLGQKNLDRPYGLVLCRGDVSSSDCSACVADATREIRKRCPYGKSGFIAYDNCLLKYSNKDFFGQIDSQNKIYLYNVRNVSNPVVFNQKTKDLLSQLANKAYIARKMYATGELGLGGSKKLYGMAQCTRDLSSANCKKCLDGAISELQGFAGGKEGGRVTGGSCTVRYEIYPFVKA
>CRRSP_Potri.007G120500.1
MSSSNFASFLCLLAFSLLVHTGFGADPLFHFCSTPENFTANGPYESNLNKLTSYLYYQAPSTGFGLGSIGQNPDQAYGLALCRGDASTSDCKTCVVEAGGEIRKRCPYNKAAIIWYDNCLVKYSNNGFFGQIDNGNKFYMWNVKVVSEPVTFNGKTKELLTQLANKVEATPKLYETGEMELGESTKLYGLVQCTRDLSSAVCKKCLDGIIGELPSCCDGKEGGRVVSGSCNFRYEIYPFVNA
>CRRSP_Potri.007G120400.1
MSFSNFASFLCLLAFSLLVHTGFGADPLFHFCSTPENFTANGPYESNLNKLTSFLYYQAPRTGFGMGSKGQKPVQAYGLALCRGDASTSDCKTCVVEAGSEIRKRCPYNKAAIIWYDNCLLKYSNKGFFGQIDNGNKFYMWNVNAVSEPVPFNEKTKELLTQLANKAKATPKLYATGGMELGESTKLYGLVQCTRDLSSAVCKKCLDGIIGELPSCCDGKEGGRVVSGSCNFRYEIYPFVNA
>CRRSP_Potri.007G120700.1
MSSSNFASFLCLLAFSLLVHTGFGADPLFHFCSTPENFTANGPYESNLNKLTSYLYYQAPSTGFGLGSIGQNPDQAYGLALCRGDASTSDCKTCVVEAGGEIRKRCPYNKAAIIWYDNCLVKYSNNGFFGQIDNGNKFYMWNVKVVSEPVTFNGKTKELLTQLANKVEATPKLYETGEMELGESTKLYGLVQCTRDLSSAVCKKCLDGIIGELPSCCDGKEGGRVVSGSCNFRYEICPFVNA
>PDLP_Potri.002G257300.1
MGLFRKPSFLLSNTMFVIAVFGFLVTVVGAADHTTLVFKGCADQKFQDPSGIYAQNLRNLLNSLVSQSSQKIYFTATSGDGQNVITGLYQCRGDLSNNPCHACVSKVPDLIDKLCGKVVAARVQLSGCYLKYEVAGFKQVSGTELLYKVCGSTKASGTGFEDRRDAAFETMVDGVKNGSNGLFYTGEYQSVFVLGQCEGDLSSGDCGDCVNTAVQSVKSECGDSISGQLYLNKCYLSYSYYPNGVPSISSTSDVGTRQRTQRTVAIAVGGVAALGFGVVCLLFVRSIFKKRLGKHEGWH
>CRRSP_Potri.002G249600.1
MNLLSILLLLLLLCTCSADRAGEFCNADSEISGNSQIFANIDRLLPVLVFRTALTGFATVTYGKGQDKVHGLAQCRGDVSSKDCFSCIQDAAKQIREVCPDQADARIWFEYCFLRYDNINFIGKVDTDFSTVCFNLAALTDQIRAEAVFPGNRGLGKGEKKLSRFVKLYALVQCIRDLSRIDCAQCLAIAIGSFPDFCDDRKGCRIFYSICYVRYELYPFFFPIDSRNSLVNTSMVVANP
>PDLP_Potri.002G145400.1
MLRRLHLYSTHKTIPAPRLTSLFFLFLSLSSYDNFVKAHIFIYADCSQETYVPNSPFEENHNSLLASIVSSSSQASYNSFAIGNGSSSPPEGICYGLYQCRGDLKTTDCSRCIESAVNQISLVCPYSYGAALQLEACYVRYEHIDFLGRLDTNLKYKRCSKSVDNDVEFFRRRDDVLADLPTAMGFKVSCSGPVEGYAQCLGDLSSSDCSSCLADAVGQLKNLCGSAAADVYLGQCYARYWASGYYDLTSDSSNEDDEGKTVAIVVGILAGVAILIVLLSFCRRVMD
>sdCRRSP_Potri.005G208400.1
MKRTRNMGFPPKLALVFIGFFGWCVIATSVPDTNVTTVLCNSGVYSKGDPFGTSLAYVLAEIEAVTPTSKNYDYFNISPYPNAVAYGHAACNQNLTSSDCSSCLGTAKTAMFASCQSRIGARSVLHDCTIRYEQYPFSD
>PDLP_Potri.014G067000.1
MLRRLHLHSTHKTIPALRLTALFFLFLSLSNYGNLVKAYVFIYAGCSQEKYDPNSPFEGNHNSILSSVFSSSSEASYHSFAIGNGSSTPPEGICYGLYQCRGDLRTIDCSRCIESAVNQISLVCPYSYGAALQLEGCYVRYEHVDFLGRLDTSLRFKKCSRSVNNDVEFFKRRDDVLADLPTAMGFKVSSSGSVEGYAQCLGDLSSSDCSACLVAAVAQLKNLCGSAAAADVYLGQCYARYWASGYYDRSSDSSSEDDVGKTVAIIVGVLAGLSILIVFLSFCRRAMGRNFSANLCYF
>PDLP_Potri.008G171700.1
MGFPLKPFSCFFFLCLLSVNLSQSALDYSTLVYKGCAKQAFQDPNGVYSQAISALFGSLVSQSTKTKFFKTTTGTGQTTITGLFQCRGDLSNTDCYNCVSKLPVLTDKLCGKTIAARIQLYGCYILYEVAGFTQISGMEMLYKTCGATNVAGSGFEERRDTAFSVMQNGVVSSHGFYATNYQSMYVLGQCEGDVGDSDCGECVKTAVQRAQVECGNSISGQIYLHKCFISYSYYPNGVPRRSSSSSSSSNSFSSGTGQNTGKTVAVIVGGAAGVGFLVICLLFARGLLKKHDGMLFCTLMNMM
>PDLP_Potri.008G133500.1
MSRTITMAPLISLLTIALLTTPAISSVDTFVYGGCSQVKYTPGSPYESNVNSLLTSLVNSATFTIYNNFTIKSPTSQDTLYGLFQCRGDLSNGDCASCVARAVSQLGTLCLDSTGGALQLDGCFVKYDNTTFLGVEDKTEVLKKCGPLIAYDSDELNRRDAVMDYLGTSDGSSKPFRIGGSGDISAVAQCVQDLSASECQDCLSEVVGRLKTYCGAAASGDMYLAKCYVRFSKAGAHSHGGNVDHDENDEVEKTLAILVGLIAGVALLIVFLAFLRKACGKGKCKLLVYLSLHLYSSLYCVP
>CRK_Potri.T090300.1
MGHNFLLVKKSFQILLLYFSIANLLDLAYADPPYRLCSNKSNYTDNSPFQNNLETLMSSLSSNASVSKIFNTSTGIDPDRVYAQYMCLNYVKNESCRTCVAAASQDIRQLCPGDKKAVVWEELCQLRYSNQRFLGHLDVSGNVPQYNPKNISNPEHLSLVVNKTLSSLIKKAAFDSSANMYATREEPFTDSDSFFSLVQCSTDLSPNDCYTCLEVAIKNVTTCCYFSRGARVFSRSCYLRYELYAFYDSASESSQSPVTGKGNESEIWIITISTVVSTLLVAAILGSFFCHLAMKFRMRKCKKENTSQDGKFHGFDHPNRNDFQHQDFQRDGLNDRESAIMDLASINAATDNFSEANFLGQGGFGPVYKGILSDGKELAVKRLSALSEQGKNEFTNEVLLIMKLQHKNLVKLLGFCVDGEEKLLVYEFMPNNSLDMVLFDPRKGAQLSWRSRIHIINGIAKGILYLHEDSRLRIIHRDLKASNILLDNNMNPKISDFGMARIMEANEGEANTVRIVGTYGYMAPEYAMEGLYSTKSDVFSFGVILLEIITGRKNSGFHKSKRAPSLLAYAWELWNNGKELEMIDPVLVDSCCSDEFSRCVHIGLLCVQEDASERPAMSSVVLMLKSDNSIDLPQPQRPAIFAGRFTDHHEAKANDCSVNGLTVSDILPR
>CRK_Potri.T090100.1
MFIQNIIMTRHALLAMCLLIVLLSMLFPIVLADPLLKICSTTEYGDYDQKSPFGKNVKIVLETLPSITSSTGYNSTAIGEFPDKVTGKALCRGDITSSACQTCLRDASQKLLKDCESKEAIIWYERCQIHYSFQNITSLDVYAGKYPDMESHNKSVSDPVHFYDNVRFLVDNLSNEAALNRSKLMFETGEIKFSRNETIYGLVQCTRDIREDECQKCLSSALIDLKGCCSSKQGGIIVSRNCNVRFELYKYYNTSSHLITFPTPKGRSNWKMVAIIVFIPTMVLTIVIGSSIFCLRRKRRRQRDMERSHLTLLKESASPIGFTTTEEGQLVSSEDLPFMDLNTIRAATDNFSDSNKLGQGGFGNVYKGVLTNVKEIAVKRLSIKSWQGLEEFKNEFILIEKLQHRNLVRLLGCGMEGEEKLLIYEFMPNKSLDIFIFDAERRAQLDWETYYNIISGIARGLLYLHEDSRLRIIHRDLKPSNVLLDHEMVAKISDFGMARIFGENQNKANTRRVVGTFGYMAPEYAMEGIFSVKSDVFSFGVILLEIISGKRSSGFYLTEHGQTLLAYAWRLWIEGKAMEFADPLLVERSPAEGILRCMHIGLLCVQKDPADRPTMSFVDLALASDPIALPQSQQPAFSLVKIVPADKSSSTDRSVNQMTVSSFLPR
>CRK_Potri.T089900.1
MILMTTIDVNLVMFLLIIPFSALPAITVADHLVTSCSDNTSNYTLNSPFESNLKLLLENLPSITSLTGFNHTSVGDFPAKVYGQALCRGDIVNSSSCQACVEKASQEIFNDCRNYKDAIIWYELCQVHYSFQNMTSLYVYTGKYPDWDSQEKFLSDPKHFSSVLIYLMTNLSTEAAVNPSKHMFATGSIKFRSETVYGHAQCTRDIVADDCQTCLTTALAELKGCCSSRQGGIIVSRNCDVRFELYKYYNASSYSLTYPNPKGSNWKIGIVAFAACAPVVVIVIVIGCCIVCLLKKRGQQRGVERSQLALLQELACPRGVTMTDEGQLVSSEDLPFMDLTTIREATDNFSDSNKLGQGGFGTVYKGVLPDGKEIAVKRLSRKSWQGLEEFKNEVKVIAKLQHRNLVRLLGCGIEGDEKLLIYEFMHNKSLDIFIFDAERRALLDWETCYNIVGGIARGLLYLHEDSRLKIIHRDLKPSNVLLDHEMVAKISDFGMARIFCENQNKANTRRVVGTFGYMAPEYAMGGLFSVKSDVFSFGVILLEITSGKRSSGFYLSEHGQTLLAYAWRLWNEGREMELVEPSLMDRSQTEGIVRCIHVGLLCVQEDPADRPTMSFVVLALGSDPIALPQPKQPAFSL
>CRK_Potri.T089800.1
MNSPIKLSNTILLYLLTLCIITKAQNLNNPNYLHHFCDDTTTSTTTYKDNLNTLLSSLASNATSNSIGFFNASAGLEPDDVYGLFFCRGDLSTDVCQNCVANATKDIVQRRCPTQKVAFIWYDECFLRYSNKIMFSTMERDPNYTLWNPENVAVHADFNRELLNTIFTAVNRAANMPAGAKKFRATKANYTTEHYLYVLVQCTPDLSSGDCEQCLLAAYSGLEICCNEKRGGRILFPSCIVNFETYINYNETYVESAALAPSPVPQEKHFCYAGDKGSSKKTWIIIGATLSTIVGVLLLSSFAYTMWRRKKRDDCSNEIMYGEVKSQDSFLIQLDIVLKATNQYSNENKLGQGGFGPVYKGVMEDGKEIAVKRLSRTSGQGLREFMNEVNLIARLQHRNLVKLLGCCLEKNEKLLVYEYMPNKSLDVFLFDSAMRVQLDWQRRLSIINGIARGLLYLHEDSRLRIIHRDLKASNILLDYEMNPKISDFGMARIFGGNHSEANTNRIVGTYGYMAPEYAMEGLSSVKSDVFSFGVLMLEIISGKRNGGFHLSEEGKSLLNFTWKLWSEGKGLELMDSLLEKSSVATEVLKCIHIGLLCVQEDPVDRPTMSSVVVMLAGDNFKIPIPTKPAFSVGRIVAEETTSSNQRVSSVNKVTLSNVLPR
>CRK_Potri.001G348000.1
MISLHLPPKLITINLQSWLFLSLIYSASFLFSLSLSDPRITQSGLYCGNSKYTVPIPTFTKEMGTLSQLLTTSHFATNNLNHSSTLTFYALAQCHQDLSQTDCLLCYAASRTKLPLCLPSLSGRIYLDGCFLRYDNYSFYQESVSSSFDTFKCGNEYLDVDDDDKHLDFPTRVGYAVGNVTIQAVENGGFAVVNVDGIYALAQCWDSVGREGCRGCLEMAGKAARGCVPKKEGRGMNAGCYLRYSTDKFYNNGGGDERNARGFSGPGIAIAVVLATAACLMLSIFAAYASYVRLLKAKRERNNLGKVPFSFNKSSLNFKYEILEKATDFFSPSRKLGQGGAGSVFIGTLPNGETVAVKRLIFNTRQWVDEFFNEVNLISGIQHKNLVKLLGCSIEGPESLLVYEYVRNKSLDQFLFDKTKSRTLNWKQRFEIILGTAEGLAYLHGGSQVRIIHRDIKSSNVLLDDNLNPKIADFGLVRCFGADKSHLSTGIAGTIGYMAPEYLIRGQLTDKADVYSFGVLVLEILGGKRCNAFVENSGSLLQTVWRLYRSNRLVDAVDPCLRDEFPTREASCVLQIGLLCTQASAALRPSMAQVVHFLTNNDCEIPPPNQPPYMNTSLLETENSRWSYSINSLVSNGPTEVEASSTSMESSSILSSNGQIRSEESSA
>CRK_Potri.001G276600.1
MVAITGAFSDPQANLLSAGCSQYKVDDVPEFTNNLNATLLDLGAQLNSSKYFATAEQARGTAPVFAMVQCRKYLSTADCVACFAIAARQIRNCSAGINGARVIYDGCFLRYESTSFYDQSTQDGHYGACGNQTASPAYQASVESLLSDLQIASPKISGFFATSKKEVVGANSVVYGVTQCVETISKAGCQDCLTVAYADLQTCFPDADGRSINVGCFLRYSDTPFFADNQLTDLKPFLRNGSSSKKKVLIAGLVGGIGLLLLATAILFLWFKLYRKPKAVPREGDILGATELRGPVNYSFKDLKSATKNFSEEYKLGEGGFGEVYKGVLKNERVVAVKKLAISQSHRAKEEFEKEVKIISNVHHRNLIRLLGCCSNGPELLLVYEYMANSSLDNFLYGDKKGSLSWKQRFDIILGTARGLSYLHEDFHLCIIHRDIKASNILLDDDFQPKIADFGLARLLPESQSHLTTKFAGTLGYTAPEYAIYGQLSEKVDIYSYGVVVLEIMSGQKCSQANQDPDSDYLLKRAWRLYEADMHLELVDGSMSPDEYETEEMKKIIEIALMCTQSTASLRPTMSEVVVLLKSKGSSAQKPPPVSPPLIESFQKIRADTSTSTGSPMSNATASVSQVSAR
>CRK_Potri.012G087000.1
LFVIFILILFPFSSADRKSETSLICGSSKHIDNSYVPNIVKVMDSLQKQVGSRNWGCGFITSPLLQIYGLAQCHDDLSSLDCKICFFQGRVKLPRCLPATSARIYLNGCFIRYDNYNFFHEAIDPMNDAVVCGEPTNALTDSFLHMEFKQRLAAAIQNVTAMALGNGTFAAAEAKGRVFSVYALAQCWNTLDKDECRKCLAKAGSKLSQCAPGSGGSAFFAGCYMKYSTQHFFKKSVESKARYDNTGIIVAVTLSTVVVVVLASFGAFIGYERLSKRKGDKTNLRLSPNSSLNFTYEVLEKSTECFDDSRKLGQGGAGSVFKGTLPDGRTVAVKRLVYSTRQWVDQFFNEVNLISGIQHKNLVILLGCSIEGPESLLVYEYVPNRSLDQILFIKNTLHILNWQQRFNIILGTARGLAYLHGGCGVTIIHRDIKTSNILLDEKLTPKIADFGLARCVATDNTHISTGIAGTLGYMAPEYLVRGQLTEKVDVYGFGVLLLEIATGKKNSVFSQGSSSILHSVWKHYKANTITDMVDPGLRGMFSQKQAEKVLQIGLLCTQASSRLRPSMNEVVQMLTDAQCEIPSPKQPPFLNASHSWVTPPNSDATDSPR
>CRK_Potri.004G023700.1
MILMTTIDVNLVMFLLIILFSALPAITVADHLVTSCFDNTSNYTLNSPFESNLKLLLENLPSITSLTGFNHTSVGDFPAKVYGQALCRGDVNSSSCQACVEKASQEIFNDCRNYKDAIIWYELCKVHYSFQNMTSLYVYTGKYPDWDSQEKFLSDPKHFSDVLIYLMTNLSTEAAVNPSKHMFATGSIKFRSETVYGHAQCTRDIVADDCQTCLTTALAELKGCCSSRQGGIILSRNCDVRFELYKYYNASSYSLTYPNPKGSNWKIGIVAFAACAPVVVIVIVIGSCIVCLLKKRGQQRGVTMTDEGQLVSSEDLPFMDLTTIREATDNFSDSNKLGQGGFGTVYKGVLPDGKEIAVKRLSRKSWQGLEEFKNEVKVIAKLQHRNLVRLLGCGIEGDEKLLIYEFMHNKSLDIFIFDAERRALLDWETCYNIAGGIARGLLYLHEDSRLRIIHRDLKPSNVLLDHEMVAKISDFGMARIFCENQNKANTRRVVGTFGYMAPEYAMGGLFSVKSDVFSFGVILLEITSGKRRREMELVDPSLMDRSQTEGIVRCIHVGLLCVQEDPADRPTMSFVVLALGSDPIALPQPKQPAFTLGKMVPIYKSSPTDPSVNQMTVSGITPR
>CRK_Potri.004G024000.1
MILMTTIDVNLVMFLLIIPFSALPAITVADHLVTSCSDNTSNYTLNSPFESNLKLLLENMPSITSLTGFNHTSVGDIPAKVYGQALCRGDVNSSSCQACVEKASQQIFNDCRNYKDAIIWYELCQVHYSFQNMTSLYVYTGKYPDWDSHEKFLSDPKHFSDVLIYLMTNLSTEAAVNPSKHMFATGSIKFRSETVYGHAQCTRDIIPDDCQTCLKTALAELKGCCSSRQGGIIVSRNCDVRFELNKYYNASSYLLTYPNPKGSNWKIGIVAIAACAPVAVIVIVIASCIVCLLKKRGQQRGVTMTDEGQLVSSEDLPFMDLTTIREATDNFSDSNKLGQGGFGTVYKGVLPDGKEIAVKRLSRKSWQGLEEFKNEVKVIAKLQHRNLVRLLGCGMEGDEKLLIYEFMHNKSLDIFIFDAERRALLDWETCYNIAGGIARGLLYLHEDSRLRIIHRDLKPSNVLLDHEMVAKISDFGMARIFCENQNKANTRRVVGTFGYMAPEYAMGGLFSVKSDVFSFGVILLEITSGQRSSGFYLSEHGQTLLAYTWRLWNEGREIELVDPSLMDRSQTEGIVRCIHVGLLCVQEDPSDRLTMSFVVLALGSDPIALPQPKQPAFSLGKMVPIYKSSPTDPSVNQMTVSGIAPR
>CRK_Potri.004G024300.1
MNSLKFYVILLSLLTLAILTLAQENYLYHYCQNASTSTLNSTYRVNLNLLLSSLASNATLNNTIGFYNTSFGQSTDQVYGLFICRGDLSSTTVCQNCVTFATKDIVQRCPIGIASIVYYDACILRYSNVNFFSKVDQIPGFSLLNTQNITTEPQRFNNLVGATANDLAARAASAPPGAKKFAVNKTSFDAFQNIYSLAQCTPDLSSSDCNRCLSAAIARLPICCSSKIGGRVLFPSCYIHYEISEFYNAAESPPPPPVVLPSPPPPRSVTIPEEKGGVPTVLIMAIVIPIAVSTALFSMCLCFLRRARKIRDHVPENDVGDEITTEESLQFDLSTIEAATNNFSADNKLGEGGFGEVYKGTLPNGQQIAVKRLSRNSGQGAAEFKNEVVLVAKLQHRNLVRVQGFCLEREEKILVYEFVSNKSLDYFLFDPERQGLLDWSRRYKIIGGIARGILYLHEDSRLRIIHRDLKASNILLDGHMNPKISDFGLARIFVVDQTQASTNRIVGTYGYMSPEYAMHGRFSVKSDVYSFGVLILEIITGKKNSSFYQTGGAVDLVSYVWKHWRDGTPLEVLDPTLTDTYSRNEVIRCIHIGLLCVQEDPAIRPAMATIVLTLNSYSVTLPSPQEPAFFIHSTITDEVNISSKEFLFEHSKSKSVAYSVDEASITEVYPR
>CRK_Potri.004G025200.1
MAHSIWLSVFYTVILYIPLIAAQQFEYRYHICTSNSTYTTNSSFPLNLNATLSSLYENASRSDDFGSISVGQNSDRVYALFLCRGDNSPELCQGCIKTTSEAIMIRCPNYKEAIIWYDRCIGIAESMAVNVNDIGDATDRNQFNTNLGGLMNQLITRAASSSNLFAMGDTNGTAFTRIYGMVQCTPDISPSQCRICLSGCVSFIPTCCNGKQGGNVLTPSCSMRFETYAFYTAPPSPPPPASSPSPPPPPATSLNPSGERKASSRTIVYISVPTSAFVVLLFSLCYCYVHKKARKEYNAIQEGNVGDEITSVQSLQFQLGTIEAATNNFAEENKIGKGGFGDVYRGTLPNGQHIAVKRLSKNSGQGAAEFKNEVVLVARLQHRNLVRLLGYCLEGEEKILIYEFVPNKSLDYFLFDPAKQGLLNWSSRYKIIGGIARGLLYLHEDSRLRIIHRDLKASNVLLDGEMNPKIADFGMAKIFGGDQSQGNTSKIAGTFGYMPPEYAMHGQFSVKSDVYSFGVLILEIISGKKNSSFYQSDNGLDLVSYAWKQWKNGAVLELMDSSFGDSYSRNEITRCVHIGLLCVQEDPNDRPTLSTIVLMLTSFSVTLPLPREPAYFGQSRTVPKFPTTELESDRSTSKSKPLSVNDMSITELYPR
>CRK_Potri.004G025600.1
MNSLKYYVILLSLLTLAIITLAQEDANYLHHNCQNASTSAINSTYRVNLNLLLSSLASNATRNNTNGFYNTSFGQNTDQVYGLFICRGDLSNTVCRNCVTFATEDIVHRCPIGIASIVYYDECILRYSNVNIFSKVDQSPSFSFSLLNTQNITTEPQRFNNLVGAAANDLAARAASAPPGAKKFAVNKTSFNAFQNIYSLAQCTPDLSSSDCNRCLSAAIAGLPNCCSSKIGGRVLFPSCYIHYEITEFYNATAVAAESPPPPPPPVVLPSPPPPRSVTIPEEKGGVPTVLIMAIVIPFAVSIALFCMCFCFLRRARKTRDYVPENDVGDEITTEESLQFDLSTIEAATNNFSADNKLGEGGFGEVYRGTLPNGQQIAVKRLSRNSGQGAAEFKNEVVLVAKLQHRNLARVQGFCLEGEEKIIVYEFVCNKSLDYFLFDPERQGLLDWSRRYKIIGGIALGILYLHEDSRLRIIHRDLKASNILLDGDMNPKISDFGMARIFVVDQSQASTIRIVGTYGYMSPEYAMHGRFSVKSDVYSFGVLILEIITGKKNSSFYQTGGAADLVSYVWKHWRDGTQLEVLDPTLTDTYSRNEVIRCIHVGLLCVQEDPAIRPAMATIVLTLNSNSVTLPSPQEPAFFIQPENKN
>CRK_Potri.004G025800.1
MNSLKVNVILLSLLTLAIITLAQEDANYLYHNCHNATTSTLNSTYRVNLNLLLSSLASNATRNNTIGFYNTSFGKNTDQVYGLFICRGDVRNTVCQNCVTFATKDIVQRCPIGIASIVYYDACILRYSNVNFFSKVDQNPGYYMWNLQNITTEPQRFNNLVGTTVNDLAARAASAPPGAKKFAVNKTSFDAFRNLYSLAQCTPDLSSFDCNQCLSAAIGDLPFCCSSRTGGRVLFPSCYIHYEINLFYNATAVAADSPPLPPPPVALPSPPPPLSATRPEEKGGVSTILIIAIVIPIAVSIALFSMCFCFLRRARKTRDYMPENDIGDEITTEESLQFDLSTIEAATNNFSADNKLGEGGFGEVYRGTLPNGHQIAVKRLSRNSGQGAAEFKNEVVLVAKLQHRNLVRVQGFCLEREEKILVYEFVSNKSLDYFLFDPERQGLLDWSRRYKIIGGIARGILYLHEDSRLRIIHRDLKASNILLDGDMNPKISDFGLARIFVVDQTQASTNRIVGTYGYMSPEYAMHGRFSVKSDVYSFGVLILEIITGKKNSSFYQTGGAVDLLSYVWKHWRDGTPLAVLDPTLTDTYSRNEVIRCIHIGLLCVQEDPAIRPAMATIILTLNSYSVTLPSPQEPAFLVHSTITDE
>CRK_Potri.004G026000.1
MKSLNFFIVLLSSLSLATITKSQDPSFLYNSCSNDTTYTRNSTYQANLNLLLSSLVSNATRNNLDGFYNSSIGLDPDDVYGLFLCRGDVNKNACQNCVALAAKEAIQRCPVEKVVILWYDLCLLRCSNRAFFATMDQDPGEFLFKSDQNIADEPERFNRLVATTMNDTVTQATIATSGGKKFAVEEVYFTKSLNLYSLAQCTPDLSSSDCNRCLRIAISILPSCCSQKPGASILYPSCNVRYETFKFYNITTVAAKPPPPPPSPLTRPKEKGHVSIIVIVAIVIPIAVSMVLFCIGFSFLRRRARKKRVSLPEKDDGDEISTVESLQFDLSSIEAATNNFSPDNKLGEGGFGEVYKGTLPHGQQIAVKRLSKYSGQGAAEFKNEVVLIAKLQHRNLVRLLGYCLQGAEKILIYEFVPNKSLDHFLFGLLYLHQDSRLRIIHRDLKASNVLLDGEMNPRIADFGMAKIFGGDQSQGITNRIAGTFGYMSPEYAMHGQYSVKSDVYSFGVLILEIISGKKNSSFYQSDNGMDLLSYAWKHWTNGTVLDCCHYVQQS
>CRK_Potri.004G026200.1
MAFLQMLFLLCPIFMHFIVPITAQPEINFQLCVAENGNYTENSTYQANLKYLLNSVYSNTEIDYGFYNFSYGESSDKVYAIGLCRGDVKPDACRDCLNYSSRVLTARCPTEKEAIIGFDSCILRYASRSIFGLNEVAPYFFVYSLTNVSDEKGFNRSLNSLLDSLQDEAAAGDSRRKYATRKISAPNFQTIYALSQCTPDLSQTECSSCLRNASARVGQCCQERQGGRVIYPSCNFRYEINQFYEIPIGEDPSPPPSKGKNNTVIIVIILSVVISVMVILIISFYTFSGKRKSREKVKSGSVDDEITRVESLQYNLEIIHLATENFSEVNKLGQGGFGSVYKGTLPNGQYIAVKRLSRDSTQGEQEFKNEVLLVAKLQHKNLVRLLGYCFEQEERLLIYEFMPNSSLNNFIFDQTKRSQLDWERRYKIIEGISRGLLYLHEDSRLRIIHRDLKPSNILLDAEMNAKISDFGMARLFAGDQTQESTSRVVGTFGYMPPEYVMRGHFSVKSDIFSFGVLVLEIVSGRKRTFINEGEVEDLLTYTWENWNSGPNLDKLIDATLRAGSRNEMLRCIHVGLLCVQENALDRPNMASVVIMLSSYSVTLPVPQKPAFFARGTVLPGTSSTWTESDQSRSASVPFSINEASISELYPR
>CRK_Potri.004G026300.1
MLFIFSCILLHLASLTIAQTQFCSNDVGNYTTNSNFRRNLNSVLSSLDSNTQIDYGFYNLSVGQPGPDQANVIALCRGDNIGIDECQNCIGNSSGNILQFCPNQKEAFGIADTCILRYSNKSIFGVMEDNPVSILVNTVNATDVNQFNQALQTLMSRLRSTAASGNSLRKFATGNETAGFDTIFGLVQCTPDLSEPQCDDCIAGAIRVIATCCDGRQGARITSPSCNLRYEVYRFFGVTPATPQLPASPSPQAPSVPPPPPPAEGKKRNNARTIIIIVVSTVSVVILMISCICLYLRIRKPEENVETVEEMITAESLQFDFSTIRAATDNFSEENKLGQGGFGSVYKGTLSNGQEVAVKRLSKDSGQGDLEFKNEVLLVAKLQHRNLVRLQGFCLQGIERLLIYEFVPNASLDHFIFNQARRAQLDWERRYKIIGGIARGLLYLHEDSRLRIIHRDLKASNILLDADMNPKISDFGMARLFVMDETQGNTSRIVGTYGYMAPEYAMHGQFSVKSDVFSFGVLILEIVSGQKNNCFRNGETVEDLLSYAWRNWREGTGLNVIDPALSTGSRTEMMRCIHIGLLCVQENIADRPTMASIVLMLSSYSLTLPVPSQPAFFMNSSTYQSDISSSMDYNSRVTNSSEAKTEALPLSANEASITELYPR
>CRK_Potri.007G056000.1
MATYSLLISLVIYVMAFSINLSHADPRTDLVLRTCGKVRVQNVSNYFKYYSSITDYMQDEIYRNKFAFKDTGEPPDRLYVLAQCMDDLTNDECAMCFSQISTLIPSCFPSTGGRVYFDGCFIRAENYSFYREALAPEDTKRCSGIVNKGKEFSVAVKEVLSKMLLKAPSFRGFASKHETSNGISAYGMANCWKILDHDLCSICLSEAVASALSCIPSTEARVLNAGCFLRYSDASFANDSNGEYSKEEVFSYITYIMGVVLICVIAIGIGVCVGKLTYRRKIRLKQSKETEDLLLEERVQYMQFKYATLDTATESFSETNRLGCGGFGEVFKGTLPDGREIAIKRLYISRKFRVQEIRNEMEIIGRAQHKNLVRFLGCCFTSIDSFLVYEYLANRSLDLILFDPAKKKELDWKRRFLIIEGTAEGLEYLHKYSQVRIIHRDIKASNVLLDLRHRPKISDFGLARFYSCDQSLVNTAIAGTLGYMAPEYIAKGRLTEKVDVYSFGVLVIEMITGVQNNKYQSEKTYETLVTCAWKHFQSNTVQEIIDTSMTIEDAEEIERVVQIGLLCTQESPNLRPTTTEVVQMLRKKDVELSSPSKPPFTDELMELHYLGSLDQQHPSTFGL
>CRRSP_Potri.007G120800.1
MQSMMLDAGFLLLVSCILHFYYLSKGQEVTYCDNSMNYTSGSAYQQNLNLTLTSLAANASLTGYYISTVGLGQNPNLVYGLKNCPGFTPKEVCHDCANSVVTKIIQRCPNQKVAFVFNESCLPQYSDLPFFSTADIVIKLVFLSPQNAEDPVLFRSQLGSLLGNISSNAAADTSRLADGRTSYTSSIDIYGMAQCTRNLTGDECLRCL
>CRK_Potri.007G120900.1
MQSMMLDASFLLLVSCILHFYYLSKGQEVTYCDNSINYTSGSAYQQNLNLTLTSLAANASLTGYYISTVGQNPNLVYGLINCPGFISNEVCKTCANSVTTKIIQLCPNQMSASVCNENCSLQYSDSQFFSTADSAIRLSVFSSQNADDPFLFRSQLGSLLGNISNNAAAATSRLAVGRTSYTSSIYINGMAQCTRNLTGSECLLCLQIIISYITSLSSDSVGFRVYTLSCNIRYEIYSFFSLSSLPPPPPPPPSTPTPPPSTPTPPPSVQPNSTATATNDSTRKSPNTVGTVVISVAVTLAVITAILCGFLFWKKRKTKRVAGADEEGYTTIDSLSIGLNTLREATGNFCDEYKLGQGGFGPVYKGKLRNGTEIAVKRLSNSSRQGLEELKTEVLLVAKLLHRNLVWLLGFCLEEEEKLLVYEYLPNGSLDKVLFDQNKRCSLEWERRHEIIIGIARGLLYLHEDSQLRIIHRDLKASNILLDESMQPKISDFGLARLFSGSQTQGNTNRIAGTYGYMAPEYAKKGHFSTKSDVYSFGILVLEIVTGQKISSFRHTINLQSCVSTLAWQHWTNGTALELVDPTLGGQWPENEILNCIHIGLLCVQEAFADRPTMSQIVMMLNGYTMTSPAPSRPGFYVSKANSGSASGTDDSGSSPLPVSLQQSVNCVSITDLYPR
>CRK_Potri.010G043700.1
MTKAIQSIPYQRIFFCFFGYVLLRERVVVGHPRSQTVQVMCGRQLDHNATIFVPNFVATMENISEQMSASGFGVAVSGSGPDINYGLAQCYGDLSLLDCVLCYAEARTVLPQCYPYNGGRIHLDGCFIRAENYSFYEEYLGPGDKAVCGNTTRKNSTFAESTRQAVSQAVTSASNNQGYARVQLTVPGTNESAYVLANCWKTLNASSCRACLENATASILGCLPWSEGRALYTGCFMRYSDIDFLNDELGNGGSRGSIVIIVVSVISSLVVLGLGVSIGVHIWKRRYIMKKRRGSNEAQKVARTLNDSSLNFKYSTLEKATGSFDDTNKLGQGGFGSVYKGALPDGREIAVKRLFFNNRHRAKDFYNELNMISSVEHKNLVRLLGCSCSGPESLLVYEFLPNRSLDRFIFDQNKGKELTWEKRYEIITGTAEGLAYLHMNSSIRIIHRDIKASNILLDSRLRAKIADFGLARSFQDDKSHISTAIAGTLGYMAPEYLAHGQLTEKVDVYGFGVLLLEIVTGRQNNRSKNSEYTESLVILTWKKFQAGTVEELYDPNLMLHNHHDNNVKNDVKRAVHVGLLCTQKIPSLRPTMSKALQMLTTEEHLPRPSNPPFIDEMTMELNDTCEDPCYPLNSGTSASIATIENSSFHPR
>CRK_Potri.011G027500.1
MFALKFSIFLLSFAALTEAQEPYYVYHECSNTTTFVRNSTYQANLNILLSSLAGNATRNDIKGFYNASTGHDVNEVYGLFLCRGDVSVKVCLECVNLLRNEVVQRCPIQKEAIIYYDLCFLRYSNSNIFSRFSQTSWVVLLNTQNIAVDVQFNKRVNDSISDAAKEAARAPSGEKKFAAKKVIYTWEESLYVLVQCTPDLSKYDCNRCLNLTISYISVWSKNAQGGRVLFPSCNSRFEIYSFYNETAVVPLPPPPLSPPPLSPPVVPLPPSPGSIADGKGDGSKSMRIKVGAGLSAVIVVLFFSACTYTMRRRTNLRTVRSSSEKMLIGEVTSQDLPLIRLDVINEATKQFSDENKLGQGGFGPVYRGTLEDGKEVAVKRLSRTSGQGQREFLNEVVLIARLQHRNLVRLLGCCLEKNEKLLIYEYMPNKSLDVILFGSSNGVLLDWQRRLSIINGIARGLLYLHEDSRLRIIHRDLKTSNILLDYEMNPKISDFGMARIFGGNQSEANTNRIVGTYGYMAPEYAMAGLFSVKSDVFSFGVLLLEIISGKRNVGFHLLEEGESLLTFAWKLWSDGQGLELMDPMLEKSSVATEVLRCIHIGLLCVQEDPADRPTMSSVLHVLASDTITLPIPKQPAFSIGRFVAME
>CRK_Potri.011G028100.1
MASSFPSFEKTIQFLWLCFFISNLLDLAHADPPYSVCSNNSNYSANSTFQNNLQILMSSVRSNASVSKLYNTSTGNDLDRIYAQYMCINYITNDSCSTCITAASQDIMQVCPGDKEAVVWEELCQLRYSNQSFLGHLDVSGNIGRDNKKDVENPEQFRLVVNETLSDLTKQVAFNASANMYATRQAAFTNTETLYALMQCSTDLSPDDCNTCLRVAMENIPSCCDASRGGRVLSRSCYLRYELYAFYEGANNESSKSPVPEEINEIKNNFPEINGGNRRKTWIIIILTVAAALLVVVILGSLTFYHAMRNGIKKFDIINDWIEIVMGSVTQTTMISSSKIFREMTLMMGNLHLWIWHLYMQLLGKLSDGKEVAVKRLSACSEQGTDEFTNEVMLIMKLQHKNLVKLLGLCVDGDEKLLVYEFMPNRSLDVFLFDKKERARLNWRTRIGIVNGIAKGTLYLHEDSRHRIIHRDLKASNVLLDKDMNPKISDFGMARMFAGSEGEANTARIVGTYGYMAPEYAMEGLYSTKSDVFSFGVLLLEIITGKRNSEFNKSKRAPSLLAYAWQLWNEGKELELIDPLMADSCCSDEFSRSMHIGLLCVQEDPCERPTMSSVVLMLKRESSILTQPDRPAFSVGRFADYEANAGNCSVNALTISSISPR
>CRK_Potri.011G028200.1
MGKMFSSFAKSIQLLLLCFSLANFPDLACADPPYKGCSNNSSYSANSPFQNNLQILMSSLRSNASVSKLYNTSTGNELDRIYAQYMCLNYVTHDECSTCIKVASQTITRLCPGDKEAVVWEELCQLRYSSQNFLDHLDVSGNIPQYNKKDVKNPVQFRSVVNETLDNLIKQAASNASANMYATTEVPFNDTYTLYALVQCSTDLSPDDCNTCLRVALANIWNCCYASRGVRVLSRSCYLRYELYAFYEGETTLQKKASVYETEIWMIIILTVAGALLVVVILGFFLVKRNGIEKWKKENTRQLDIGPGIGRPNHCDFQIQSFHRDGLNVQESSFMDLASIYEATNNFSNSNFLGKGGFGPVYKGILSDGKEVAVKRLSTWSEQGINEFTNEVRLIMKLQHKNLVKLHGFCVDGEESFWYPKKRAQLNWQTRIGIINGIAKGTLYLHEDSRLRIIHRDLKASNVLLDNDMNPKISDFGMARMFAGSEVEANTARIVGTYGYMAPEYAMEGLYSIKSDVFSFGAWPLWNEGNELLLIDSLLADSCCSDEFSRYGQG
>CRK_Potri.T090000.1
MGHNFLLVKKSFQILLLYFSIANLLDLAYADPPYRLCSNKSNYLDNSPFQNNLETLMASLSSNASVSKIFNTSTGIDPDRVYAQYMCLNYVTNESCRTCVAAASQDIRQLCPGDKEAVVWGDLCQLRYSNQRFLGHLDVSGNIPQYNAKNISNPEHLSLVVNKTLSSLIKKAAFDSSANMYATRDEPFTDSDSFFSLVQCSTDLSPNDCYTCLEVAIKNVTTCCYFSRGARVLSRSCYLRYELYAFYDGAAESSQSPVTGKGNESEIWIITISTVASTLLVVAILGSFFCHLAMKFRMRKCKNVRKKILVKMRDGLNDRESAIMDLASINAATDNFSEANFLGQGGFGPVYKGILSDGKELAVKRLSASSEQGKNEFTNEVLLIMKLQHKNLVKLLGFCVDGEEKLLVYEFMPNNSLDMVLFDPRKGAQLSWRSRIHIINGIAKGTLYLHEDSRLRIIHRDLKASNILLDNNMNPKISDFGMARIMEANEGEANTVRIVGTYGYMAPEYAMEGLYSTKSDVFSFGVILLEIITGRKNSGFHKSKRAPSLLAYAWELWNNGKELEMIDPVLADSCCSDEFSRCVHIGLLCVQEDASERPTMSSVVLMLKSDNSIDLPQSQRPAIFAGRFTDHHEAKANDCSVNGLTVSDILPS
>CRK_Potri.T090400.1
MTRHALLAMCFLIILLSMLFALVLADPLFTTCSTNEYGNYDLKSPFGKNVKIVLETLPSITSSTGYNSTAIGRFPDKVTGKALCRGDVTSSACQTCLRDASQKLLKDCESKEAIMWYERCQIHYSFQNIISLDVYAGKYPDLESHKKSVSDPVHFYENVRFLMDNMSNEAALNRSKLMFETGEIKFSRNETIYGHVQCTRDIREDECQKCLSSALIDLKGCCSSQQGGIIVSSNCNVRFELYKYYNTSSHLITFPTPKGRSNWKMVAIIVFIPTMVLTIVIGSSIFCLRRKRRRQRGVTMTDEGHLVSSEDLPFMDLTTIREATDNFSDSNKLGQGGFGTVYKGVLPDGKEIAVKRLSRKSWQGLEEFKNEVKVIAKLQHRNLVRLLGCGMQGEEKLLIYEFMPNKSLDIFIFDAERRALLDWETCYNIAGGIARGLLYLHEDSRLRIIHRDLKPSNVLLDHEMVAKISDFGMARIFCENQNKANTRRVVGTFGYMAPEYAMGGLFSVKSDVFSFGVILLEITSGKRSSGFYLSEHRQTLLAYAWRLWNEGREMELVDPSLMDRSQTEGIVRCIHVGLLCVQEDPADRPTMSFVVLALGSDPIALPQPKQPAFTLGKMVPIYKSSPTDPSVNQMTVSGIAPR
>CRK_Potri.T090500.1
MLLLYFSIANLLDLAYADPPYGLCSNKSSYTDNSPFQNNLETLMASLSSNASVSKNFNTSTGIDPDSVYAQYMCLNYVTNESCRTCVAAASQDIRQLCPGDKEAVVWGELCQLRFSNQRFLGHLDVSGNIPQYNPKNISNPEHLSLVVNKTLSSLIKKAAFDSSANMYATRDEPFTDSDSFFSLVQCSTDLSPNDCYTCLEVAVKNVTTCCYFSRGARVLSRSCYLRYELYDFYDGATESSKSPVTGKGNEREIWIITISTVASTLLVVAILVSFFCHLPMKFRMRKCKKENTSEDGKFRVFDHPNHNDFQHQDFQRDGLNDRESAIMDLASINAATDNFSETNLLGQGGFGPVYKGILSDGKEVAVKRLSALSEQGKNEFTNEVLLIMKLQHKNLVKLLGFCVDGEEKLLVYEFMPNNSLDMVLFDPRKGAQLSWRSRIHIINGIAKGTLYLHEDSRLRIIHRDLKASNILLDNNMNPKISDFGMARIMEANEGEANTVRIVGTYGYMAPEYAMEGLYSTKSDVFSFGVILLEIITGRKNSGFPQIETFTDHHEAKANDCSVNGVTVSDILPR
>CRK_Potri.T128400.1
MGKMFSSFAKSIQLLLLCFSLANFLDLAYADPPYKGCSNNSSYSANSPFQNNLQILMSFLRSNASVSKLYNTSTGNELDRIYAQYMCLNYVTHDECSTCIKVASQTITRLCPGDKEAVVWEELCQLRYSSQNFLAHLNVSGNIPQYNKKDVKNPVQFRSVVNETLDSLIKQAASNASANMYATTEVPFNGTYTLYALVQCSTDLSPDDCNTCLRVALANIWNCCYASRGVRVLSRSCYLRYELYAFYEALQANNDFFSLNEGNRRIWMIIILTVAGALLVVVILGFFLVKRNGIEKWKKENTRQFDIGLGIGRPNHTDFQLQSFHRDGLNVQESSFMDLASIYEATNNFSNSNFLGKGGFGLVYKQAQVYSTWYCINEFTNEVRPIMKLKHKNLVKLHGFCVDGEEKLLVYEFMPNSSLDVFLFETLYLHEDSRLRIIHRDLKASSVLLDKDMNPKISDFGMARMFAGSEVEANTARIVGTYGYMAPEYAMEGLYSIKSDVFSFGVLLLEIITGKKNSGFKSKRASSLLAYAWPLWNEGNELLLIDSLLADSCCSDEFSRYMHIFLNNHP
>sdCRRSP_MA_10011775g0010
MSPSSVALLVALVIVVLGGAAEAADTKFVSSACNTEKIPRGSPFFNNLRDTIEDLRQNTAYSGYDYKTSHVGSRGAPTAYGRAICKQTISQSNCTSCLSNVATRIYGICGNAIGARVQLVDCYLQYEQQYFF
>sdCRRSP_MA_10125861g0010
MVLPALMVAMAIFCANSVESIPNTSWVWQVCNSEKIPSGSTYYDNVGLVLKDVLANTATNGYAYYFMTSRGGNGAPTAYAAGRCSDRLSPDDCHSCLQAITDGIWKSCANAIGAQVKLVDCFLRYEQFEFE
>CRRSP_MA_10193198g0010
MTTLRRQTRSFWHSISCNYLMIPLLSLLIAQCKPQNTDPTTGSYSNKTYTYGDQFNSNLDNVLNVLFQNTPTTGLNVSSYGEFPNRVYGLLQCRGDASQKECSDCCQNLRNYVSTFCRNSIECRCWLLMCELHYRNYSSSRFISNSSTETPGLGLVVDQFLKGEETAFRNLVYNLSIKASTSINRFATGPSVDSSGHKIYALVQCDRVLSTANCSNCLSDAIKLGDTYPYGYSAVHMDGCFVLQSNQALSTNHSEKIPMNFGVGRAVLLLIALLLLLM
>CRK_MA_10214585g0010
AKAEEKTIKKDTRDALCHGVRADVLVIGSHSYGTANRSLMNINFHERYYSYSHMNLKIYIIVALFIITLRATICNAQKPYCNGINYTTGSAFESNLATVFNTLVEDTFQTGFNTTVYGQSPDQIYGILQCRGDATVDQCKSCSQNATTVIQQSQNCGNAIGGRIWLEMCFLRYENYSFIGQMDDIFGRYTDKGNNVSNPDVFDAALADLFRKLSAEAAYGSSWNRYASGTTNDSFFPKIYALVQCTRDISTDDCTACLSKTIKTISTSYPGNQGVQVVMTSCIVSYEIQRFFNSTRLPPSPPEAPANPPVVIPSSNSTHSNKKITILGVVGGGLLLALLVFLFAMRRKLKSAIFRRGYGVDEQVEEETSVSQDPQIVTFKMETLMAATENFHDGNKLGEGGFGPVYKGTTQDGKEIAVKKLSLNSVQGKTEFLNEVNLVAKIQHRNLVKLLGCCAEGSERLIVYEYLVNNSLDKILFDPVKRKQLDWQKRYNIILGVARGLLYLHQDSEPRIIHRDIKASNILLDDKLNPKIADFGLAKLFPEDESYVSTRVARTFGYMAPEYAMQGQLTVKADVYSFGVLILELVTGRKNTVYNLSPEMQILLGWVRYYFH
>CRK_MA_10237752g0010
MAILTNIKFHHGRDSSCSLVILVRLFYITAVQALVIIFHGEMCNAHQALCNYGAQYTKGSKFESNLKTVFNSLVQHTSRTGFSTTVSGQISGLLQCRGDTTVDQCYNCSQLVTANIKQFCGNGVGARVWLDFCLLRYENYSFIGQMGDNGVYVNVTANASNPSVSMPVVNKLWSKLSGEAASAMKRCAFGTTVDSLSRNIYAQTECTRDISSDDCTKCLSQTINHSLSNYPGSQGLQGLMSSCTVRYETYSFFNSTALSVALAESPPPPKLITPSSKYNSPHISHSHKLPLILGIVGGFLLILFVCLFATWRRLKSAIFGGRYEGHGQVKEDTLIIKDQQMVTFKMKTLIAATENFHDDNKLGEGGFGPVYKGTTQDGKEIAVKKLSLKSMQGRKEFLNEVKLVAKIRHRNIVSILGCCAEGSERLLVYEYLPNKSLDKILLDRNKHIDWQMRYNIILGVARGLLYLHQDSHLRIIHRDIKASNILLDEKLNPKIADFGLARLFPEDVTHVSTGAAGTYGYMAPEYALQGKLSVKVDVYSFGVVLLELVTGRKSRDYDLTSEMQTLLGWAWASYQQGNIVQMIDPAIVEACDEEQALRCIHVGLLCTQADSSLRPSMSTITLMLSPQFVGLPDPTKPAFVISATPNRSTNSGSELLCAPLAQVLSNADASITNLVPR
>CRK_MA_103143g0010
MAMTQLISSVLLIVSVLKFSSADPVTSTVWDECGKTGEYRNGSAFQRNLNVVLESLVGNVYFSGFNTSFVVDEGQNSNSTVYGLVQCRGDSTVYGLVQCRGDLDSSQCAQCASTAKEKLIQRCHKTSGFIQLDGCFLRYSNHYFYNDYIESSQKKSIVVICSSRNNSQPEQFTNAVKALLSNITTKAEQDPQLFAADSVAAPSSSMGYIYSIAQCWRDLPPKICGSCLNSASENIFGCQTGALGAQFGSKNCYLRYEVYGFFVTSILSPPVSVEHLLVSGKRYEVLGITLAVVASTLGLFTAITLWKWIFFYRVKCARKRIPRTKGDNGEFILSPTIANQELIFRYDILREATSNFNAENKLGEGGFGSVFKGVLPDGREVAVKRLYMGSRQGDAEFLNEANLISQVQHRNLVKYAILVGTARGLAYLHEESDIRIIHRDIKASNILLDDKHRPRIADFGLARFFATDQSHVSTRVAGTLGYMAPEYALRGQLTEKTDVFGFGVLVLEIISGRKNQSLAHEMDFLIEGTWRLYKAKRALEVMDPTLEGSYTWEEGIRVIKIGLLCTQAGAALRPSMSRVVSMLTSKRENLPSPTKPAFIDLDSVGTPDQIKRIWPWEAATSDNHSAAADPSSGILEPR
>CRK_MA_104192g0010
MGDLLKNSPQTGFNTCSYGQSPNRIYGLLQCLGNMSQQHCSTCSKLANDSVRQLCGNAIGGRVWLVHCFLRYDNSTFFSKLDTDGTYLQKRLNDVGTYNLNNLRTTTSKLLSNLSEKAYAPANKGFAEGFAAYSSIYTVYGLVQCWRDISIKDCRSCLQLARDNLYNCCSLKQGAQALLGSCRVRYAEYNFLTTSGGSSNASPPASSGSSNPPKGAVQTTPANGTSLTPSKDSSKTIPTILGILGGVLLGLAICLFAMRRKLKSAISGRPVPLAQNEGAGRLVPPVQNEETHKYGSESTLNQKQILFALEALIESTDNFDESNKLGEGGFGAVYQGNTKDGEKIAVKKLSVRSSQGNAEFMNEVKVLANVRHRNLVKLLGCCAEGPERLIVYEYLPNKSLHTLLFDPDHKPKLLDWQMRYKIIMGIARGLLYLHEESEPPVIHRDIKANNILLDKALNPKISDFGLARLFPEQESHIQTRVAGTYGYMAPEYAMRGQLSMKADVYSFGMLVLEIVSGRKVSDIDLPQETQSLSEWAWRSYKEGCLLNMIDSTITKTLREEQAVRCIHVALLCTQADAGIRPTISNVILMISSSSGILPNPKKPAFVETSESNLGGSTSHRIDESGTGTSLVSPALTQSPFAPSRNNVTITELEGR
>CRK_MA_10431174g0010
MPCLLLGTGRGASAEEEVGMAMEMKSLIGSVLFIVSLCTGMCLTVADPETTTVWSNCGNSGNYKYRNGSAFQLNLNKVLESLVRNVNPSGFNISSVVVHGQNSNSTVYGLVQCRGDLDSSDCKQCASTAKANLVQGCHNTSGFIQLDGCFLRYDNHNFYGDTESRQSTPISVLCNTGNSSQPQQFTNSAKALLSNITTKAQQSPKLFAADSVAAPLNLTGKIYSLAQCWRYLSRTSCGSCLTEANVNIFLCQTGALGAQFGSEKCYLRYEVYEFFDISVLSPLPAESPSVSYERKKTRVFGITLGVVAGGTLGVIAAILISRRHCFSCVKRPDQNSRTAGPEIAAKYSATSNFNAKNKLGEGGFGSVFKGVLPDGSQVAVKRLCMGSRQGDVEFLNEANLISRIQHKNLVKLLGCSIESSERLLVYEYLQNSSLDKILFDATEHHLLGWKERYEIMVGTARGLAYLHEDSDIRIIHRDIKTSNILLDGKYRPKIADFGLARFFAEDQTHVTTSVAGTLGYMAPEYALHGQLTEKVDVFGFGVLVLEVISGRKSQSLVHDTEFLIQRTWRLYKAERALEVIDPTLKDSYLWEEGIRAIKIGLLCIQAAAALRPSMSQVVSMLTSERENLPSPTKPPFVELDSVVGLHDQVKRPTINATPPQDPNKTSSSAATSSTRPSDIQSGAPSSSSSYRETG
>CRK_MA_10432964g0020
MRGFLSSAKKMIGFHGKHSSSFLAGQINIVVVFIIFSVNVDICSSLDTEWWPWPPPNCNVNHAIDGSKFVSNVKTALNSLHVDIKNTSQGRFNTCVYGQSPNQIYALLQCRGDATVDECYNCSQQAKADALQHCEKGVGSTVWSRFCFLRYNVNYNFTGKLDTDGDNWYSEFNFSSDPAANAAAARKLLSNLSSSITSGSATNRYASRSITDSDQFQIYALAQCWGDISLHDCTKCLSTKIDQLFKYNAGRVGARGLAGSCIVQYEAFNHSKKSPSRIPIILGVLGGLFLLFIIVFVFGARRRLKYAIFGRRRRGDQPIIEDQVLATIPSLSNVFTQFKMETLVAATENFHDTNKLGQGGFGAVYKGTSPEGSEIAVKKLLDQILFDRNKRRELDWQKRFSIILGVTRGLLYLHEDSSSRIIHRDIKASNILLDKKLNPKIADFGLARLFNEDETHVRTMVAGTRGYMAPEYAMNGQLSVKADVYSFGILLLELLSGRKNMDFNLSPEMQILLEWAWELYKRGNIVDIIDPAITETCNDEEQALRCIHVGLLCTRTNPSLRPSMSTVNLMLSTQFMLLPDPTKPGFVSSVPTHNTGNSGSSRHGSSHTSGTTSSSASSHTPRVPPSNADASITELEAR
>CRK_MA_10435854g0010
MAEVAHFLFLVAMMIAVGLAADDPQSALVGEGCSNEATYSYVNATAFEENQDAVFASFRSNLSSNGFATSMQNKFGNTDPVYGLAVCRKYLSANECLECVTAAETQVKEYCPRSNGGRIHLDGCFLRYENTSFYGQDADPGASAYCAPTNDSDPQTFYQRATNLSSQLIANASSNNSYSTGSIDGSLYGLAQCWPSLTNSSCQDCLRYAQNRLLTCTPMREDNRTSPLPNSTPSSGKSSSKLVPILLGSTCGAALVAAICLMLFRRRMRHRKNYDTTEENLAAGGNFEHFHFDYEVLREATGNFDRNNMLGRGGFGDVYKGRLPDGTYVAVKKLNQRQTTQAEAEFLKEVKFLRSVSHRNLVHLLGCCTRGHERLLVFEFMSNNGLHKHLFGEIRNVLCWENRLKIIVGTARGLEYLHEGSNVRIIHRDIKCGNILLDDRFHPKIADFGLAKFFPEGETHVSTRVGGTIGYTAPEYAVHGQLTEKADVYSYGIVVLEIVSGRKCMDATLPAPMHLLLEWAWNQYKHDRVLDIVDETLEGQYPREQALRVIRIALLCTQGSSALRPAMSQVGLMLTNNSEIPARPTQPAFIDARSENSNATSEPTGSAAASSRGSHGSISVSLLPR
>CRRSP_MA_10437132g0010
MAEVAHFLFLVSMMIAVALAADDPQSALLGEGCSNEATYSYVNATAFHENQDAVFASFRSNLSSNGFATPMQNKFGNTDPVYGLAVCRKYLSANECLECVTTAETQVKKYCPRSNGGRIHLDGCFLRYENASFYVEGVDIGDSASCASTNDSDPQTFSQRATTLSSQLIANASTNKGYAVGSIDGSLYGVVQCWPSLTNSSCQGCLAQAQNQLLTCPPKRDGRGLEAGCFMRYSTYSIA
>CRK_MA_10604g0010
MAIFSRSCYTISMLVVLGYVLLSIGAQYPTRTFAALDQACDGNKYFAGSEFERNLKRVLYYLANNGSNFGFYTFQYGRSPNRVFGLLQCRGDTTPAECRNCSQNAGIEIRETCPEATGAIVWYDQCFLRYQSKNFILGITSESYVGFICDNLVAPNPEAYRSAIKDLMQSLATKASVRSSRGFAFGQINADPFNQTIYGIVQCLQLSSVNCSKCVSDAISRTPKTCFTKSGGEVLSSSCRIRFGRDKFYDPQFSSQQITSVQKPSSYSKEKTPRKMTLKLVIILAVLGVALLGSVIWLLKFTTGSKMNEAPFLKTVTDDEEEAHENTGHAFSQQERIFFKLKTLKLATRNFEEQNKIGEGGFGPVYKGILEDGREIAVKKLSVKSKQGKTEFMNEVKIVAKIQHRNLVKLLGCCASGMEKLLVYEYMPNNSLDKILFDPERCRILDWQKRFNIILGVARGLLYLHEDSQPRIIHRDIKAGNILLDQNLNPKISDFGMARLIRGDNTQLKTRIAGTYGYMAPEYAMMGQLSVKVDVFSFGVLILEILSGRKNTDLNLPREMQILLQWAWGLYSRGQALDIMDSTLGDLMCPEEQVLRCIHIGLLCAQADPTARPPMSSIFLMLSSNSIALPTPTIPGFVRVTQTEESLAFNRKAAAGLSRTSAASSSTSSHSPLVPSSRNDVSITQVEGR
>CRRSP_MA_113542g0010
MDFHGRDSAWSLLIGQTIALLYLIFVVPAFIITFHGQICNAALPESPTTNCNSSSNYKKGSTFESNLNRVFDSLLQGTKQSGFNISVYGESPDKVYGRLQCREDLTVDQCYTCSQYAMTTIQQNCGNAIGGSIWPFHCFLRYESYDFIGQLDTDLGSIYAEDFRGDTGIFIPTDFYSSAQNLLNKLAGEAAPKTTRSALGTALDSFSQTIYGLAQCTRDLSTDDCTQCLSYSINKIFKSYPGYAGVQYWSQSCIVRYEIYPFFNSTAL
>CRRSP_MA_113766g0010
MGQTIQLFCIIVVLFIIIALPANAVEVATCSHDFNYTKGSTFESNLNTVFNSLIQHTSQTGFNTCTYGQIYGLLQCSGDTTVDQCHNCSQQATTRIRQDCGNAGGGLISLDACFLRYENYSFFGQLDTGGLYLYNPNNVSSPDVFNTALESLFVNLSAEAVSRSKLYASGTTTDSLSRKIYGLVQCWRDISSGNCTTCLSETINYIFSTFAGKAGARGLMGSCTVRYETYPFFSSTLPPSPAEARAITPVADTPLKQITESPAITPVADTPSNNSTQVNQSDEKSSKKIIIILGIVGGLLLV
>CRRSP_MA_114182g0010
MRIVTNINFRGRDSACSRLIGQTIMLVLLIIITLHTGICRAQLTMCNHNVHYAKGSKLESNLNTVLSTLIQHTSQAGFNTCEYGQSPDQIYGLLQCRGDATADSCYNCSERARSTIQQSCGNVVGGRIWMDVCFLRYENYSFFGKLDSFGMYTYITSNVSNPDVLDAALERLFRKLSAEAASGSELYASGITTDSLSRKIYGLVQCWRDISSGDCTTCLSDAINSIFATYPGNPGVQGLMANCIVRYEIYPFFNSTALPPSSATTVVNTPPKQITESSNNSTQINQSDEKSSKKITIMLGVIGGLLLV
>CRK_MA_123360g0010
MPCASRAMKIKQLLSSILIIFSVWTSLHLSIGQLRNYDAVVWQPTCGDSQYRNGSSFQIDLNRVLESLLLNVSKSGFNISSVEGSDSNVYGLLQCRGDLNSSDCQQCASTAKSMLVEKCQNSTSGFIELDGCFLRYDTKYFYNFTEGSQSNSGCGRPNFDQPETFAYAASNVLSNITKTAVQSPNLFNASVFQADSSPSKLIYSLAQCWTDLSQTSCQSCLSAGLSNISGCSIGALGAQFHTMGCDLRYEIYQFFFTPILSPSASPLSERKKRNVLAMTLGVVAATVGLIAAIGLFRFRDEEEISLSPPIANLELVFKYDTLREATSNFKAENKLGEGGFGSVYKGVLPDSREVAVKRLNIGSRQGDNEFLNEANLITRVQHKNLVKLLGCSVERSERLLVYEYLQNSSLDKIIFDTTKRHLLNWTERYEIIVGTARGLAYLHDESENRIIHRDIKASNILLDNKYRPKIADFGLAKLFAEDESHISTRVAGTFGYMAPESLCGQLTDKADVFSFGVLVLEIISGRKNQSLPQHMEFLIEATWRLYNAERALEVMDPTLEGSYSWEEAIRVIKIGLLCTQAGAALRPSMSQVVSMLTRQQEHIPSPTKPAFVDLDSVLGAPSNVHSGAGNSSSSILEPR
>sdCRRSP_MA_13975g0010
MAELAHFALLVIMAAIMITAGFAADDPQSELVGSGCSPHMYVSTTTFTVNLDSVLQSLLSNLSSDGFATSMHSVLQSLLSNLSSDGFATSMLIYSGKTDPVYGLAICRKYLSTRDCSQCMKEATIQEKEVCPQSNGSRIHLDGCLLRYENNTFYSQDVDAEIYVYCASTDYNNPQTFLQRSQVLSTQHVKIELN
>CRK_MA_145923g0010
MSFRRLDPWSFMVTSIAVILIISLTIGICSSQAEEWWSNTPDCNGTTNTNGSTLASNLKTALNSLHVDVEDTSQSRFNISVYGQSPNQIYALLQCRGDATADQCSSCSQQAKDSVLQTCGNSFGSRVYMKFCFLRFENHNFTGQLDLCEKIAYNEYNVSSDPAGFVLAAQNLLSNLSDDITSGSAANRYASGKTTDHLFRPISALAQCWGDILLHDCSTCLLRTIDNLFKDNAGRLGARGMSGNCILQYESKSFFNPGPPSLEKSSHAMPPQPPEKSSHAMPPQPPEKSSSKITIILGVFGGLLLMLFVCLFATRKRWKDAIFGRPNEGHHMGEDQQPIPRLFNVFTVFKLETLVAATENFHDNTKLGEGGFGAVYKGTSPDGREIAVKKLFLKSVQAKKEFLNEIELVAQIQHRNLVKLLGCCAEGPERLLVYEHLANSSLDKILFDPNKKRHLDWQKRYNIILGVTRGLLYLHEDSHLRIIHRDIKASNILLDKKLNAKIADFGLARLFLEDETHVSTRVAGTHGYMAPEYAMQGHLSVKADVYSFGVLLLELMSGRKNIDFNLSLEMQILLKWAWELYTQRNIVDIIDPAITETCNDQEQLLRCIQVGFLCTQAEASLRPSMSTVNMMLSTPFTMLPDPVKPAFVGFVPTRSSYIPKGSASNADASITVLVPR
>CRK_MA_146291g0010
MSFRRLDPWSFMVTSIAVILIISLTIGICSSQAEEWWSNTPDCNGTTNTNGSTLASNLKTALNSLHVDVEDTSQSRFNISVYGQSPNQIYALLQCRGDATADQCSSCSQQAKDSVLQTCGNSFGSRVYMKFCFLRFENHNFTGQLDLCEKIAYNEYNVSSDPAGFVLAAQNLLSNLSDDITSGSAANRYASGKTTDHLFRPISALAQCWGDILLHDCSTCLLRTIDNLFKDNAGRLGARGMSGNCILQYESKSFFNPGPPSLEKSSHAMPPQPPEKSSHAMPPQPPEKSSSKITIILGVFGGLLLMLFVCLFATRKRWKDAIFGRPNEGHHMGEDQQPIPRLFNVFTVFKLETLVAATENFHDNTKLGEGGFGAGTSPDGREIAVKKLFLKSVQAKKEFLNEIELVAQIQHRNLVKLLGCCAEGPERLLVYEHLANSSLDKILFDPNKKRHLDWQKRYNIILGVTRGLLYLHEDSHLRIIHRDIKASNILLDKKLNAKIADFGLARLFLEDETHVSTRVAGTHGYMAPEYAMQGHLSVKADVYSFGVLLLELMSGRKNIDFNLSLEMQILLKWAWELYTQRNIVDIIDPAITETCNDQEQLLRCIQVGFLCTQAEASLRPSMSTVNMMLSTPFTMLPDPVKPAFVGFVPTRSSYIPKGSASNADASITVLVPR
>CRK_MA_149959g0010
MKFQGRESACSLLMGQTITLFYLFIVSPSLIITLHGQEKCNPDPEIPSYTCSSTLNYTKDSTFKSNLNRVLESLATAANQNGFNISVSGGIYGLLQCRADMTVDQCYTCWQLAKTTIQDGCENNGGASTWPFHCFLRYENYNFTGKLDMDSKPGICAESSGDAGVFLPNDFNSVAEDFLKNLSAEAGRETKRSAFGLSQTIYGLVQCTRDLSTEDCTTCLSNAINTIFTSNPRNVGVQYWSQSCIVRYQIYPFFNSTTLSPPPADGPPKQITPSSNSGRINKTPIILGVVGGLVLVLIVCAFATGRRLKSAIFRRGYEGHEQVEEDTLISRDRQIMFTMETLLTATKNFHEDNKLGEGGFGPVYKGTTPDGKEIAVKKLSLKSNQGKKEFLNEVKLVAKIQHRNLVNLLGCCAEGPERLLVYEYLPNKSLDQILFDPNKRNQLDWQKRYNIIMGVARGLLYLHQDSQLRIIHRDIKASNVLLDEKLNPKIADFGLARLFPEDETHVSTRVAGTYGYMPPEYAMQGQLSVKTDVYSFGVLLLEVITGRKNTDYNLSPEMQILLGWVWRSYEGGNIVQLIDPGIIETCDEKQALRCIQVGLLCTQAESSLRPPMSTVTLMLSTDSVTGLPHPTKPAFVSVVSGLSRVSANASSSTSSAHTPPVPASNANASITDLVPR
>CRRSP_MA_155940g0010
MKPLIISVLLIVISVCTLMPLSGADPETATVWVDCENREYGNGSAFKNNLNRVLESLVRNVYPSGFNTSSIVVEGQNSNSSVYGLVQCRGDLDSSDCKQCVSTAKAELVQRCQNISGLIQLDGCFLRYDNHNFYSDIETTPTNLICNGGTSSQPQNFTDAVNARLLNITNTAAQSPELFAADYSLAVPSLMEHIYIIAQCWRDLSQTNCGSCLTSAYTSIESCETGAIGAQFESKNCYLRYEVYKFFNTSILPPQPLPPPPCPPPFAPSLPEGKRV
>sdCRRSP_MA_158116g0010
MILPALMVAMAIVCANSVEAIPNTGWVWQVCNSEKIPSGNIFYDYVGLALTDVLENTAKNGDAYYYKTSHGGNGAPTAYAAGRCSDRLSPGDCHDCLQVITDGIWNACANAVGAQEKLVDCFLRYEQFEFE
>CRK_MA_162930g0010
MDGLQLIGLLFLFSAVLTAGDPEAKLLNSGCSTVKSTNVTLFNENLNAVLEALSATIVSSGFATDEQVIGTDPVYGLAQCRKDKTPSDCLKCITVAEKQIRNCSAVSGGTVIYDGCFLRYESNNFYAQATGPGNTQYCGATKVSGNSNEFSETAQNLMGDLITAAPKSAGLFAAQTSQGPSNSTIYALASCLRSINESGCSECLGIAEGNIKNCLPETEGRAVDVGCYLRYATYPFFPSNATTDLTTLLSSGHKNISRIWIIIVGVVGGAAVILIMIFIARRYIYRLYTFPSQQRQVDTLVATELRGPVDFDFKILRDATNKFDTANKLGEGGFGEVYKGTLKTGKVVAVKKLSSLGQSARAISEFESEVKLISNVHHRNLVRLLGCCNKGPERLLVYEYVPNSSLDRVLFGESRQCLSWETRFGIILGTARGLAYLHEDFHVRIIHRDIKSSNILLDESFCPKIADFGLARLLPEDRSHVSTRVAGTLGYTAPEYAVHGQLTEKADTYSYGVVVLEIISGRKSIDMKQLPHMQYLLEWVWKLYETDEVLEMVDKTMGAEYDKEEVLRMIQLGLLCTQASVTQRPSMSEIVAMLVSKREIHNLQTTPMKPALGYTVRTTHSESGTSSSASNATVSTSLTAR
>CRRSP_MA_172149g0010
MQTVPTKTNFGAGKDSWPFLGKIVLLLMMITFQAGICHADDKYMCNRAKYTQGSKFESNLKRVLSKLAEHTSKTGFNTSVHGQIPNRIYGLLQCSGNATVNECYSCSRDITTNIRTDCGTFVGGRVWYDLCYLRYENYSFIGQLDTYGWDIFNGQKVSNPHKFTAALGKLFNNLSAEISSGSASNRYASGSIIDSSFQRIFAQVQCWRDVSIDNCTKCLSHAIHSILKENDGRNEGQGFRGSCIARYESELFSNNSPSPSATETPRRPPSPAETPVPPPKPTTASASNNSLSQSKGA
>sdCRRSP_MA_174616g0010
MSPSSVALLAALVIVVMGGAAEAANTKFVSASCNTEKIPRGSPFFNNLRDTIEDLRQNTAYSGYDYKTSHVGSGGAPTAYGRAICKQSISQSNCTSCLSNVATRIYGICGNAIGARVQLVDCYLQYEQQYFF
>sdCRRSP_MA_175818g0010
MGSTAEAADTTLVSSACNTEEIPSGNPFFNYLGAVLQDLKQNTASHGYDYGASRAASGGSPVAYGHAICKQSVSQSDCSDCLYNLVGHLRGICSDANGGRVQL
>CRRSP_MA_18855g0010
MFSVQEKRPSSILGLCLLLFITGNVNCDISWTGAEESSSELIIYAACNVEKYSNGSAFERNVEKLFYILTRNSLLTGFNASAYGTGSSRVFGRLQCRGDLSPRDCHTCSLNSLNSIRRDCPNAVGARVQLEYCFLRFENYDFLSKLDTNLWYRLVSDNNVADPRFRIAVRNLMVNLSARATSSNYNFAVGKTTVNFSSRNSSTIYGMEMCWRDMSTNDCAACLSRGLEDIFSCCPQRAGVQVFFGSCTLRYEIYAFAKYS
>CRRSP_MA_18855g0020
MNRSRKAPFNSRALLILNLSLLLFSNGNIASTASEESSNELIIYAACNVEKYSNGSAFERNVNALFNILTRNAVLTGFNASTYGRGSSQVFGRLQCRGDLSPRECRACSLNALNSIRRDCPNAVGARVQLEHCFLRFENYHFISRLDTNLWYRLVNANDVAGPKFRIAVRSLMVDLSARTTSSNYKFTLGSKTVNVSSRNSSTIYGMEMCWRDMSTQDCAACLSRGLKNMFSCCPQRAGVQVFIGSCTLRYEIYAFAKYS
>CRK_MA_200144g0010
MAPLSGGMIAFTAKSKILISFLLLLRIASAQLDTTTVVQIWNCDGNDVMNGSALEGNLNMVLNSLVANVGETGYNTSWHGENGDKIFGAAQCRGDLNASMCRVCASQARNTLHEKCRHDSGSIFLEGCYLRYGTPDVNSTLSDIVPKILRCNNSRNNTDARNLDWSIANLLTKLEEDAVSSNVGFSTRNESGIYALAQCWRLLSMDQCRKCLDKGYQYFLNCPQGTVQGIALYDNCHIRFATQKFYGDAVLLPSVPSDPPVSPSGATEGKNRPLMLGLIIGGVLIVLLVVGVIVIWKRKVIKAQCQKHLGYCKPSSQVPISISKSNLNFKSRTLQTATKNFNPENKLGQGSFGWVYKGVLPDGREIAVKRLFAHIEQSVSDFFNEVNLISRVQHKNLVKLLGFSVDGIDRLLVYEYLPNKSLDRFLFKGNMGKELYWKRRYDIILGIAGGLAYLHQESEIRIIHRDIKASNILLDQHFKPKIADFGLVRYFAEDQTHLTTGIAGTKSYIAPEYLEHGHLTEKVDVYSFGVLVLEIISGKKNQASLHSNDMPSLLTMVWNHYLSGTLLNIIDSKIQEHCQEEILQVVHVALLCTQASATLRPSMSEVIMFLTSKDPNLPAITQPPFMDVNYSQSSVRTDMGSREFHSPV
>CRK_MA_21431g0010
MEQTITLFYRIVALSMIITLHSQICKAQKFACHNNVNYTNGSKFESNLNTVMNRLVQNSSQTGFNTSEYGQSPDQIYGLLQCRGDKTVDQCYTCSQQANTTLRQNCGNAAGGLVWFDDCFLRYENYSFFGQLDTVDGYALENLNTVSSPDVFNAALESLFTNLSAEAASRSNLYASGTTTVSLLQTIYGLVQCWRDISSDNCTTCLSNTINDISTGSPIKQGAQSLRGNCIARYEISPFFNSTEAPPPAEATAPVNKPVAITPLSNSTQIKKTSNKLPLIAGVAGGSLFVVFVCLFATGRRFKSAIFRRPNEGRRKFEEDTQISHDRQFVFTMEALIAATENFHDNNKLGKGGFGAVYKGTTEDGNEIAVKKLYLKSLQGKKEFLNEVELLAKIQHRNLVNLIGCCEGGSERLLVYEYLPNKKSYSLDWQKRYRIILGVTRGLLYLHEDSQLRIIHRDIKASNILLDERLNPKIADFGLARLFPEDESHVSTRVAGTYGYMAPEYAMQGQLTIKADVYSFGVLVLELITGRKNTDYSLSPEIQMLLAWAWRSYERGNIVQMIDPAIIETCDMEQALRCIHVGLLCTQADSSLRPQMSTVNLMLSCHSVTLQNPTKPPFVRSDGFQNGESTCYGSGLSHASATTSSSSGSSASSQAAIVAPLSNADASITDLLPR
>CRRSP_MA_216574g0010
MKRWRWCWMALLLLGLQQFNVISVSAVVGESDPFIYGLCNVNKYSNGSAYESNVNAVLQYLQNATASRGRFATYSNGQVNGLLQCRGDISQQDCQKCSAAASQKAYQGCPNAIGARIQLEFCLIRYENYTFASVLDTNDLYGLENVKSNGGIRVFNETLGNLMESLARKAAIKVDRFAIGSWVVNSSVTIYGLEMCLRSLPGRDCGVCLREAIADMNRCCSSKVGAQVFLGSCTVRFEIYPFYTQASYLP
>CRRSP_MA_2414g0010
MASRVLSLSIVNVLIMFSLNTENICGSAEEVEWYPPPICNWTANYTKDSKFESNVNAALSSLRLDSVEDTFQSRFKISEHGQSPNEVYSILQCRGDATVDQYYNCSQQAKIVVLQDCENYVGSRVWSKFCFLRYNGNYNFTGQLDTNGKYETNQHFFYNVDTIDSSPYVFVTAARQLLSSLASNISSGSSRNRYASNTTVDTSFRRIYSLAQCWGDISLDDCNMTQARPYLSASRASLR
>CRK_MA_28286g0010
MMLQFSNSHKRASTSMFILLICIPLFICFPLGLSEIRGYECKNDTGYKDGSRYASNLKRVLDDLVKNAASSGFNTTSHGEIAKEKVYGLLQCTGDASPQDCSKFSQEARITLPQLCGNAIGGQLWLDTCFLRYDNVSFFSDLDTHVISILRNPQTVKANPGGFQNEVADLLRNLKDKACDPASKGFAARSVTTSSSDWHRVFGLAECWRDLSVEQCGSCFSIALINLYHYTEKEGGEALLGSCRIRYEIRPFPPVFASNARPFPPVFASNASASQISPRKPSRNLAILCGVFGGGLIVLAVCLFIIRKKMISVILLRSVRLRQTEDSERHDGVSGSLFNSQMVFRLDTLIEATGKFQEVNKLGEGGFGSVYKGVTSDGTEIAVKKLSLSSGQGTREFMNEVKLVAKIQHRNLVQLLGCCVEGPERLLVYEYLPNKSLDTFLFNPEKRKVLDWQKRHNIIIGIARGLLYLHEDSQLRIIHRDVKANNILLDDKLNPKIADFGLARLFPRDETHVHTRVAGTYGYMAPEYAMLGQLSVKADVYSFGVVLLEIVSGRRNTDIRLPMQGLLEWGWRLCNGGNLLDMIDPIIVECCPQEQALRCIHVGLLCVQADVANRPAMSDVVLMLSTYSVTMPAPTKPAFVSISFSGDSYRIDEVVPTSSAPSELQLSFSTFSGCCDSSGITWKWEGITDAGLDVAVCLEKLTAQYLYGKIRLVRNGD
>CRRSP_MA_35233g0010
MRAPPLPSPGTKMISFRGMHSWSFLAVSIPVVFIIFSVNTDICSSLEAEWWPTPYCNLTAKYTNGSKFVSNVNTALNTLHVDVEQTSQGRFNSCVYGQTPDQIYALLQCRGDATADECYNCSHQAKIDVLHYCGNYSGSRVWSKFCFLRYNGNYNFIGHLDTDGENWYNEFNVSSDPAAYVAAARQLLLDLSSEITSGSATNRYASGLTVDSGQFHEIYGLAQCWGDISLADCKTCLSTKINQLFKYNTGRLGARGLAGSCVVQYEAKPFFNPSPPPPPQPAQIPSNLASPPPPEEKS
>sdCRRSP_MA_35527g0010
MSSTSVALLVALVIVVLGAAEAADTKFVSAACNTQKIPRGSPFYNNLKDMLKDLKQNTAYKGFDYKTSRAGSGGAPTAYGRAICRKSISQSDCASCLSHVSNRIYSICSNAIGARVQLADCYLQYEQRRF
>CRK_MA_45523g0010
MPCPAMAMKMKTLNSCMLLVVSVWTSLHLLVADTDRANPVWHVCGNSEYRNGSNFERNLNQVLESLVGNVSTSGFNTSIEGQNSNSNVYGFVQCRGDLNSSDCKGWASTAKERLLERCHSTSGFIQVDGCFLRYGNHNFYNDYNESSEFNKICNSILSDQPEQFGNTTEKLLSKLIEKTVQSPKLFATDKFETAYPNAPEIYSLAQCWRDVSQTNCRSCLAAGLSNISGPGRFDISTAGCPTGAIGARYLSSNCVLRFEIREFFNTSIILPPPPPPLPRRQSQLQQPGESASAPGGKISKVLGITLGVLAATLGSIAAIGLWKWNFFSRRKPWERTSRMRGEEGEINLSPRIANPELVFKYNILREAASNFKEENKLGEGGFGSVFKGVLPDAREVAIKRLNIRSKQGDTEFLNEANLISRVQHRNLVKLLGCCVESSERLLVYEYLQNSSLDKILFDTTKRYLLDWRDRFEIIVGTARGLAYLHEESEIRIIHRDIKPSNILLDNKHKPKIADFGLAKLFAEDQSHVSTRVAGTLGYMAPEYALRGQLTEKADVFSFGVLVLEIISGRKNQGLPQHMEFLNETTWRLYKEERALEVMDPTLEGSYSSEEAIRVIKIGLLCTQATAALRPSMSRVVSMLTSEREHLSSPTRPALIDLDSVAAPHHLQRPAVIGPAKTSSSTATSSTTPSDSYSGGVDPSSGTLEPR
>CRK_MA_52135g0010
MTMDLQQLMCSVLLIVCVCTRLHLVAADPETSIVWSDCGNSGNYVYRNGSAFQRNLNKVLDSLVRNVYPSGFNTSSVVVGGQNSNSTVYGLVQCRADLDSSDCKQCTSTAKANLVQGCQNTSGFIQLDGCFLRYDNHNFYNDIESRQNRPISVLCNTGNSSQPQQFTNAVKALLSNITIKAAQSPKLFAADSVAAPSSLTENIYSLAQCWRDLSRTSCGSCLTYAFEKILSCQTGALGAQFGYQNCYLRYEVYGFFNISVLSPPPAQSPPVSSGKKPKVLGINLGVVARASLGFIADIGLSRWSYVFGLKRREQIYRTRGEERESISIAKPELIFKYDILEATSSFNEEKKLGKGSFGSVFKGFLTDGREVAVKRLYMSSRQGDAEFLNEANLISLVRHRNLVKLLGCSIESSERLLVYEYLQNSSLDKILFDATKHHSLNWKERYEIIVQSARGLAYLHEESQFRIIDRDIKTRNILLDDKYKPKTADFGYARFFVEDQNSFSTKIAGSFGYMVPEYALRGQLTKKSDVFSFGVLVLEIISGRKNQTLIEDMEFLIEGTWRLYKAERALEVIDPALKGSYSREEVISSYSAVGRGKLYDTFGPPFCIC
>CRK_MA_7104g0020
MAEVAHFSLLVTMIVIIIAVVLAADNAMYPVAGARCKNIQTHRYVNATEFRKNLDAVFASLLSTLSSYSFAISTEDSFAISTDPVYGLAVCQKYLTVPQCTECFTEAAREVKAYCPRSNGARILLDGCFLRYENSSFYGEGLGAGFSSSYCSSTNDTDPQTFSQRAHALATQLITNASANNSYAMGSINGSLYGLAQCWPSVMSSNCQRCLKEARNKLLSCIPQRESRALEAGCTMRYSNYSFFTNIQTSSSTKTKTSSKIVPVLLGTVGGTALIAVLWLMFGQRIRHWKSCPRTDANLVPRGNFGQVLFNYKVLRDSTGNFDRNNMLGKGGFGEVYKGRLPDGRDVAVKKLNRRHTTEAAEEFIFLTEVKLITGVRHRNLVRLLGCCTRGHERLLVYEFMSNNSLDKHLFGEIRNALSWKSRLNIIVGTARGLAYLHEDSNVRIIHRDIKCANILLDDGFYPKIADFGLARLFPEGETHVSTKVWNEFEREQVLDIVDPTLEEQYPREQALRIITIALLCTQGSSALRPAMSEVVSLLTNNLQIPLHPTQPAFIAVAASSTASSQGPISMSLLPR
>CRRSP_MA_762003g0010
MYSLRNRVYSYYNSQFFAPGVIVKIPGFLMETEHGSFQWEQLDGWSMAKCEPLSHSSLHSQTHTGVSLFDSNLNHLLADLARNTPLTGYNVSEYGESPNIVAGFIQCRGDATEAECYDCCQSIIKDYTTTTTRSAVEWYTWYDMCELVYANYSSPVSPDDDYDFKTSCNGSIEISDPTGVQNLLYNLSDEASTSSKKFAKGSIVDTSGHKIYGLVQCYIESSTSNCSYCLSQAFLQLDALHLGLGTHIYMGTCYFIISNEPKFSNSTCTGLKANDSRKLPQNWGIVGSLLVVLALLLL
>sdCRRSP_MA_764g0010
MGNIAEAANTKFVSSACNTEKIPRGNPLFKNLKETLEDLRKNTAFSGYDYKTSYAGSRGASTAYGRTICKQSISQYDCTSCLSKFSSRNYGICGNAISARVQLTDCYMQYEQSRF
>CRRSP_MA_8352344g0010
MAMAIKMKTLISTMLLTVSVCMRMPLWGADPYIITVWRGCGISEYRNGSAFQRNLNQVLESLVSNVYTSGFNQSSVVDDGQNSNNTVYGLVQCRGDLNSSDCEQCASTAKTRLVDECRNTSGFIQLDGCFLRYDNHYFYGNYSESAQAIVLCNTGTGSQPQQFTNTITAMVLNIANKAAKRHELFAADSTAAPYNSMEHIYSIAQCWRDLSPTDCGSCLTFSL
>CRRSP_MA_8650970g0010
MAMKQLMRSVLIILCVCTCIRFAAADDETSTVWSNCGNSGNYTYRNGSAFQLNLNEVLESLVRNVNSSGFNLSSVVDQQNSDSTVYGLVQCRGDLDSSDCKQCASTAKANLVQGCHNTSGFIQLDGCFLRYDNHNFYGDIQSRKETPISVLCNTVNNSQPQLFTNAVKALLSNITTTAQQSPKLFAADSVAAPSNLTGKIYSLAQCWRDLSRTSCGSCLTEANANIFLCQTGALGAQFGSENCYLRYEVYEFFNASVLSPLPGGSPPPSTGIFSHMRNTQVL
>sdCRRSP_MA_874084g0010
MASSSVALLVALVIVVLGGAAEAADTKFVSAACNTQKIPRGSPFYDNLKDMLEDLKQNTAYSGFDYKTSRSGSGGAPTAYGRAICKQSISQSDCTSCLSKVSDRIYSICNNAIGARVQLTDCYLQYEQRKF
>CRRSP_MA_9603551g0010
MVSWLVYWMFLSLLALQFNIISISAVDGISDPFIYGLCNVKKYSNGSDYQNNVNTVLKYLVNAAAPSGGFATYSYGEVNGLLQCRGDVSQKDCQNCSAAVSQMVYQDCPNAIGARIQLEFCFIRYENYTFASVLDTNDIYGLENVKSNGDIRDFNKTLGNLMGSLASKAPIKVNRFATGSWVVNSSVTIYGLEMCLRSLPGPDCGVCLREAIADMNRCCSSQVGAQVYLGSCTVRFEIYPFYTQASYLP
>CRRSP_MA_9607306g0010
MKPLIISVLLIVISVCTLMPLSGADPETATVWVDCENREYGNGSAFKNNLNRVLESLVRNVYPSGFNTSSIVVEGQNSNSSVYGLVQCRGDLDSSDCKQCVSTAKAELVQRCQNISGLIQLDGCFLRYDNHNFYSDIETTPTNLICNGGTSSQPQNFTDAVNARLLNITNTAAQSPELFAADYSLAVPSLMEHIYIIAQCWRDLSQTNCGSCLTSAYTSIDSCETGAIGAQFESKNCYLRYEVYKFFNTSILPPPPPPPPPCPPPFAPSLPEGKRV
>sdCRRSP_MA_9954010g0010
MSMGSFGFALAVMVSAVLVGSAAGASNTNLVSSACNTQKIPSGNYFFNNLGALLVDLEKNTAFICYDYKASHAGSGGTPTAYGHGVCKQSISQSEFTSCLTNLGGRIWGICNNAIGARVQLTDYFIRYEQSIF
>CRK_MA_10061449g0010
MHAASVTPMATRVLLSLHGKHPWSFGMVISIVIVLIIFSFNIETVCSSAEEEEWYPPPICNWTANYTKDSQFVRNVNAALSTLRLDSIENTSQSMFKILEYGQSSNQIYALLQCRGDATVDQCYNCSQQAKIAVLQDCANYVGSRVWSKLCFLRYNGNYNFTGQLDSNAKNETNQHFFYNIDTIDSSPNVFLTAARQLLSSLASNISSGSSRNRYASGSTLDLSYRRIYALAQCWADISLDDCNTCLSTTIDILFQLNDTGSGARGLTGNCIVRYDSKSFFGDPSLPPSQRLQKSSSRKIPIILGVLGGLVILMLMVGLFTTRRRLKSSIFERHAELENFHRKNKLGEGGFGAVYKGTTRDGSEIAVKRQSLKSMQGKREFLNEVKLVAKIQHRNLVKLLGCCAEGSERFIVYEYLPNNSLDKILFDPNKRRRLDWLERYNIIIGVTRGLLYLHEDSHLRIIHRDIKASNILLDEKLNAKIADFGLARLFLEDETHVSTKVAGTLGYMAPEYAMQGQLSAKADVYSFGILVLELMTGRKSIDFNLLPEMDILLGWAWRLYKGENIMDMIDPEIVETCSDQEQALRCIHIGLLCTQAEATLRPSMSTINLMLSTKFMILPDPTKPAFLSSGFTYRTESTCISGDSHTSATISSPVSSHTALVPPSNADDSITDLVSR
>CRK_MA_101258g0010
MLLLLTSAPAQYDDLTDPQGSYCGGDAIRNGGALERNLKMVLSSLVENVTKTGYNISSYGENGDKIYGLVQCRGDLNPLTCRECASAAQDLLNESCGGFSSGSVQLKGCFMRYATRNFYSQLSSTNSTVQCVNSTRGLDGSISNLLKTIVEKAVSSDVLYSTGNDSGIYCLAQCWRDLNTSQCRQCLNTVYKGLLECPQGQGFTENCMIRYEAYKFYADAVSSPPSSAAAPYIPASGETGKGRPNVIGVVIGVVIVLLLLGLFLIWKRKVIQHFYKKRLPGHSKLSIELSTALSKSKLNYKYSTLRAATKNFNPANKIGEGGFGSVYKGVLPNGNEIAVKRLFTDKEQSVSDFFNEVTLISNVQHRNLVKLFGCSVDSTYRLLVYEYLPNKSLDLFLFDKNMAKLLDWQRRFEIKVGIVVGLTYLHQESDIRIIHRDIKTSNILLDQHFKPKIADFGLVRYFAEDQTHLNTTIVGTRGYMAPEYLIHGHLTEKVDIYAFGILVLEIISGKKNKTPMYFNDMPSLLTVVWNNHLSSTVLNVIDPNIEENCKEEVLHVVHVALLCTQASARLRPSMSEVMMFLTSKDLNLPATTEPPFVDVDYASTSETRNPVSNIASSSNTISTSSFGPR
>CRK_MA_10426022g0020
MAMKQLKRSVLIILCVCTCIRFAAADDETSTVWSNCGNSGNYTYRNGSAFQLNLNEVLESLVRNVNSSGFNLSSVVDQQNSDSTVYGLVQCRGDLDSSDCKQCASTAKANLVQGCHNTSGFIQLDGCFLRYDNHNFYGDIQSRKETPISVLCNTVNNSQPQLFTNAVKALLSNITTTAQQSPKLFAADSVAAPSNLTGKIYSLAQCWRDLSRTSCGSCLTEANANIFLCQTGALGAQFGSENCYLRYEVYEFFNASVLSPLPGGSPPPSTEGKKPSVLGISLGAVAATLVIIAIIGLWKWNICSRLKRREENSRAGGPELASAEEDSILRPAIANPELIFKYDILREATTNFEGQNKLGDGGFGSVFKGVLPDGREVAVKRLYMGTRHADAEFLNEANLISRVQHRNLVKLLGCSVEGSERLLVYEYLKNSSLDKFLFDVTKRHLLDWKKRYEIIVGTARGLAYLHEESDIRIIHRDIKASNILLDDKHRPKIADFGLARFFAEDQSHVTTRVAGTLGYMAPEYALRGQLTEKADVFSFGVLLLEIISGRKNQSSAEDMDFLIEGTWRLYQADRALEIMDPTLKGSYSWEEGIRMIKIGLLCTQAAAALRPSMLRVVSMLTSDTEHLASPTKPAFIDLDTAGAPHQLKRGRVTDPDNTSSSAATSSTTPSVIHSVAADPSSGTLEPR
>CRK_MA_10426030g0040
MGNFHKYDLYFVNSCKQTTILFVLIGLLFISSFPSVVWAEWRSYTCTNASANANLDTFWSNFVSLMTDLVMNAPKTGFNISSRGQSPNIIYGLLQCSENISEEDCSMCSRQALDDLMNLCGHSVGGRVWLDQCFLRYDNYTFFSKLDTSGGYLVNPDDISTNHLKSFENATFNLLSNLSDKAYEHANKGFAEGSVTYSSVGTVGLVQCWRDISIKDCRSCLQLATNNIYECCSMKQGAQAMLGSCTVRYEIYPFFDTSTGSNTSTSPPANPPKGAAQTPWPNGGSNTSTSSISSPTNPLKGAAQTPWPIAKSGSSKRLPIILGIVGGVVLALVVSLFSMRRKLKSAISRRPATHPQNEDIHENYSESTVLKQKQIMFTFDALIESTGNFHENNKLGGGGFGSVYKGNTTDGKQIAVKKLSVRSSQGNDEFRNEVKVLANVRHRNLVKLLGCCAEGPERLIVYEYLPNKSLHTLLFDPDQKRELPLDWQTRFKIIMGIARGLRYLHEESDPPIIRRDIKANNILLDKTLNPKIADFGLARLFPEDESHIQTRVAGTYGYMAPEYAMRGQLSMKADVYSFGVLVLEIVSGRKISDIDLPQQMQSLLEWAWILYKGGRLLDMIDSTVRETCVEEQAVRCIHVALLCTQADAGIRPTISNVILMISSCSGTLPNPKKPAFVKTSESNHGGFTESRTSSVSPASTHGPLVPSVNNVTITELVAR
>CRK_MA_10428105g0020
MAMRNLTNISFHGRDPACFLLIGLFYIIVVVPAFIITLHGQICNAQLTSCNRDFNYTKGSDFESNLNTVFNSLIQQTSQTGFNTSVHGQSPNQIYGLLNCRGDATADQCHNCSQRATAAIPQSEGCGNAVGGTIWMDVCFLRYENYTFFGKLYTYGLNTYITSSVSEPQVFDAAVAKLLSNLSTEAESGSKLYASGDTTDSLSRKIYGLVQCWRDISSDDCKTCLSTSVNKIFTLFLGNPGVQGLMASCIVRYEIYPFFNSTVLAQNNKSSNKIPLILNKIPLILGVVGGFLLALLVCVLATGRRLKIAIKRRYEDRRAQIELLDLVYPGLGQGGFGPVYKGTAPDGKEMAVKKMSLNSMQGKKEFLNEVKLVAQIQHRNLDSLPRIIHRDIKASNILLDENLNPKIADFGLAKLFPEDESHVSTRVAGTFGYMAPEYAMQGQLTVKADVYSFGILLLELITGRKNTDYSLSPEMQILLGWAWRSYERGNIEQMIDPAIIETCDEEKALRCIHVGLLCTQAESSLRPTMSTATLMLSSNSAALPNPTKPVFMSSGSVSSPASNAYASITVLEPR
>CRK_MA_10429787g0010
MRIYSDTYILYSAHFCKQASILFHFIGLLFITSFPSVISELRSYKCNNASTYADGSTFASNLNKVMGDLVKNAPQTGFNTSSYGQSPNKIYGLLQCTGNISQLDCSICSQQANDSVLQLCGNDVGGRVWLDKCFVRYENFSFISKLDTNGSHLMNENDISTNNLKSFRNTTSNLLSNLSEQAYDPVRKGFAEGSAQYSSIGIVYGLVQCWRDISIKDCESCLKSARSNVYECCSTKQGAQGMLGSCTVRYEIYRFFDTGTGGNGTSPAPSPSSGANPPPANGTSPTTSKGSSSNTLPIILGIVGGVVLALMVCLFAMRKKLKSAISQRQLTQTRENDPESTLLKHEQIIFTLEALIEATDNFDENKKLGEGGFGPVYKGITRDGREIAVKKLSVRSGQGKREFMNEVKLVANVQHRNLVKLLGCCAEGPERLLVYEYLSNKSLDTFLFDPEKKKHLDWHKRYNIIMGIARGLLYLHEDSQLRIIHRDIKANNILLDEGLNPKIADFGLARLFPEDETHIHTRVAGTYGYMAPEYAMRGQLSVKVDVYSFGVLVLEIVSGRKTSDTSFPHETLSLLEWRGYLPNMIDSTLTETCRQEQALRCIQVALLCTQGDAGLRPIMSNVILMISSASVTLANPTKPAFVKSSESSHGGSTAGSSSSGTQQSATASSVSSASTQSHLVPSINSITISELDAR
>CRK_MA_10432733g0030
MANMKFHRKDSACSLLIGHTITITIVVIITFDGQICKAQLPTTICHNNFNYTNGSQFESNLNRVFDMLLQRTAPTGFNISVYGQSPDQIYGLLQCRADMTVNQCYSCSQFATAHITQICGNAVGGSIWPFECFLRYENYSFIGQLDEDVGYTYLEGNSSKPAGFDAAVEKLLYQLSTEAANGTKRSAFGTTVDSLSRKIYGLVQCTRDLSTDNCTTCLSNKINYIFTSSPATEGVQLWGQSCIVRYGLSLFMSSTAPAPPTKETPPISSRGKSSNKTLIISGVVGGLVLVLIVCVFATRRRLKSAIFGRGREGMVFFTVTPFNFLVVVLYSFSKIPFKLSVTGATPDGKEIAVKKLSLKSMQGKREFLNEVKLVAKIQHRNLVNLMGCCAEGSERLLVYEYLPNKSLDKILFDPNKRIQLDWQKRHNIILGVARGLLYLHQDSQLRIIHRDIKASNILLDETLNPKIADFGLARLFNEDESHVNTKVAGTYGYMAPEYALHGQLSVKADVYSFGVLLLELVAGRKNTDFNLSPEMQMLLGWAWKLYRGGNGKQIIDRAIIETCDVEEALRCIHVGLSCTQADSSLRPPMSTVTMMLSTDSVTTLPDPTEPPVFAQNT
>PDLP_MA_10433896g0010
METSRVFWLIAVVLLALIRARPVESQFVYEGCSQEQYSSGSNYENNLNSLLGILLRQASSADYYNASVGSGGDAIYGLYDCRGDLGSDDCANCIKNAMSQISNVCLRTRGARIQLDGCFMHYDRINFFGQTDNSFIYKTCSETLSSDYNFNNHLNTIMGSLMTASSGDSNGFRLTTAGDSSTGFVHGLAQCEGDLSVSDCNNCMNAAVQKLKSVCGTAVSGQVYLSKCYVRYAQDGFYRDSSGTGNSSSGNGDDAGKTVAIIIGLLAGVALIVVFISFLKQVFKRGHNKG
>CRK_MA_10436076g0010
MIPVIVYSSVLPGVKVEASRRAVLCDTQITCFIIQAHKNPWFTAFKNVRESIFKSLSSHLTPDVYATDNAGETENSIYGLAVCRKYLSVSECSKCIKEAVTQLTSNCIRSAGGRIYLDGCFLRYENSYFYDQPVDAGNSSNCLTTSSTNSSDPQFSQKIQALSTQLITNASANKGYAVGSINGSLHGLAQCWPSLTGSSCQTCLNDTRNRLLECTPGSEGRGLQAGCFMRYSNYLFYNQTSRTSFLDSAATICCLFSYNMSVDCFVFVSTSGKSSSKLVAILLSIGGEALVAVLCLVLFCRRIRNWKSYTQPGGFGEVYKIDSNDLDEQGKLPDGRDVAVKKLDGKHQTTQAAEEFLTEVRLLTSVRHRNLIRLFGCCTRGHERLLVYEFMSNNSLHKHLFGEIRNPLSWENRLKIIAGTARGLAYLHEDSNVRIIHRDIKCGNILLDDRFNPKVADFGLAKFFPEDETHVSTRVGGTKGYTAPEYAVHGHLTEKADVYSYGIVVPEIVSGRRCVDERLPEPMQILLVWAWNKYELDQVLDIVDSTLEGQYSREQVLRIVTIALLCTQGSSALRPAMSHVLWMLNNDADIPVQPTQPAFIDADASRNVNSCATSNSETSAPASSHGSITVSFSPC
>CRK_MA_10436347g0010
MAAMKMMIMLGLAADNPQYGFVGKFCSPQQTNSTAFKENLDTVLASLRANLSADGYAISMQNKAGKTDPVYGLAVCQKYLSVNDCSECFTDAVSQLEENCNQSNGGLIHLDDCFLRYENTSFYGQAVDVGESYYCQSINDTNPDKFSQRAQALLTQLIRNASANNSYAVGSIDAGYIYGLAQCWPSLTNSSCQDCLTKAQNQLLTCLPRRGGQGLEAGCILRYSAYSFFQTSPPNLTPSLKKSSSKILPILLGSTGGTALVVVLCLVMFCRHIRHRKSHPPTDENIDARGYFEQVNFDYEVLRNSTGNFNRNNMLGKGGFGEVYKGRLPDGTDVAVKKLHERRTTQAAEEFLTEVKLLKNVHHRNLVRLLGCCTRGHERLLVYEYMSNNSLDKHLFGSIRNPLSWQSRYNIIVGTARGLAYLHEDSNARIIHRDIKCANILLDDRFHPKIADFGSARFFLEDESHVSTRVGGTIGYTAPEYAVRGLLTEKADVYSYGIVVLEIVSGRKCTDATLATTMQLLLEWAWNQYRSNQVLDIVDPTLTGQCPREQALRVITIALLCTQGSSALRPTMSEVLTMLINDSDIRVQPTQPAFIYAATSANPASSTATSKYSATSGSAQSHGSITVSSLPR
>CRK_MA_10437203g0010
MPSGRTQQGHKREGGGGGYGDGDEIINRQCVIYSHSMYRNGSAFQLNLNNVLESLVRNVYPSGFNTSSIVAEGVNSNGTVYGLVQCRGDLDSSDCKQCASTAEAELVQGCHNTSGFIQLDGCFLRYDNHNFYNDIKSRKSPQISVLCNTDNSSQPQQFTNAVKALLSNVTAQAAQSPKLFAADLVAAPGNLTQTIYSLAQCWRDLSQTSCGSCLTEALSNIFRCQSGAIGAQFGSQNCYLRYEVYEFFNISVSSPPPEESLPVSSERKKTRVFGITLGVVGGGTLGLIAALLITRWNCFSCRKRPEQNSRTRDPEIVSATSNFNVKNKLGEGGFGSVFKGVLPDGRQVAVKRLYMGSRQGDAEFLNEVNLISLVQHRNLVKLLGCSIQSTERLLVYEYLQNNSLDKILFDATEHHLLDWKERYQIIVGTARGLTYLHEESEIRIIHRDIKASNILLDGKYRPKIADFGLARFFAEDQSHVSTNVAGTLGYMAPEYALHGQLTEKVDVFGFGVLVLEVISGRKCQSLVHDTEFLIQGTWRLYKADRALEVIDPTLKGSYSWEEGIRAIKIGLLCTQAAAALRPSMSQVVSMLTNEPQNLPSPTKPAFIDLDSVVGVHDQVKHPVMNATPQDPDKTSSSSATSPTGPSNIQSGTAYSSSSILEPR
>CRK_MA_10437203g0020
MESLVMNVYPSGFNISSVVVDGQNSNSSVYGLVQCRGDLDSSDCKQCASTAKENLFQGCHNTSGFIQLDGCFLRYDNHNFYNDIESRKNTPVSVLCNTGNSSRPQQFTNAVKALLSNITTKAAESLKLFTAVTVAEPSSLTGNIYSLAQCWRDLSRTSCGSCLTDALEKIFSCQSGALGAQFGSRNCYLRYEVYEFFNISVLSPPPAESGAVSSAESPPVSFERKKSRVCGIILGAVAGGTLVLIAAIMILRWNCFSGRKRLGKDSKTGGEKGESILPLTMSNSDFIFKYDILREATSNFNAKNKIGEGGFGSVFKLNGFYLMADSSERLLVYEYHQNSSLDKILFDATEHHILDWKERYEIMVGTARGLAYLHEESEIRIIHRDIKASNILLDDKYRPKIADFGLARLFAEDQSHMSTNVAGTLGYMAPEYALRGQLTEKVDVFAFGVLVLEIISGRKRVHDTEFLIEGTWKLYKAERALEVIDPTLKGSYSWEEGIRVIKIGLLCTQAAAALRPSMSRVVSMLTNEAENLPSPTKPAFIDLDSVVGVSPPQDPDKTSSSAATSPTGHSDIQSGAADSSSSILEPR
>CRK_MA_104720g0010
MGTRVFMNIKFHERDSCPLMNIKFYRIVLLFIITLPADIGNAQVFCDHSANFTQGSPYATSQFRVFSSLVGDAPQTRFNTSVSGQSPDRVYGLLQCRGDTTVEQCQSCSVNATATIQASQSCGNAVGGRIWLDLCYLHYDNYNFFGQLDINYGMSIFNVNNVSSPDVFNATLGDLLGNLSTEAVSTSKLYASGTTAESSPKIYALVQCTGDISAENCTSCLSQTTTYIFKYSYGSPGVEGLFGSCIVHYEIYSFFNSPALPPPPSEAPDNTPPSPPSGAPDNTPVVTPSSKSTHSNKKPTILGVVVGGLLLVLLVCLFTTRRRLKSAIFRRGDEGTTYLDWQIVTFKMETLVTATENFHDDNKLGQGGFGTVYKGTTQDGKKIAVKKLSLNSVQGKNEFLNEVKLLAKIQHHGSEKLLVYEYLPNNSLDKILFDPIKRKQLDWQMRYNIILGIARGLLYLHQDSQPRIIHRDIKASNILLDDKLNPKIADFGLAKLFPEDESYVSTRVAGTFGYMAPEYALQGQLTVKADVYSFGVLLLEIVTGRKNTDYNLSSEMQILLGWAWRSYELGNIVQMIDPVTLIETRDEEQASRCIQVALLCTQADASLRPPMSTVTSMLSSDSAILSNPTKPVFVIFQHMIFANGFQIAVKELRLLTNLGVGMQWIYLGLIIDITTKPLDMIPFGITCKKVKSHPRHLEGLHEPMFYNDEGK
>CRK_MA_109071g0010
MIQFTFTAKSKLFLSFLFVLLVLALAQLDILNELEGSSCTGKVIMNGSALEGNLKVVLNSLVENVNKTGYNISSYGENGDKVYGLAQCRRDLNAYTCGECASAAQVDIYKICRGSSSGSVHLNGCFLRYATHNFHSQLSNTPPAVLCVNIPNRTDDNSRGLDWSIANLLTRVVDAAVSSNVGYSTGNEHGLYSLAECWSDLSMNQCGQCLNTVYKSLLDCPHGLGFTENCMIRYGAYKFYGDDVPLPSPSGNGHPIPPSTGLSIPPSRKRHHNLPLLLGLTMAGVVILLLLVVGVTLRTATKNFNPANKIGEGGFGSVYKGILPNGIEIAVKRLFTNKEQSVSDFFNEVTLISNVQHRNLVKLLGCSVDSTDRLLVYEYLPNRSLDLFLFDANLRKLLDWQRRFEIILGIAAGLAYLHQESDMRIIHRDIKTSNILLDQHLKPKIADFGLVRYFAEDQTHLNTTVVGTRGYMAPEYLVHGHLTEKVDIYAFGVVVLEIISGKKNKTPMYANDIPSLLTEVWNNYLSGTVPNIIDTNIKRKCKEEVLQVVHVALLCTQGSARLRPSMSKVIMFLTSKDLNLPAITQPPFVDV
>CRK_MA_145592g0010
MRIYSDTYILYSAHFCKQASILFHFIGLLFITSFPSVISELRSYKCNNASTYADGSTFASNLNKVMGDLVKNAPQTGFNTSSYGQSPNKIYGLLQCTGNISQLDCSICSQQANDSVLQLCGNDVGGRVWLDKCFVRYENFSFISKLDTNGSHLMNENDISTNNLKSFRNTTSNLLSNLSEQAYDPVRKGFAEGSAQYSSIGIVYGLVQCWRDISIKDCESCLKSARSNVYECCSTKQGAQGMLGSCTVRYEIYRFFDTGTGGNGTSPAPSPSSGANPPPANGTSPTTSKGSSSNTLPIILGIVGGVVLALMVCLFAMRKKLKSAISQRQLTRAKNEETRENDPESTLLKHEQIIFTLEALIEATDNFDENKKLGEGGFGPVYKGITRDGREIAVKKLSVRSGQGKREFMNEVKLVANVQHRNLVKLLGCCAEGPERLLVYEYLSNKSLDTFLFDPEKKKHLDWHKRYNIIMGIARGLLYLHEDSQLRIIHRDIKANNILLDEGLNPKIADFGLARLFPEDETHIHTRVAGTYGYMAPEYAMRGQLSVKVDVYSFGVLVLEIVSGRKTSDTSFPHETLSLLEWAWISYKRGYLPNMIDSTLTETCRQEQALRCIQVALLCTQGDAGLRPIMSNVILMISSASVTLANPTKPAFVKSSESSHGGSTAGSSSSGTQQSATASSVSSASTQSHLVPSINSITISELDAR
>CRK_MA_15696g0010
MSFRGQDPWSFMVTSITVILIISLNITSCSSQDEEWWSNIPDCNGTTNTNRSTLASNLKTALNNLHVDVEDTSQSRFNISVYGQSPNQIYALLQCMGYATADQCSSCSQQAKDSVQKTCGNSFGSRVYMKFCFLRFENHNFTGQLDPSKKDSYNDYNVSSDPNGFVLAARILLSSLSNDITSGSATNRYASGNNTDQLFRPIFALAQCWGDILLPVCSTCLSRTINNLFKDNAGRLGARGMSGNCIVQYESKPFFYPAPPPPENSSHAMPPQPPEKSSSKITIILGVFGGLLLLLIVCLFATRKRWTDTIFGRPNEGHYMGEDQQPIPCLSNVFTVFKMETLVAATENFHDNNKLGGGGFGAVYKVAYANKASIVGTSPDGSEIAVKKLSLKSSQGNKEFMNEIELVAKIQHRNLVKLLGCCAEGPERLLVYEYLTNNSLDKILFDPNKRRRLDWQKRYNIILGVTRGLLYLHEDSHLRIIHRDIKASNILLDKKLNAKIADFGLARLFLEDETHVSTRVAGTHGYMAPEYAMQGHLSVKADVYSFGVLLLELMSGRKNIDFNLSLEMQILLKWAWELYTQRNIVDIIDPAITETCNDQEQLLRCIQVGFLCTQAEASLRPSMSTVNMMLSTPFTMLPDPVKPAFVGFVPTRSSYIPKGSASNADASITVLVPR
>CRK_MA_169317g0010
MRNFEKYNCLYFANSSRQATVVFHLIGLLFITCFPSVTSQVSSSTCNNATTYARGSTFSSNLNRVMGDLLKNAPQTGFNTSSHGRAPNGVYGLLQCIGSISQQECSICSQQANQSVRQLCGNDIGGRVWLDNCFLRYDNSSFFSKLDTNGGYLTNVNNISTSNQNNFSITTSNLLSNLSDEVSNSANKGFAQGSAAYSSIGTVYGLVQCWRDISIQDCGSCLQSATNNLYGCCSVKQGAQALLGSCRVRYEITPFFNTSFSPPVSPTSSGANPPTVAAQAPLGNGTSPTTSKDSSSKTLPIALGIVGGVVLALLVCLFAMRRKLKSAISERRVTRAQNQETEENDPESTLLKQDQILFTLQALIEATDNFNENNKLGEGGFGPVYKGMTKDGTEIAVKKLSVRSGQGKREFMNEVKLVANIQHRNLVKMLGCCAEGPERLLVYEYMPNKSLDTFLFDREKKRHLDWHKRFNIIMGIARGLLYLHEDSQLRIIHRDIKANNILLDERLIPKIADFGLARLFPEDETHIHTRVAGTYGYMAPEYAMQGQLSVKVDVYSFGVLVLEIMSGRKSSDINYPDEMQSLLQWAWTLYKRGCLLNIIDSTLTETCREEQALRCIHVALLCTQEDAGLRPIISNVILMISSASVTLANPTKPAFVKSSESSYGGSTAVNSSNGIQHSRSSATASSVSSVSTQNHLVASINDVTISELDAR
>CRK_MA_18132g0010
MRTYLHTYILQSANSCKQATILFHFIGLLFISSFPSVISELRSYKCNNASTYADGSTFSSNLNRVMGDLVKNAPQTGFNTSSSGQSPNRIYGLLQCTGNISQQDCSICSQQANDSVLQLCGNSVGGRVWLDKCFVRYENFGFFSKLDTDGTLLENVNDISTSNLNAFRSTTLNLLSNLSDKAYNSANKVFADGLAAYSSIGTVYGLVQCWRDISITDCKSCLQLATNSVYECCSMKQGAQALFGSCTVRYEIYPFFDTGTGGSSTSPPPPPSSTFSEAKPPTVDAQTPPANGNSATTSKRSSSKALPIILGIVGGVVLALMVCLFAMRRKLSSAISRRRVTREQNEGRICSEQIIFTFEALIEATDNFDENKKLGEGGFGPVYKGITRDGKEIAVKKLSLRSGQGKREFMNEVTLVANVQHRNLGPERLLVYEYLPNKSLDTFLFDQDKKRHLDWHKRYKIIMGIARGLLYLHEDSQLRIIHRDIKANNILLDEGLNPKIADFGLARLFPEDETHVQTRVAGTYGYMAPEYAMRGQLSVKVDVYSFGVLVLEIVSGRKNSDTNFPHEMQGLLEWAWRLYKRGCLPNMIDSTLIETCKQEQALRCIHVALLCAQADAGLRPIISNVILMISSASVTLANPTKPAFVK
>CRK_MA_183025g0010
MAMKMKQLISSILFIVSACMLMPLSTADPHTTFVGRYCENNEYTNGSAFQRNLNQVLESLPQYGLWACVGDLNSSDCKQCVANAKTRITSSTPGEGCNKTSASILLDGCFLRYHNHSFYGDYSDSVAKGVVACSHVENSQPEFTITIRAMLQKVLYKAANSSNLFAAEEGVAPYNSTEHIYSLAQCWRDLSTGDCEACLRFALSQIYNNCTAGALGSRFVSLNCYLRSEVYAFFNAPILSPSPSPTRRESPPVPKFLCKFAEVKKSNVLRITLGVVAATVGLIAAISLCKLIFSSRGKNCEHISQMGDLEIANPELIFKYDTLREATSNFNAERKLGEGGFGSVFKGDLPDGREAAVKRLKIGSSQGDAEFLNEVNLISRVQHRNLVKLLGCSVTNSERLLVYQYLQNSSLDNIIFDITKRHLLDWRQRSEIMVGIARGLAYLHEESEIRIIHRDIKASNILLDNKHKPKITDFGLAKLFDDDQTHVSTRVAGTLGYMAPEYAYRGQLTEKADVFSFGVLVLEIISGRKNQSLPQDTEFLIERAWRLYNAERALEVMDPTLESSYSLEEGIRVIKIGLLCIQAAAALRPSMSRVVSMLTSEREQLPSPTSPAFIDLDGA
>CRK_MA_212168g0010
MGRFNVYNTLSLQFILLICLLFISFPLGLSDLRAYICKNDTTYADGSKYESNLKSTMSDLVKNAKKTGFNTSWHGVNAKEKKVYGLLQCREDASPQNCSSCSQEARITLQQLCGNDIGGRVWMDMCFMRYDNFSFFSDVDAHSSLILSNPQTLMNLLGNLIDKTSDPASKGSAAESAPSSYSDSHRVFGMVECWRDLSMEQCKSCLSIALKSLHPFTVKEGAEALLGSCRIRFETYSFSTLFAGIASVHQRKSSRNMAILGGFIGGGLLAFAICLFIMLNKMKSATLEKPVLITQTQTKDSERRDDVSGSLFNPQIVYSLDTLTEATGKFHEDNLLGEGGFGPVYKGITSDGTEIAVKKLSLRSSQGTLEFMNEVKLVTKIQHRNLVQLLGCCVDGPERLLVYEYMPNKSLDNLLFILDWQKRYNIIIGVARGLLYLHEDSQLRIIHRDVKVNNILLDDKLNPKIADFGLARLFPDDETHVHTRVAGTYGYMAPEYAMSGQLSVKADVYSFGVVLLEIVSGRRNTDIRLPQEQQRNSKTFWNGKITGWRLCNGGNLLNLIDPTIVGCCPQEQALRCIQVGLLCVQADVVNRPAMSDVVLMLSANSMGIPNPTKPAF
>CRK_MA_27101g0010
MAMKMKRLISSVLLILSVCTGMHFAIADPETSTVWSGCGNSGKYEYRNGSAFQLNLNKVLESLVKNVYPSGFNTSSIVENNNSTVYGLVQCRGDLDSSDCKQCASTARAELVQGCHNTSGFIQLDGCFLRYDNHNFYNDIESTKDSPISVLCNTGNSSQPQQFTNAVKALLSNVTTQAAESPKLFAVDSVAAPANLSENIYSLAQCWRDLSRTSCGSCLTYALSNIFRSQSGALGAQFGSKNCYLRYEVYGFFNTSVLSPPPGKSPPVSSGGKKSNVLGITLGVVAAIVGLIAAIGLWKWKHSSRRKRREQIYLARAPSITNTELIFKYDFLREATSNFKVENKLGEGGFGAVFKGVFPDHREVAVKRLYISSRQGDAEFLNEANLISRVQHRNLVKLLGCSVENSERLLVYEYLHNNATKRHLLDWKKRYEIIVGIARGLAYLHEESEIRIIHRDIKASNILLDDKHRPKIADFGLARLFEDDRSHVSTRVAGTLGYMAPEYALRGQLTEKADVFSFGVLLLETISGRKNQSSTEDMEFLIEGTWRLYKSERALEVMDPTLKDSYSWEEGIRVIKIGLLCTQAVSSLRPSMSRVVWMLTSDRENLPSPTKPAFIDLDSAGAPNEVKRPRVIDPDKASSSNWSSEAATSFTTPSDIHSAAAKLRLLLQHLPIFILQQPILHQAFWSQ
>CRK_MA_28683g0010
MVNRVLTNMNLLHGRGFAYYLFIGQTIRLFYLIIVVPALINTLYGQICNAEAPRVVPETPTTKCDNISSYAEGSTNQTGFKISSYGQSPDQIYGLLQCREDITVDQCYTCWELAKTKIQQNCPKARGGSIWPFHCFLRYENYNFTGQLDRDIGSIYPEDFGVGTGVFIPTEFQRAAENLLNKLSVEAAPETKRSALGTAVESSQTIYGLVQCTRDISNDDCKACLTYSINTIFTSYSGFAGVQYWSQSCIVRYEIYLFFNTTALSLTPKGPANVPPKQITPCKHSNKTPIILGVAGGSAFVLIVCVFATGRSLKSVIVRRGYEDHEQVEEDTLIGQERQIIFTMQTLLNATKNFHDDNKLGEGGFGPVYKGIAPDGKEIAVKKLSLGSIQGKNEFMNEVKCLAKIQHRNLVNLLGCCAEGLERLLWSGYMDTDPNKRNQLDWPKRYNIIMGDSPLRIIHRDIKASNVLLDSKLNPKIADFGLARLFPEEETHVSTIVVAGTYGYMPPEYAMQGQLSVKTDVYSFGVLLLELIAGRKNTDYNLSPEMQILLGWVWRSYEEGNIGRMIDPTIIQTCYEDQALRCIQIGLLCTQAESHLRPAMSTVTLMLSSDSVTYLPDPTKPAFVSSHVSGLSPASANASSSVSSAHIPPGPVSNANDSITDLPD
>CRK_MA_294g0010
MAMAMKMKTLISTMLLTVSVCMRMPLSGADPNVYPNGFNQSSVVDDGQSSNSTVYGLLQCRGDLNSSDCEQCASTAKARLVDGCRNTSGFIQLDGCFLRYDNHYFYGNYSESAESVVLCNTGTRSQPQQFTNTIKALLLNIANKAAQSPELFAADSATAPYNSTEYIYSIAQCWRDLSPTDCGSCLSYALSKISACQTGAIGSQFGSTKCYLRSEVYAFFNTALGSGGKGSKKVLVITLAVVAATVGLITAIGIWKWIIFSRRKLWEQISRTRGEEGEINLSSNIANPELIFKYNILKEATFNFKAENKLGEGGFGSVFKGVLPDGREVAVKRLNIGSRQGDVEFFNEANLRDVEFFNEANLISRVQHGNLLKLLGCSVENSERLLVYEYLQKNITKRHLLDWRERYEIIESEIRIIHRDIKASNILLDDKYRPKIADFGLARLFAEDKSHVSTRVAGTLGYMAPEYALRGQLTEKADVFSFGVLLLEIMSGRKIQGLAEDVEFLIERAWRLYNTERALEFIVPTLEGSYSWEEGIRVIKIGLLCTEAAAALRPSMSRVVSMLTSEREHLPSPTSPAFVDLYSVAVPGQVKSSNTTETSPTTPLDIHSAAVDPSSSILEPR
>CRRSP_MA_304712g0020
MTKEVVMAMETKKLMMTVLVIVRVCTRMHFAAADPQTAFVWQHCVNGDYRDGSAFHRNLNNVLDSLFRKVNPTGFNISSVVVGGENSNNSVYGFVQCKGDLESSDCQQCASMAKQILVQGCHNTSGFIQLDGCFLRYDNHSFYNDIVITQNTAVNLLCNPGNSRLPQQFTIAMSGLLSNVTAKAAEIPNLFATDSVAAPFRYSLAQCWRYLSRTDCGACLTFARGNLSTCHTGAVGAQFGSDKCYLRYEVYDFFTSSVLSPPHKKVLIFPYFQF
>CRK_MA_36142g0010
MAMKMKQLISSILFIVSACMLMPLSTAHPHTTFVGRSVSTSGFNTSSVDEGQNSHSTVYGLAQCVGDLNSSDCKQCVANAKTRITSGTPGEGCNKTSATILLDGCFLRYHNHSFYGDYSDSVAKGVVACSHVENSQPEFTITIRAMLQKVLYKAANSSNLFAAEEGVAPYNSTEHIYSLAQCWRDLSTRDCEACLRFALSQIYNNCTAGALGSRFVSLNCYLRAEVYAFFNEVKRSNVLRITLGVVAATVGLIAAISLCKLIFSSRGKNCEHISQMGDLEIGDEGEINLSATVANPELIFKYDTLRDATSNFNAERKLGEGGFGSVFKGDLPDGREVAVKRLKIGSSQGDAEFLNEVNLISHVQHRNLVKLLGCSVINSERLLVYQYFQNNITKRHLLDWRQRSEIMVGIARGLAYLHEESEIRIIHRDIKAGNILLDNKHKPKITDFGLAKLFDDDQTHVSTRVAGTLGYMAPEYAYRGQLTEKADVFSFGVLVLEIISGRKNQSLPQDKEFLFERAWRLYNAEKALEVMDPTLEGSYSLEEGIRVIKIGLLCIQAAAALRPSMSRVVSMLTSEREQLPSPTSPAFIDLDGAGAAVPDITATSTTPTDFHSAAADPS
>CRK_MA_3721g0010
METLTNIYFRGRDFGCFLLILLYISAVPSLINSNHVGIFNDLEKTDCRNDSYYAEGSVFESNLKRVLNALVQHASQTKFNTSVYGQGLDQIYGLLQCRGDTTVDQCYNCSRNATTTIRQSQECGNAVGGKIWFDFCFLRYENYSFFGQLYDGGYYHYSNNSNPDVFARALRLLTSLSAEVANASSWNRYASRTAAESFPTIYGLVQCTGDIPTADCTICLADAINDIKADYYGRDGVQSVLGSCIVSYEIYRFFNSPSPAEAPSNTPVVASSSKQSNKIPTILGVVGGFLLLALLVCLFTIRRRLKRHQGHEEDTLVGEDRQIVTFNMETLVAATENFNYDNKLGEGGFGSVYKGTTRDGKEIAVKKLSLNSMQGKKEFLTEINLVAKIQHRNLVKLLGCCAEGSERLLVYEYLPNSSLDKILFDPIKRRQLDWQQRYNIIRGVARGLLYLHEDSQPRIIHRDIKASNILLDENWNPKIADFGLAKLFPDNESYVGTLTKVAGTPGYMAPEYVMHSQLTAKADVYSFGVLLLELVTGRKNMDYNLSPEMQNLLRWVWRSYEGGNNVEIVDPVATIESCDEEQALRCIHIGLLCTQVDSSLRPPMSILASGALGMPVYNSEKIQETPRYCI
>CRK_MA_4191g0010
MGKSIKLFYIIVVISMIITLPGQICNAIICKPSNYSDGSKFESNLNTVLNRLVKDTSQTGFNTSEYGQSPEQIYGLLQFDQCNNCSQEANTTLRQKCGNAVGGIIWLDYCYLRYENYSFIGHLDTTDGDYVANGHNVSSPAVFNKALYSLFSNLSAEAASTSNLYASGTTMDSLFQKIYGLVQCWRDISSDDCTKCLSITINYIFSTYAGNQGAQRLTGSCIVRYEIYPFFRSTALPAPANPPVADTRSNQTTPWRNSTPANKSSIKIPFILGVAGGSLIALLVLFANRRRLKSSIFRWPSKAEEDTLISQDRQIVFKMETLLAATKNFHDDNKLGEGGFGPVYKGITEYGKEIAVKKLSIRSMQGKKEFLNEVQLVAKIQHRNLVNLLGCCAEGSESLLVYESLDKILFDPKKRNQLDWQKRYNIIRGVVRGLLYLHEDSQLRIIHSDIKASNILLDEELNPKIADFGLARLFPEHESHVSTRVAGTYGYMAPEYAMQGLLSLKADVYSFGVLLLESITGRRNTDFSLSTEMQMLLGWAWTSYKRGNMVQMIDPTIIETCDERQVLRCIHVGLLCTQADSSLRPSMSTITLMLSSHSMTLPDPTTPAF
>CRRSP_MA_45879g0010
MSLLLLGLLQLNVISITTVDGKSNPFIYSLCNVNKYTNGSDYESNVNTVLKYLVNAAAPRGGFATYSYGQVNGLLQCRGDVSQQDCQKCSSEASEMAYQDCPNAIGARIQLEFCFIRYEKYSFASVLDTNYVYGLENVKSNADIQGFNHTLGTLMKTLAGKAPLNGKRFATGSWVVNSSVTIYGLEMCFRSLAGPDCGVCLREAITDMNECCSSQVGAQVYLG
>CRK_MA_468133g0010
MGFLTNINSDGRDSACSLVIGQTVKLMYIIIAVLVLIINLRADICDAQSCNGVNHTNGSKFESNLNTVFSSLIEHTFQTGFNTSVYGQSPDRIYGLLQCRGDATVGQCYNCSQQATTRVQQKCGNVIGGRTWDFICFLRFENYSFIGNLDTNGYYESGGSNVSNPDASNTAVQKLLADLSAKAAAGGYGPGYGYRYASGTTNDSWFRTIYGLVQCFSDISTGDCKTCLSTVINGIFASYAGRSGGQGLVGSCIVRYEIYSFYNSSTPAEAPASTPSPSETPTIPPAITPLTPSETPTKPEITPPNNNSTQINHSKESTKKRAIILGVVGGSLFVLSVGIFATWRRLKSVILRRGHEGHGQVNEDTLISQDRQIVFTMETLLSATENFHENNKLGEGGFGPVYKGTTEDGKEIAVKKLSLNSSQGKKEFLNEVTIVAKIQHRNLVNLLGCCAEGSERLLVYEYLPNKSLDKILFALQHRMFPEDETHVSTKVAGTYGYMAPEYALQGQLSVKADVYSFGVVLLELITGRKNSDYNLSPEMQILLEWAWRSYKRGNIEQMIDPAIIETCDDKEQALRLIQVGLLCTQADSSLRPPMSTVNLMLSTHYVALPDPTRPAFVSSTSSGSGLSHGYATTSSSVSYASSHSPLPPPSNATVSITDLVPR
>CRRSP_MA_49847g0010
MAPSKFSNCRREMIQFTTKCRIFLLLILLFLLRSSLASPLGSAWLAGVMHCGEDKPITNGSALEGNLKVVLNSLVDNVNKTGYNISSYGENGDKMYGLAQCRGDLDASACGECVSYARMSLGVMCPNISGSYYYFEEGCFLRYAPYNFYSQLDLSYKFGHCYNTSINGSYESPRGLDSQIDLLLITLSNKAESSKVGYGTKSENGIYGVAQCWRDLNMNQCKLCLNAIYSNLSFCPPGTTEGFVLNEHCIIDFSPSKFYGDTVPLLSPPTGTAPSTPPSSRTGSGPSVLPSAGSSMVTKGMLVYLVYRENLSKLQSILS
>CRK_MA_700325g0010
MSRPAMGVMARKKKALVRTMLLIVSVCMLMRLSAGDPHTTFLWEYCGNSKYTNGSTFQSNLNQVLESLVRNVYPSGYNVSSIVVDEEKNDNRSVYGLVQCRGDLDPSDCQQCASTAKSSLVQKCHNAESGFIQLDGCFLHYNNSPFYSDPIETVPIEVRCGPTNSSRPQPSPLDVRAILFNITIKAMQSPELFAADSVAGPSSLTENVYSMAQCWRYMSPTSCGLCLTLALPNIFSCQTGTLGARCGSRNCFLRYDVNDFLDISFHSQRPAGSEGNRSKVLGISLGSVAATVGLIASIGLWKWNFFSCLKRWEQNSGTRGERGEFILSPMIANPELIMNYDIVREATSNFKTENKLGQGGFGSVFKGILPDGREIAVKRLCIGSKQGDVEFLNEANLINRIQHRNLVKLLGCSVESSERLLIYEYLQNNSLDQILFDTTKRHSLHWRKRYEIIVGTARGLAYLHEESDIRIIHRDIKASNILLDNKYRAKIADFGLAKLFAEDQSHVSTRVAGTLGYMAPEYALRGQLTEKADVFSFGVLVLEIISGRKNQSLAQDMEFLIEGTWRLYKSERALEVMDSTLEGSYSWEEGIRVIKIGLLCTQAAAALRPSMSRVVSMLTSKREQLPSPTRPAFIDLDCVDAPDQVRRPRAIVTPDRTLSGNRSSEAATRAPTPFDIYSAAADPSSGILEPR
>CRRSP_MA_778884g0010
MAMTIPTNSACSVLIGQTSKLFYIVVVLVIISSLDSQICSAQLTMCKHNVNYTQGGKFESNLNRVLNTLVRDTYQTGFNTSEYGRSPDQVYGLLQCRGDATAGLCYNCSQRARSAIQQSCGNAVGGRIWLDVCFLRYENYSFFGKLDTDGFYTYITTTVSNPEVFNAALNRLFNKLLAEAESGSGYASGKTVDSLFRKIYALVECWKDISTDDCNTCLSNTINYIFAVFGGTPGAQGSIIFLQFLVERQELKVWWEAA
>CRK_MA_9137g0010
MRNFDAYNLYSANSCKPATILFLLVGLLFIGRFPFVISQVTSYNCNSVSANAEAVTFWENLVILMNDLVMNASQTGFCTSSYGENPNIIYGLLQCSEDISRQDCSSCSRDALHGLIQFCGNNTGGEVWLDNCFLRSDNSSFFSTLNTYGTYLVNVVNISTSDVNSFTNATVNLLSNLSRKVYVHAEKRFAEGSAAYSSLGTVYGQVQCWRDVSNKDCRSCLQLAMDNLYRYCYMKQGGQALLGSCKVRYETFRFFNTSTGSNISTSPPTHPLKGAAQTPGSNGTSDSPKSIHIILGIVGGVLLALLICLFAMRRKLKSAISARPVIRAQNEEIHENYSESTLLKQKQILFTLEALVESTDNFHESNKLGGGGFGSVYKGKTKDGKQIAVKKLSVRSSQGNEEFMNEVKVLANVRHRNLVKLLGCCAQGRERLIVYEYLPNKSLHTLLFDPDQQGKLLDWQTRYKIIMGIAGGLRYLHEESDPPIIHRDIKANNILLDKTLNPKIADFGHFIVNEVFLFLIGICSGYMAPEYAMRGQLSMKADVYSFGVLVLEIQGAQAMLGSCTVRYEIYPFFDTSTGSNTSTSPPANPPKGAAQTPWPNGGRGVVLALVVSLFSMRRKLKSAISRRPATHPQNEDIHENYSESTVLKQKQIMFTFDALIESTGNFHENNKLGGGGFGSVYK
>CRK_MA_9444070g0010
MAMKMKQLINSMLLIVCVWTLLYLSVSCLQEDYSAEMWRRCGNSGEDEFRNGSTFQRNLNHVLDSLVGNVSPSGFNTSSVDEGQNSNSTVYGLVQCRGDLGSADCKHCAATAKAKLLQDCSNTSGLIQLNGCFLRYDSSNFYNDNSYSSLNAYICNLGNTSNDAITTDATARLSNTSNKALESPKLFAADSSDDLISPQIFSRAQCLRDMSRDRCNACLADGLSRIFATGCKPGVHGAIFLSSNCQLGFESFPLFNVSVLSPPPSGIFFPIVYHNLLVISNVLWITLAVVATVVGSIAVIGLCKWKFVSIRNPCKRFFRTFVFRQKPWQRIFRNIGTEIDEEAPSITNLELIFNYDILRKATSNFKEENKLGQGGFGSVFKGNLPDGRVVAIKRLHLGSSQGDTEFLNEANLISCIQHRNLVKMLGCSYKSSERLLVYEYLPNRSLDKILFDTTKRHLLSWNQRYEIIVGTARGLAYLHEESDIRIIHRDIKASNILLDNKLRPKIADFGLAKFFTEDITHVTTGIAGTIGYMAPEYAIRGQLTEKADVFGFGVLVLEIISGRKNLEISYNLDCIYEPLLTKTWRLYKAEKALEIIDPTLQGCYSWEEGNTVIKIGLLCTQAGPSLRPSMSQVVSWLT
>CRK_MA_962355g0010
MPCTRVFMNIKFHERDSCPIMNIKLYIIVLLFIITLPAHICNAQVVYCNNTVNFTQGSAFQLSRYTVFNSLARDASQTGFNTSVSGKSPNIYGLLQCRGDTTAEQCQNCSVNATANIQASESCGNAVGGRIWSDLCYLYYDNHNFFGQLDTYGSVEVHSNNVSNPDAFNAALRDLFSNLSTEAVSTSKFYASGTTADSFSPLTRLFGTYSAIYSFSPKIYALAQCTRDISAEICTACLSQTTTSIFKYYYGRRGVQGLYASCIVVYETDSFFNSTVLPLPPSEALDNRPVVTPSSGLLALLVCLFTPRRRLKSVIFRSRDEGIAYDYMTWFSCFNFYFSDVSVHFDCIVHQQIEEDTLVIEDPHIMTFKMQTLVTATGNFHDDNKLGQGGFGPVYKGTTQDGKEIAVKKLSLNSVQGKNEFLNEVKLLAKIQHRNLVKLLDRWTVVQRDQKDQIKRKQLDWQKRYNIILGVARGLLYIHQDSQPRIIHRDIKASNILLDDKLNPKIADFGLAKFFPEDESYVSTRVAGTLGYMAPEYAMQGQLTVKADVYSFGVLFLELVTGRKNTDYNLSPEKQILLGWAWRSYEVGNIAQMIDSVALIETCDEEQAWRCIQVGLLCTQAEASFRPPMSIATWMLSFDSA
>CRK_MA_9861293g0010
MVGIHGKHSSSLPAGQINIVVLLIIFSVNVDICSSLDAEWWPTPYCNNSANYTDGRKFVSNVKTALNSLQVDVKNTSQGRFDTCVYGQSPNQIYGLLQCRGDATVDECYNCSQQAKADALHYYNYYNQFNVSADPDAYLEAARQLLSDLSSRITSGNATNRYASDSTVDSGQFNQIYGLAQCWEDISLADCKTCLSTKIDQLFKNNTGRLGARGLARSCIVQYDRNPFFNPSPPPPPQFHVAPPPLPKKSPSKLPIILGVLGGLLLLFIIVFVFGTRRSLKYAIFGRHGEGHYIGHDSQIREGEQPISEGQVLGSIPSMSTVFTMFKMETLVAATENFHDNNKLGEGGFGAVYKGTRPDGSEIAVKKLSLKSMQGKKEFLNEVELRDQKGCWFTSTCPITALIKFYSIEISAGNLIGRSVSTSYLDWQKRFNIILGVTRGLLYLHEDSHLRIIHRDIKAGNILLDSNLNPKIADFGLARLFDEDETHVRTIVAGTRGYMAPEYAMHGQLSVKADVYSFGILLLELMCGRKNTDFNLSLEKQILLEWVWGLYKRGNIMDMIDPTIIDTCSVQEQPLRCIHIAFLCTQANSSDRPSMSTVNLMLSTEAMLLPDPTKPAFVSSVATHDAGNSGASHHESSRTSSSASSHARLAPPSNADVSITELEPR
>sdCRRSP_Selaginella_77039
MGSLQGRKNGILVVVVSLLAVARLSTTAASGSELVSALCNSALYSFGDPFGKNLGLVLDDLLGTTPRRDFKDYTAISPRPFRFVYGHAKCRHALSAGECGVCLKGVAAALADQCGNAVGGRAMFVDCFMRYEAYPFGDEEPAWSIS
>sdCRRSP_Selaginella_scaffold_1_f_2007441
MKIFFTTTILLVHSFLILVRTSFSQPCEDITPGYFRSNNEIAPEGFRDQLTGVYRQIYSKDAISKTLNYKSPTEIYGTSRCNISSNAKDCLYCLAVIIAFNDQQIMLSTGFAMCSADNNCYLRYETYNYFKKQVYTNINPFRNT
>sdCRRSP_Selaginella_scaffold_1_f_2342173
MKIFFTTTILLVYSFLILVRTSFSQPCEDITPGYFRSNNEVAPEGFRDQLTDVYRQIYSKDAISKTLNYKSPTEIYGTSRCNISSNAKDCLYCLAVIIAVNDQQIVLSTGFAMCSADNNCYLRYETYNYF
>sdCRRSP_Selaginella_403950
MASSTKSASLLLLLALFIAIHHCGAQLTDCPSDTSPNVVYYNTRNTQPGSAFQRNLSNVYRRIINGATFRQGSISYNAGVDPDRVYGFSACFGGFTAPGDCVQCLVDIRANFDSVAPLAVGARMCSKNGERTCYMRYENYSF
>CRK_Selaginella_73023
MARLLVIVKLCILLFIPTYRIASGQLLTSKNSTRCSDLYTFTSQQYRRNIIQAFGSLANTTDYKTVIINSNKNGSTVDTVFGLLQCRGDISSSDCNACASTAIKSLNGSCVRNSTKGGRVQEETCFLRYEDHYFFSNYSGIDSALVNCSSGISNSSQYLSNTDTGFAFLRDRIPGSAGGFMIAVAGTSPDNSAYVLGQCVRDLSTSDCATCLEKARSSLSSTCNGRDGGSCYLAECNMQYESFKFFGGVPVNASSSTAVFTSGGGDCSSFLLNVGIIVGVIAAVLLVAGIALANDVQSTLHRGPVTFPYRMLKSSTANFDESHKLGEGGFGAVYKGYLPDGSEVAIKKLTVTSKHGELQFLNEVKAISNVQHRNLVRLLGCSTEGTERLLVYELLKNNSLENALFGPVEKPLSWETRHNILLGTARGLAYLHEDSQIRIVHRDIKPSNILLDEFYEAKIADFGLARLFESSHQLEVLTTKAAGTYGYMAPEYALNGQLSDKIDVYSYGIVILETVSGKRNRDRSLVDEAWQIHADAGGVFGDFVDPKLENEVSNSQALQLVTLALMCTQDLPQARPSMPHVVAMLAGYSNAHVPENLSRSSSLSYTAMRSNDSTRISSGASNESPQISTLGPR
>CRK_Selaginella_73021
MARLLVIGKLCILLFIPTYRIASGQLLTSKNSTRCSDLYTFTSQQYRRNIIQAFGSLANTTDYKTVIINSNKNGSTVDTVFGLLQCRGDISSNDCNACASTAIKSLNGSCVRNSTKGGRCKEETCFLRYEDHYFFSNYSGIDSALVNCSSGISNSSQYRSNTDTGFAFLRDRIPGSVGGFMIAVAGTSPDNSAYVLGQCVRDLSTSDCTTCLEKARSSLSSTCNGRDGGSCYLAECNMQYESFKFFGGVPVNASSSTAVSTSGGGDCFSFLLNVGIIVGVIAAVLLGVGIPMTYNVPCIGGPVTVPYRMLKSSTANFDESHKLGEGGFGAVYKGYLPDGSEVAIKKLTVTSKHGELQFLNEVKAISSVQHRNLVKLLGCSMEGTERLLVYEFLKNNSLENALFGAVEKPLSWETRHNILLGTARGLAYLHEDSQIRIVHRDIKPSNILLDEFYEAKIADFGLARLFESSHQLEVLTTKAAGTYGYMTPEYALNGQLSDKIDVYSYGIVILETVSGKRNRDRSLVDEAWQLQADTGGVFRDFVEPKLENEVSNSQALQLVTLALMCTQDLPQARPSMPHVVPMLAGYSNAHVPENLDRSLNNLILRMLLLLLLFQE
>sdCRK_Selaginella_83463
MALLILLWMIPLFLLDRSAAQGIPPDEPSSDAKPGVVYNATRKTTQGSQFQKNVETVIQFLYEHNPPNGFASCLGYGDFPDTTHGHIGCYNMSDQTSCASCIQQAYSQFQQVASLAVGGVLWINDTSNRCRLRFENYNFTAELVKMSVLGVLGPNVSAPALAPIPPLSSSPPARASSSSSWPWGLVGGAVGLCLLLGVAGFAIWRWRIHTKLVWRQRRGDDTDIERSIEGPLVFKYQDLSLATDSFSEKNKLGQGGFGTVYKATLNSGSQVAVKKLSLQSNQGKREVVNEIIIIMGIQHRNLVRLKGYCVEADERLLVYDFLNKGSLDRALFSSGSNAFVDWQSRFQIAIGIARGLAYLHEESHVQVIHGDIKASNIKLQPKISDFGISNLDKSFMSTKVAGTFGYMAPKYATRGRLTAKADVFIYGILVLELASGRGALTSTGKMSECIDKRLGSVYVVEEVSRLLRVAMLCTQEHEEARPTMSDVVAMLLGYLEIGTLPTKLPPGKELLNEYK
>CRK_Selaginella_113941|PACid:15420079
MVFFHISLFLTLSIASNAAPVPAPIEYSCWSCGEEKFTNGSSYSTALDNLLATLITNAPVTGFFQSSVQSAELTLYGLLQCRQDMSRDSCDQCARDIGQAVKSRCSSSLGAKIQLYGCFLRYENHPFFSVLDESLLCLNCSSIASSPGYDDNLKSALATLSRRGSSFTATVGSGKSQVFVLGECRGDLSSQQCDSCVRVAMRNMTDRCIGNTSGSILLNSCYTRFDAFKFYSSLDRESRSGSGRDRILKLVFGIIGGVLLLGIFAFCCVKNRHRLTPAARKKLKEDLDLQANIHHGATIFSYHALKTATNSFSDDNKLGQGGFGVVYKGTLPDGRRIAIKRLTTQSQKGKQEFLNEVKLVSSVQHRNLVKLYGCCTEESERLLVYELLENNSLSRVLFQGNLCLSWEQRYNVILGVARGLAYLHEDSQVKIIHRDIKAGNVLLDEKFEAKIADFGLARLYSDERSINTQIAGTLGYMAPEYALHGHLTDKADVFSFGILSLEIVSGRRSTDLNQPIERQYLLEWVSSDRILHSFFGSKEFFSHHARLNTVPPSFDKEQAVRVVCVGLLCTQATPSQRPSMSRVVTMICGEAKLGKVSRPAMVELVDGVLKADTLNSSYSSQELHSSQCISSAR
>CRK_Selaginella_426357|PACid:15407243
MADHPPSLDFVLAIAMIAIAALARGAHAQFTSNSTANATFSCSDAYTFTSRQMGANIQTVLATLLDQGPAAGGFKSMSSGNLGDTVYGLIQCRGDITAQECSSCARSASQLLNSTCVRNSTKGGRVYLDHCFLRYEDHFFSSTLDIVSSIANCSTPSSSLAIFQPNSKTALEFLEIRVPQSARKYVAAVAGIESAAPAYALGQCVPDLSAADCAACLAAAENVIASTCRGGGGGVCYYASCTLFFQGSKFFQGIAENATLPSGSKGKKTLGLAIGIPIAGVAALLLLVLGYFILKRRKKLPKKQEPAREEFDELQLTLHRGPVTFSYDLLRRATEDFSDDKKLGEGGFGAVYKGTFGDGTEIAIKKLSVSSKQGEQQFLNEVQVIGSVQHRNLVRLLGCCVEGSERLLVYEFLKNNSLEKALLETPRLSLTTRYNILLGTARGLTYLHEDSQIRIVHRDIKPSNILLDETFEAKISDFGLARLYEEDEATEIITTKVAGTYGYMAPEYAFHGHLSEKADVFSFGVVVLETLAGRKNRDVTLPGPEQYLLEWAWQLHSDGLLANLLDPKLIRSSSNEQERMLVQAIHIALMCTQASPQARPSMSHVVAMLSGHSNVESRPPPPRAL
>CRK_Selaginella_426355|PACid:15407238
MANHPLPLVLVASVFIAAFALASNSTTDIDIARPSCSDAYKITSAQMGRNLLTVLATLQDQGPAAGGYKSTSFGSMSDTVYGFIQCRGDISAQECSSCARSAVQILNSTCVRNSTKGGRIHPGNCFLRYEDHFFSSILDKDTNQGNCSTSIPASSLAIFQSNSRTALEFLKAKVPRNARKFVAAVAGIGSAVPAYALGQCIPDLSAADCASCLAAAENAIASTCRGGGGGVCYYSSCTLFFQRSKFFQGIPENATVLGNGTLPSNSKAKKTLLLAIAIPIAGVLALLLLVIGFFISKRSKNVSKPPEELDELQVTLHRGPVTFSYDLLRRATEGFSDDHKLGEGGFGAVYKGTFSDGTEIAIKKLSVASKQWEQQFLNEVKVIGSVQHRNLVRLLGCCVEGSERLLVYEFLKNNSLEKALLETPRLGWNTRYNILLGTARGLTYLHEDSQIRIVHRDIKPSNILLDETFEAKISDFGLARLYGEDEATEIITTKTKMKFLSSGYMAPEYAFHGHLSEKADVFSFGVVVLETLAGRKNKDASLPEPEQYLLEWNHRFSSELFPQAWQLHSNRLLPNLLHRKLVSSSNNEQEKTLVQAIHIALMCTQASPQDRPSMSHVVAMLSGHSNVNVPLSATFDIRAMNPRFYSSSSNSAASDPKNKRQEKSQTFTDPEPR
>sdCRRSP_Selaginella_424077
MTLLAIILLLIHAMSFGDASDGCPDDIGTNLMYYNTGNTSLGSPFQQNWLDVYQVLLDHAPQAVSSEFSHGQSPNTVSGFALCIKGSNCKGCLQTIKANLDRAAPLSKGARLCMKTSTDVCYMRYEAYSFNFNCLQGLSSSSSS
>sdCRK_Selaginella_427272|PACid:15409559
MRGLPIATILFCVFILVPRSSSQPPTDSLPNVIYYNTMSFSPGSAFERNLDAALQSVISSSRSSPSAALGASPDVAYARGECYNNLSPQDCVLCLGMANQTIRGQAPRTIGARLFSNSSDYSCYLRYENYDFLGGVTPRIPEGTIENAPAAPLLRNAAQASFPLGIVVGVLAGVLVTLVGIFVFFCLRRRRSLRIRRKFHLDTFDLPVIDGISNFTYHELETATKGFSDINKLGRGAFGTVFKGVLKDGSEVAVKQLDLHSKQGQREFVNELSIITSIQHKNLAKLRGYCLDRDDRILVYEFLENKSLDQLLFESATGILLDWPTRFQIVLGVANGLAYLHEGSQKQIIHRDIKASNILLDHRLHPKISDFGISKLFNQEKGFTSTVIAGTMGYLAPEYVLGGLLTVKADVYSFGVLTLEIVSGQRCSDRKDGRLLVHSAWILHENSSELEIADQRLDLEHNSEEILRVIQVALACTHENSASRPSMGDAVAMLSGYKQVIIAPRSHARSARRGYSRRAQEQGAGLACDRASDRVSSLRGG
>sdCRRSP_Selaginella_410801|PACid:15408577
MAKKLFLLAIVIPLFASLVAGRCTDQRDVVIRNLRTYARGSVYGSNLNLLFDRLITTTGYDHVGSGSNRVYGFSECYGSSNCRSCLLAAVNSIRSAAPRAIGARICKALCYLRYENYRI
>sdCRRSP_Selaginella_409558|PACid:15403177
MAIKAAILVAIMSLAMALTIAVEARGTITSKLWRAMDVDFSGYCSDESIPTGSTYWTSLNQTLTDLIQNTAYANNMTYSVKNGGDDVSAYGQAQCFNMVGNPGMCKSCVEDLVRRAWRECGDAIAAMLMLKDKCTIRYQDSPL
>sdCRRSP_Selaginella_422488|PACid:15418848
MASSTSLACLLALALLVSMVAGQELSHCTEDRNVVYYSGEIDFSTPYATNQNRLLDILKDTGSDSFIYTSVGDAPYIAYGRAECYGNCGNCLVEARNTIKNAVPQAVGARLCTDDCYLRFENYSF
>sdCRRSP_Selaginella_scaffold_57_r_59597
MSSSTSLACVLAVASLVSMAATQQLSHCREERDGVFSSEEIDFSTPYATNQNRLLDILKDTGSDSSNYTSVGDAPYVAYGLAECYGDCGNCLVEARNTIKNTSPRAVGASLCTDACYLRIENYSFFN
>sdCRK_Selaginella_145920|PACid:15402744
MALLSLLWMIPLFLLDRSAAQGIPPDEPSSDARPGVAYYNTRKTTQGSQFQKNVETVIQFLYEHNPPNGFASCLGYGDFPDTAYGHTGCYNMSDQTSCASCIQQTYSEFQQLAPLAVGGVLWTNDTSNRCRIRFENYNFTPELVNMSVLGVLGPNVSAPAPAPIPPLSSSPPARASSSSSRDNRALVWRWGLVGGAVGLCLLLGVAGFAIWRWRMHTKLVGRHRRGDDTDIQRSIEGPVVFTYQDLSLATDSFSERNKLGQGGFGTVYKATLNNGSQVAVKKLSLQSNQGKREFVNEITIITGIQHRNLVRLKGYCVEADERLLVYEFLNKGSLDRALFSSGSNAFLDWQSRFQIAIGIARGLGYLHEESHVQVIHRDIKASNILLDDKLQPKISDFGISKLFDLDKGFGVTSTKVAGTLGYMAPEYATRGRLTAKADVFSYGILVLEIASGRKCVDPALPAEEELLLQLSWKLVMANRMSECIDKRLGGDYAVEEVSRLLRVAMLCTQEHEEARPTMSDVVAMLLGSHSSSLSLWP
>sdCRK_Selaginella_90847
MQPKRKCRVLTTDSRMLWLILACVAGRSVARAPPDDPNPDTEPNLVYYSPTNTSTNSTYQRNVVAVLEFLYKNNPPDGYATSLGYGGFPNAVYAHSGCYNMSDQPSCGQCIQNAYTNIQSVNLYAVGGAIWINQTFQRCRMRYDPSSFEIVPGTLGIVGPNISSPAPAPGPGLALATGKQNAGTRNGVIAGAVVGGAVFCFVCAVLGFFLLTRRRRESEKSEKCEDFGIIKGLHVVFSYKDLCAATRGFSVESKLGQGGFGTVYKATLNNGSQVAVKKLSLQSNQGNREFVNEITIITGIQHRNLVRLKGYCVEADERLLVYEFLNKGSLDRALFSSGSNVVLDWHSRFQIAIGIARGLAYLHEESHVQIIHRDIKASNILLDDKLQPKISDFGISKLFDLDKGFGFTSTKVAGTLGYMAPEYATRGRLTTKADVFSYGILVLEIASGRKCVDPALPAEEELLLQLRLGGDYAVDEVSRLLRVAMLCTQEHEEARPTMSDVVAMLLGYLEIGALPTQAPFHFGLSSQAQEIKKKGTLKLDRTHFTRVSLKPSC
>sdCRK_Selaginella_145918|PACid:15402719
MIYGREGNIGLEMSCLWWVLLLILCFGTRPLAAQQQRPVDVTDPGQLANVLYYNTANTSEGSPFQRNLDTVFEFLQGFNPSNGFATSLGYGAFPNIAYAHTACYNMSDQPSCSSCIQQAYANARARFPIGARFWRNSTAERCNMRFENSNFTRDLPSGTLGILGPNASAPAPPPVVPPPTARPPASTPGGGSGGSSNTAAIVAGVVVPVFLILGVAGLLLVKRRSFVFSGSSRGPIAFSYRDLCEATEDFSDRNKLGQGGFGTVYKAFFGDGTVFAVKRLSVGSQQGKMEFVNEIDIITAIRHKNLVMLEGYCCEGNHRLIVYEFLEKGSLDQTLFGKSLLLDWPARFQIIVGVAKGLAYLHEESHEQVIHRDIKASNILLDKMLQPKISDFGISKLAGVEKENTTTRVAGTVGYMAPEYVLRGRLSSKVDVFSFGVLVLEIISGRKCMDDTLPVEEEILAQWVKHDLKLGVSYLFLLLEELIDPRLEKFYIAEEAHRATHVALLCSREFEGSRPTMSAVVAMLMGYLELEPLTTVDSPNYFGQIRHHGWTTTTTTTTSQTGSSYAASPLTATSAR
>sdCRRSP_Selaginella_416408|PACid:15423020
MGATFQLGFLVLFLVANAWPQDDGDGEIAADAGISSCPSETEENVIYYNTGESSEDSPFEKNLASAYESLLSPSQESPRQAQVGDDPDTVYGYATCFEGNCEDCLATCKNYFTQVAPHAVGARLCLKSGSDACYLRYENYSF
>sdCRRSP_Selaginella_scaffold_110_f_287166
MLAKWSALGAWFLACELLLSIASAQIQFPPDIPTKDTVPGVIYFNTARTTRGSPFLQNLELVIRFLYSSTPPDGFATCLGYGEFPDTAYAHSACYGMADQQGCSDCIKHTYTDIQQVAPLTVGARYWINGTDDRCHLRFEAYSFRKELVSSGQ
>sdCRK_Selaginella_407038|PACid:15415921
MPLSLWIILLVLLLPEQFAAQGLPDEPGNGRGPNLIYFNTANTTEGSPFQKNVETVLNFFYEHNPPNGFATCLGYGYFPNTVYGHTGCYNMSDQPSCSECIKKAYQGIQQNAPYTLGGTYWINETEIRCRLRYENYNLTGLTLFGIVGPNNSAPAPAPIPSNPPPSQARPPSQARPSILQNSSRNRALVWGLVGGAVGACVLLAGAAFLLWRWRRKYTKLNGRRRYHGNTELEGSIEGPVVFKYQDLSLATCNFSETNQLGQGGFGTVYKACLKDGTQVAVKKLSLQSSQGRQEFVNEISIITSIQHRNLARLKGYCVERDQRLLVYEFLNNGSLDRALFSPKTSTLNWTSRFHIVTGVARGLAYLHEESHIQIIHRDIKASNILLDDKMQPKISDFGISKLFDMDKGFTSTKVAGTVGYMAPEYATRGRLSSKADVFSFGILALEIVSGRRCMDPTLSASQELLVQMAWNMWNAGKMVEFVDKRLDGNYVEEEVFRVMDVAILCTQEGEEYRPTMSDVVAMLMGYLEIRQPPSQNPLYF
>sdCRRSP_Selaginella_scaffold_28_f_1055475
MEMTIKFQLALAVLLVAVSIQSVQCKIIGKAEVDFSGYCSDASIPPGSTYWQSLNLTLSDIVANTPNATNLTYTVKHGRDDVTSYGQGVCFNQPPHEVCRECIAMLVKRAWIECSSSISVVLMLTGQCALRYQDTPIDVPPPAA
>sdCRK_Selaginella_444507|PACid:15417323
MPLSLWNILLVLLLPAQFAAQGLPDVPGNDRGPNLIYYNTAKTTEGSPFQKNVETVLKFFYEHNPPNGFATCLGYGDFPNTVYGHTGCYNMSDQPSCSECIKRAYQGIQQYALYALGGTYWINETESRCRLRYENYNLTGLTLFGVVGPNNSAPAPAPIPPNPPPSQARPSILQNSSKNGALVWGLVGGAVGACVLLAGVAFLLWRRRRKYTKLDGRRRYHGNTGLEGSIEGPVVFKYQDLSLATCNFSEMNKLGQGGFGTVYKACLKDGSQVAVKKLSLQSSQGRQEFVNEINIITSIQHRNLARLKGYCVERDQRLLVYEFLNNGSLDQALFSPKTSTLNWTSRFHIVTGVARGLAYLHEESHIQIIHRDIKASNILLDDKLQPKISDFGISKLFDMDKGFTSTKVAGTVGYMAPEYATRGRLSSKADVFSFGILALEIVSGRRCMDPTLSASQELLVQMAWNMWNAGKMVEFVDKRLDGNYVEEEVFRVMDVAILCTQEGEEYRPMMSDVVAMLMGYLEIGQPPSQNPLYFGGGGTSSTSTTTVDDTNITELEGR
>sdCRRSP_Selaginella_426330|PACid:15407195
MGVKKDVLIICAVVVAMVAAGVQGVKLLSGLCSDESIPEGSTYWNSLNATLADLVQNTPTAANMTYSTNKGVEGDVPAYGQAQCLRNATTNVLPSQDSCRGCIEDIIAKAWLDCVDAIAVDVKLNDDCTLRYQDSPLLPD
>sdCRK_Selaginella_444390|PACid:15416056
MERRAVAVFLLVFLCRGVFASVPSGISPNIVYSNTRKTTPGSAFKLNLDVVLGFLFKTVPRNDSASYGFGKYPDTVFGYCECYNMSQGDCGQCFNIARDGIDEAAPLTVGAQYWVNSSSYRCYLRFENYNFIPGYELPGDLSPAVTPVAIPPEIPEARKGSSSRTGVIVGVTAGAVAALAAAVGVLVFCFRTKSRQNRRLDDQSSSLRQHGEFGDSFEGRSLTFDYEELKLATKEFGEQNKLGQGGFGPVYKGVLTDGSEVAVKKLSLHSSQGNQEFVNEVNIITGIQHRNLTRLRGYSVKGDERLLVYEYLPNGSLDRTLTNSNGKIVLDWPTRYNIAIGVARGLAYLHEESQIQIIHRDIKASNILLDKDLTPKISDFGISKLFDQDRTSVDTKIAGTYGYMAPEYAMGGRLTVKADVFSFGVLLLEIICGMKCRDPRLSPNYDGILEWLWSFHPGGNVEEIVDKELLRSKNYSQTEALRSIHIALLCTHEDEASRPSMSEVVAMFLGYLKLAPLPTKSP
>sdCRRSP_Selaginella_scaffold_20_f_375897
MGILLIFYILKFVLGFVSGLTLNDFCKDLPMNHIRYNPLKYKSGSNFEKNLGKVFNELKLLHSSFDHPTSEYEKSRPMIERVYGDSYCETGPTRAPCLPCLDSIKSQFDNLTPLSMGATMCYQQSESVKCYFRYENYWYFN
>sdCRRSP_Selaginella_scaffold_16_r_1814876
MKFVFTTTILLVYSFLILVRTSFSQPCEDITPGYFRSNNEIAPEGFRDQLTDVYRQIYSKDAISKTLNYKSPTEIYGTSRCSISSNAKDCLHCLAVIIAFNDQQTMLSTGFAMCSADNNCYLRYEIYNYF
>sdCRRSP_Selaginella_415457|PACid:15420333
MASSTSLLAVAWLVSMVAGQELHHCTEDRNVAYYTGEIDFSTPYATNQNRLLDILNDTGRDSFIYTSVGSAPHIGYGRAKCNGNCGNRLVKARNTIKNAVSRALGACLCTDACYLRYENYSF
>sdCRRSP_Selaginella_scaffold_7_r_2602083
MALLKVFLILAIFCAEVYTFPKCPIAGSPFRYNHKWLRKGHPFHANLKLMYSSLYTLTILGGYLQEGSGKFIAYGCYSCPVGFDSYDSCRACIRNIQAMFDKYVPLAIGAAACLGEVGHMCYLRYEMYDFECDAPW
>CRK_Bpev01.c1052.g0003.m0001
MGGSSRLLFFFFYGILIHLVNPSLAQRDPYVYNRCSNGNVSSNSTYRANLNSLLSSLSSNNQINNGFYNFSAGENSDKVNAIALCRGDLTPTNCRSCVNMSAHELLFLCPNQKEGIMWYMNCTVRYSNNSIFGVMEFKPLQALYSTINVSDVSGTFKQVRGTLLDSLRSKAASGGSIRKLATGAANSTYFNIYALLQCTPDLGEQECSNCLNQTIRYVPGCCDDATGVRVLTPSCNLRYEGNMFYDTTAVSPPSLSPPPPPPAKDGFVAFAGKKSNSSRTIIIVVAAVVCVVLIICICVCIYLRQKKRRKKVETVDDIISAESLQFDFATIRVATENFSDENKLGQGGFGSVYKGMLLNGQEIAVKRLSSGSGQGDQEFKNEVLLVAKLQHRNLVRLLGFCLEGNERLLIYELMPNASLDHFLFDAIKRLHLDWERRCKIIEGIARGLLYLHEDSQFRIIHRDLKASNILLDAEMNPKIADFGMARLFVLDQTHGNTRRIVGTYGYMAPEYAMHGHFSIKSDVFSFGVLILEMVSGQKNSYFRIGENLEDLLSYAWRNWREGTTSNLIDPTLRAGSTSEIMRCIHIGLLCVQENVADRPTMASVVLMLNSHSITLLVPSRPAFFMHTTIESDMSSDQSFQASTNEASISELYPR
>PDLP_Bpev01.c0000.g0009.m0001
MHVFQTNSTNFQTGLPTKSLSLFSSIYPLSFITIFVFFPSAIIAADYTNLVYKGCAGQKFQDPTGIYSQNLKNLLSSLISQSSQKTFSNATTGGGQNDIMGLYQCRGDLTVPDCNNCVSKVSAMADKLCGRAIAARIQLSGCYLRYEVVGFKQVSDTELLYKACGSRQASANGFEQKRDTAFGMVESGIKSDGAEAGGLFYTGSYESVYVLGQCEGDLSGDSCVDCVKGAVDRAKTECGDSISAQVYLQKCYISYSYYPDGVPSMSSASGAGQEHTQRTVAIAVGGLAAFGFVIVCLLFLKSVMKKRGGKRGG
>CRK_Bpev01.c1163.g0014.m0001
MIHSHIVPKVLIRPFLLYVFLALLRNLAYADPPYYICSNNSNYAGNMTLFQSNLQDVLLSLSSNSSVSKFYNTSKGNDPDRVYSLYMCLDYVTYDTCQTCITTAIQDIKNRYPNTTEAVVWEESCQLRFSNKNFYGQLNVTGNILDLDNKQNISEPEQFKSVVKETLNNLTKRAAFNLSANMYATGEVPFQAKTIFALVQCIRDLSADRCNSCLQSAITDVLTCCYFSVGARLPSRSCFLRYELYDFYGAPSSTNGQGGSSGGKKWMMEILAVVAACLVIVLLGSCIFCLMKRKKAKKWEREIISQQANIGDHYISNFHHPNFQGRYDPNSQESPHIDLASILAATNNFSDSNKLGQGGFGPVYKGILSDGKEVAVKRLSYCSEQGFEEFTNEVLLIMKLQHKNLVRLLGFCTQREEKLLVYEFMPNSSLDVFLFDPRRRAQLNWSRRLNIISGIARGILYLHEDSRLRIIHRDLKASNVLLDCDMNPKISDFGMARIFTGSEGEANTAKIVGTFGYMAPEYAMEGLYSIKSDVFGFGVLLLEIITGTRNAGFHRLKRAPSLLAYAWQLWNEGKALELMDPLLIDSCCQDEFLRYIHIGLLCVQEDANDRPTMSHVVVMLKNETKTLCQPQRPAFSVGRFTDHNEASPNSVNGLSVSNIGPR
>CRK_Bpev01.c1163.g0017.m0001
MEKDLLSAMLFLIIPLLMRPILASGSGDPVYTLCDPESKNYTLNTPFENNLKLLLDSLPSNTWVTGFYNNSTGEDPKLYGQALCRGDVNSTVCRNCIEAASQEILKQCKNAMIWFELCQVRYSWQSFSSMMAYAGRYPDQIYLEKNLTNPVHFDQVLTYLINNISREAAYDPLKRMFATGEIKFSRKRTIYGLVQCTRDISESSCDSCLVQALGDLHACCDSREGGIIVSRTCNMRFELHQFYSASSYGGVGESKLIESGSSYRKAAPKLKTWMVVVVACIPISVLALLVGSCAVYHGRKKGTQRDDEKSENTLLHELTKPTGVAITQDGELVSAEELSFMDLSTIVAATNHFSDSNKLGQGGFGTVYKGVLPDGKEVAVKRLSRKSWQGLEELKNEVILIAKLQHKNLVKLLGCGIEGEEKLLVYEFMPNISLDLFIFDSEKRTQLNWKTCYSIIVGIARGLLYLHEDSRLKIIHRDLKPSNVLLDHEMVAKISYFGMARIFGENQYSANTRRVVGTYGYMAPEYAMEGLFSIKSDVFSFGVILLEIISGKKNSGFYLTEHAQTLLAYAWRLWNEGKELEFIDPLLMESCPTTEVIKSMHIGLLCVQEDPADRPTISSVLVLLGNDSISLPQPKQPVFVVTRVIQTDDQFPTTNPSVNELTVSSLSPR
>CRK_Bpev01.c1163.g0019.m0001
MNIWKVEKDVLSAMLFLIILFLMRPILASGDPVYTFCNPAAENYTLNSPFENNLKLLLKSLPSNTSVTGFYDISTGEDPQVYGQALCRGDVNSTVCRDCIETASQEILKKCKSEDATIWFEFCQVRYSWQNFSSMMVYFGKYPEQNNLEKNLSISPVRFEQVLTYLMDNISSEAAFDPLKRMFATGEIKFLRKKTIYGLVQCTRDISANSCDSCLVQALGDLHACCDSHEGGIIVSRTCNVRFELHQFYNASGVLLTYPSSKGPKLETWMVVVVTCILISVLVVLVGSCAVYHGRKNRTQRDDEKSQNTLLNEQTSSTGVPITQGGELVSAEELSFTDLSTIVAATDHFSDSNKLGQGGFGTVYKGMLPDGKEVAVKRLSRKSWQGLEELKNEVILIVKLQHRNLVKLLGCGIEGEEKLLVYEFMPNRSLDLFIFDSEKRTQLDWKTCYNIIVGIARGLLYLHEDSRLKIIHRDLKPSNVLLDLEMVAKISDFGMARIFGENQYSANTRRVVGTYGYMAPEYAMEGIFSVKSDVFSFGVIILEIISGKKNSGFYLTKHAQTLLAYAWRLWNEGKELEFVDPLLMESCLTTEVLKSMHIGLLCVQEDPADRPTMSSVLVLLGNDSVSLPQPKQPVFVVARVIQTDDQFSTANPSVNELNVSTLSPR
>CRK_Bpev01.c1163.g0016.m0001
MIHSHIVPKVLIRPFLLYVFLALLCNLAYADPPYYICSNNSNYAGNMTLFQSNLQDVLLSLSSNSSVSKFYNTSKGNDPDRVYSLYMCLDYVTYEICHQYVTTAIKDIMNHCPNTTEAVVWEEFCQLRFSNKNFFGQLNVTGNFLNLDNKQNISEPEQFKSAVNETLNNLTTRAAFNLSANMYATGEVPFQDKTIFALVQCTRDLSADGCISCLQRAITDVLTCCYFSVGARLPSRSCFLRYELYDFYGAPTSTNGHGGSSGGKKWMMEILAVVAACLVIVLLGSCIFCLMMRKKAKKCKTTSSQYVFESPHIDLVSILTATNNFSDSNKLGQGGFGPVYKGILSDGKEVAVKRLSYCSEQGSEEFTNEVLLIMKLQHKNLVRLLGFCTQREEKLLVYEFMPNSSLDVFLFDPRKRAQLNWSRRLNIISGIARGILYLHEDSRLRIIHRDLKASNVLLDYDMNPKISDFGMARIFTGSEGEANTAKIVGTFGYMAPEYAMEGLYSIKSDVFGFGVLLLEIITGTRNAGFHRLKRAPSLLAHAWQLWNEGKALELMDPLLIDSCYPDEFLKYINIGLLCVQEDANDRPIMSFVVMMFKNETITLCQLQRPAFSVGRFIDHNEASPNSVNGLSVSNIGPR
>CRK_Bpev01.c1163.g0018.m0001
MIHSHIVPEDFRPFMLYVFLALLCNMAYAEPPYYNCSDTSNYAGNITLFQKNLRDVLFSLSSNASVSKFYNTSKGNDPDRVYSLYMCLDFVTYETCHQYVTTAIQDIMNHCPNTTEAVVWEEFCQLRFSNKNFFGQLNVTGNVLGLDNMQNISEPEQFKSVVKETLNNLSKRAAFNPSANMYATGEVPLQDKTIYALVQCTRDLSADGCNSCLQRAITDVLTCCYFSVGARLPSRSCFLRYELYDFYGAPSSTNGQGGRSGGETWMMVILAVVSACLAIVLLGSCIFCLMWRKKAKKWERETVSQEANIGDHYISNFQHTNFQGRYDPNAQESPHIDLASILAATNNFSDSNKLGQGGFGPVYKGILSDGKEVAVKRLSYCSEQGLEEFTNEVLLIMKLQHKNLVRLLGFCTQREEKLLVYEFMPNSSLDVFLFDPRRRAQLNWSIRLNIVSGIARGILYLHEDSRLRIIHRDLKASNVLLDFDMNPKISDFGMARIFTGNEGEANTAKIVGTYGYMAPEYAMEGLYSIKSDVFAFGVLLLEIVTGRRNAGFHWSKRAPSLLAYAWQLWNEGNAMEMMDPLLIDSCSPDEFLRYIHIGLLCVQEDANDRPTMSSVIVMLKNKTITLCQPQRPAFSVGRFTDHYETGNNSVNGLSVSNIVPR
>CRK_Bpev01.c1163.g0015.m0001
MEKDLLSAMLFLIIPLLMRPILASGSGDPVYTLCDPESKNYTLNTPFENNLKLLLDSLPSNTWRDVNSTVCRNCIEAASQEILKQCKSEDAMIWFELCHNPEFLFHDGLCWKRMFATGEIKFSRKRTIYGLVQCTRDISESSCDSCLVQALGDLHACCDSREGGIIVSRTCNMRFKLHQFYNASSVFLTYPSSRGGSSYRKAGPKLKTWMVVVVTCIPISVLALLVGSCAVYHGRKKRTQRDDEKSDSALLHELTKPTGVAITQDGELVSAEELYFVDLSTIVAATNHFSDSNKLGQGGFGAVYKGVLPDGKEEVVKRLSRKSWQGLEELKNEVILIAKLQHKNLVKLLGCGIEGEEKLLVYEFMPNISLDLFIFDSEKRTQVNRKTCYNIIVGITRGLLYLHEDSRLKIIHRDLKPSNVLLDHEMVAKISDFGMARIFGENQYSANTRRVVGTYGYMAPEYAMEGLFSIKSDVFSFGVILLEIISGKKNSGFYLTEHAQTLLAYAWRLWNEGKELEFIDPLLMVSCPTTEVIKSMHIGLLCVQEDPVDRPTISSVLVLLEKRFSISSLSRNNLYLLWLESFRPMFSFPPTNPFVNELTGFESFTSDDYSQRLPYLVLYIIGNK
>CRK_Bpev01.c1226.g0004.m0001
MTLVFLSMLTFFLQPDPLHAGAQNYLHHVCANTTVSQNSIYSTNINSLLSSLSSNATGNIEFYKTTAGQTTSNPVYGLFNCRGDVSADMCRRCVVNATQKLSSKCSTEKVAVTWYDECMVRYSNESIFSTVALSPRFNLYNTQNMTEQDRFNQLVNTTMTELAREASNFPIGVKKFGVKEVKFSDFQNLYSLVQCTRDLSSTDCNSCLLAAINRLSVCCSGKQGARTLYPSCNVGYELYLFYNVPKAPTPSAALPSPSSGSPSLFSILSDGKSKISKATIISIVAPIAASVLLLVLAYCFLTRRARKKLNAVEEEKSKKSDHAQIYQAMNEIAKEIKTAESLQFDFGTIESATKKFSKEKKLGEGGFGEVFKGTLPDGQEIVVKRLWRRSGQDAEQFKNEVLLAAKLQHKNLASLMGFCLEGEDMMLIYEFVSNKSLDNVLYVCLSEHLSNDPKKQAQLDWSRRYKIIGGIARGIKYLHEDSRLKIIHRDLKASSILLDVDMNPKISDFGMARTLKVDQIKGDTSKIVGTYGYMSPEYAMHGEFSEKSDVYSFGILVLEIISGKKNNNFELEGAEDLLSYAWIRWRDGKPLELLDGALVDSYSKEEVIRCIHIGLLCVQKDAADRPTMASILHMLNSYSITLESPEQPAFFLRTKADPNMPAMDMAST
>CRRSP_Bpev01.c1271.g0007.m0001
MSSSGFNFSIYLLTFVLLLQTIYGASNSHFCSSSGNFTTNDPYESNLRNLLGNLYYQTPPRGFGLGSVGQDPYKAYGLVQCRGDINPTDCRTCINEASSEIRNLCPFNKGAIIWYDNCLLKYLNSDFLGKIDNQNKFYMWNVHNVSDPTTFNQKTRELLSRLAKEASGTPKLYAAGELELGESKKLYGLTQCTRDLSTSECSKCLDGIIGELPRCCDGKQGGRVVGGSCNFIYEIYPFVNAN
>PDLP_Bpev01.c0145.g0051.m0001
MGSSRFLLVLLAFLVSFSSLPIPSVLSSSTDDFVFGGCTQEKYAPNSPYESNVNSLLTSLVNSATYSSYNNFTIMGSTPQDVVYGLYQCRGDLSMPDCATCIARSVSQIGVLCPQTCGGAVQLEGCYVKYDNATFLGVEDKTVVLKKCGPSNGYDTDAISRRDAVMAALASAGGPYRVGGSGQVQGVAQCVGDLSLGECQDCVSYAIGRLKSDCGGAVYGDMFLAKCYARSQTGTGGEDHPSNGHQYHEKSSTNDGEKTFAIIIGLLAGVALLIIFLTFVRKLFEGPGN
>CRK_Bpev01.c0155.g0005.m0001
MQLTAPIPQNPKWIFLIFLFFSPSLSDPQVVLLCGSSKKATNPHFRSNFTFVMDQVSGQLNLSGWSAQSFLSSASQIFSYAECYDFLSRTDCMACNNESRAELPRCFPADSGRIYLDGCYLRYDNYKFFEEALNRDRDRVKCGHPGAVTRDQYIGREFAKRVYQAVRNVTTTAARRKGFAVAGETGGVQAVYAMAQCWKILTPDSCNKCLSNAALKVSMCAPSPEGTVMNAGCYLRYSTENFSRNDTVQHKQSGDATTVGITIVGILSAIMLTMLALIGGLLAHKRISEKKREQNNLVGISILVHKSNLNFKYEMLETATDSFDGSTKLGQGGAGSVFKGTFPDGTLVAVKRLFFNTRQWADEFFNEVNLISGIQHKNLVRLLGCSIEGPESLLVYEYLPNKSLDQILFGKKNTFLLLTWQKRFDIIFGIADGLAYLHGGCGEKIIHRDIKTSNILLDDNLTAKIADFGLARCVTRDKSHISTGVAGTLGYMAPEYLVRGQLTEKADVYAFGVLILEVVSGRKNSVFTPGSSSVLHSVWRHYKANKITESVDPALKGVYSVREASNVFQIGLLCTQASAALRPSMSEVVKMLSNEESAIPSPKQPPFLNASVLCLDDTTTTYPTISSNWQTKTERFSSSNNKSSNGQPETEVSTFHSAESASTTSLTIGEAINRPTLRGLSHSYEGVRGSQPPLTR
>CRK_Bpev01.c0155.g0006.m0001
MQLTVPIPQNPKWLFLILIFFFFSPSLSDPQTGQAGLLCGSSNPDTTPDFLSNFIVAMDKISREVNESGWAAQSVTSSVPEIFTYAQCYDFLSHNDCIACHSESRTELPRCLPANSARIFLDGCYLRYDNYSFFDEAIDEDRDMVKCGNPDGVTGDQYIGREFAKRVRQVVQNVTKTAVRRMGFAVAGEKGGVEAVYAMAQCWRRLDPDRCNKCLSNAVKKVIVCAPAPEGRVMNAGCYLRYSTENFYGNDTDSDNGSLSPKSDATMFGIIIIGIVSAIALTLLAVIGGLLGYTRLSNRKRERTNLAGISITVHKSNLNFKYEMLEKATNSFDGSRKLGQGGAGSVFKGTFPDGTLVAVKRLFFNTRQWADEFFNEVNLIRGIQHKNLVRLLGCSIEGPESLLVYEYLPNKSLDQILFGNNTFLLLTWQKRFDIIFGIADGLAYLHGGCGEKIIHRDIKTSNILLDENLTPKIADFGLARCVARDKSHISTGVAGTLGYMAPEYLVRGQLTEKADIYAFGVLVIEVVCGRKNSVFSQGSSSVLHSVWRHYKANKITASVDPALKGIYSAIEASNVLRIGLLCTQASAALRPSMPKVVEMLCNEECVIPSPKQPPFLNASVLSFNDTTTTYPMISSNSQQTTSERFANSLSRFQAFEPS
>CRK_Bpev01.c0155.g0007.m0001
MQLPDPNPENPKWVFVIFIFFFFFPSLSAEATILCGSSKQDTSKNFIPNFIFAMKEVSKGVSESKWASHSLISPDHSIFTYAQCYNFLSHNDCVACHSESQTELPRCLPANSASIYLDGCYLRYDIYKFYHEAIDKDRDVVKCTNPQNVTKDPYIQQEFAKRVHEVVRHVAKAAVRNQGFGVAEEKVEKEVVYAIAQCWMTQTTHNCSKCLADAVKKVIACAPATDGRVMNAGCYLRYSTEDFFGKGPKGKELHKGSEASPVWITMVGILSAIALTLLALIGAILAYRRISKRKREPNNLVGISISVVKSNLNFKYEMLDKATDSFDGSRKLGQGGAVKRLFFNTRQWADEFFNEVNLISGIQHKNLVRLLGCSIEGPESLLVYEYLPNKSLDQILYSKKNTFLLLTWQKRFDIIFGIADGLAYLHGGCGEKIIHRDIKTSNILLDENLTPKIADFGLARCVAPDKSHISTGVAGTLGYMAPEYLVRGQLTEKADVYAFGVLILEVVSGRKNSVFTQGSSSVLHSVWRHYKANQITESVDPALKGVYSVREASNVLRIGLLCTQAWASLRPCMFEVVEMLSDKECVVPSPKQPPFLNASVLGLDDTTTTSTSSSLSNNESSNGQPAPVVSTFNSAQSAIIGIPGSNSFSRFQTFEPS
>CRK_Bpev01.c0162.g0037.m0001
MFLFQKAFLFLFFVGCALIVSINSEPTLNYAYCQDQSNNSPNASFQSNLNVLLGSLSAKASENYSFYNNASNGIYGLFLCRGDVNTSTCQSCVSYAGQNITSQCPNTTAIIWFDECMLRYSENNFFGVEETSLKVFMWNVQNRTSPDEADFEGLSLMYGLIAKVKETDMLFNADTWSENNVPSDVRYGLVQCTRDIDSSSCSNCLGKLMAEANECCGTKKGWRVLAPSCNIRYENYSFFQQPAVSPPPPPTPPPPPLPTTPPPPPPLLDNGGGKNTTKIVIITISSIAVVAALLGFWYYSFFGRRKRKEGRLHATQGETSQLILFNLDQDNSGEMHYFSLSTMQAATNNFSDANKLGEGGFGPVYKGKLIDGKEIAVKRLSMKSKQGLEEFRNEVLLIVKLQHRHLVRLLGCCLERGEKLLVYEYMANTSLDAFLFDPKKSVLLDWAKRTNILNGIARGLLYLHEDSRLKIIHRDMKASNVLLDDEMNPKISDFGTARIFEGNQIEANTNRVVGTYGYMAPEYAMEGQFSVKSDVYSFGVLMLEIISGKKNMGFYHPEHAASLLPHAWQLWNEDKGLELVDQTLVNTCPGSEVLRLIHIALLCVQEDPNERPTMSIVVLMLGSSSINLPRPLPPPFSLGRSILSDQSSTTGAMIEFSVSDHAST
>CRK_Bpev01.c1666.g0003.m0001
MMFLFEKAFLFLLFVGCALIGSINSQPTYVYHTCGDRLNETLNTSFQSNVRVLLGSLSTKASENNSFYSDSSNGIYGLFLCRGDVNSSTCQSCVNSADQEITTRCPSNRTAIIWFDECMLRYSDTNFVGVGETSPALLMWNIGNRTSPDETDFGGQALMNGLIEDALGTKTLYKAGNRTGNGFGQDRYGLVQCTRDINYTLCSKCLQYLMTEANQCCEAKKGWRVLAPSCNIRYESYQFLQQSPVPAPSPPPQPVPAAPQPLPDNGRRGGKNTTKIVIITVSSIAVVAALLGFWYYSSFGRKKRKEEEEIMLGNWEGSPSVHFMDGSIRARDQDNSTGEMHYFNLSTMQAATNNFSDANKLGEGGFGPVYKGKLINGKEIAVKRLSIKSNQGLEEFKNEVLLIVKLQHRHLVRLLGCCLEGGEKLLVYEYMANTSLDAFLFDPKKSGLLDWAKRTNILNGIARGLLYLHEDSRLKIIHRDMKVSNVLLDDEMNPKISDFGTARIFDGNQIEANTNRVVGTYGYMAPEYAMEGLFSVKSDVYSFGVLMLEIISGKKNTGFYHLEHEESLLPHAWRVWNEGKGLELIDQTLVDTCPESEALRLIHIALLCVQENPNERPTMSMVVLMLGSSSINLPRPLPPPFSIGRSILSDQSSTTGAMIGFSVSDQSST
>CRK_Bpev01.c1666.g0002.m0001
MFLFQKAFLFLFFVGCALIGSINSEPTFNYFYSSENNSFYNNASNGIYGLFLCRGDVSTSTCQSCVSYAGQYITSQCPSNTTAIIWFDECMLRYSDTNFFGVGETSPALLMWDIKNTTVSADETVFVGQALMNGLIDDALKTETLYEADNRQGGFGQVRYGLVQCTRDINTTSCGNCLGKLMSDANQCCLQKQQWRILAPSCNMRYETYLFFQPPPVQPSPQPTGSGGGKNTTKIVIITVSSIAVVAALLGFWYYSCFSRKQRKDEEISQAIMFGYGEGSPPLHDFMDGSTHARGQDNSGEMHYFNLSTMLAATNNFSGANKFGECGFGPVYKGKLINGKEIAVKRLSLKSKQGLEEFKNEVLLIVKLQHRHLVRLLGCCLEGDEKLLVYEYMANTSLDAFLFDPTKRGLLDWATRTNILNGIARGLLYLHEDSRLKIIHRDMKANNILLDDEMNPKISDFGTARIFDSNQKEANTNKVVDTYGYMAPKYAIEGQFSVKFDIYSFGVLMLEIISGKKNMGFYHPENAESLPLNAWQLWNEGKGLELINQTLVNTCPGCEALRLIHIALLCIQEDPNERPTMSMVVLMLRSNSMNLPRQLAPPFSVDRSILSD
>CRK_Bpev01.c1666.g0005.m0001
MVSSRLVFFLSAISIFSAQAVAQTSFLYYFCLSEGNYTANSSYEANLDHLFSSLSSKTEIDNGFYNSSYGQNSDEVNAIGLCRGDVSSDVCHSCLINATSLLKQLCPNQKGAIGWYDYCMFRYSNRSILGVMETSPSFYMWNPNNVSANYDQFKDDLSTSQRSQAVAGGSLRKFAAGNTMAPNFQTLYALVQCTPNLSELDCNNCLGETFQGIPRCCDGKQVRRVGTPSCNMRFEVYQFYTSTAVASPPSSPVAPPVSPPPPWSGSNTSRIVIIIVVSTAAFVVLVISFCIYFRVRRPREKLERNTVSFAVDEIRSVESLQFDFGTIRVVTDNFFDENKLGQGGFGDAYKGRLSDGQVIAVKRLMNSGQGDLEFKNKVLLVAKLQHRNLVRLLGFCLEGNERLLIYEFVLNTSLDHFLFNPIKRLHLDWERRYKIIGGIARGILYLYEDSQLRIIYRDLKASNILLDAEMNPKILDFGMAKLFLLDQTQGNTSRIVGTYIYMAPEYAMHGQFSVKSDVFSFGVLVLEIMSGKKKHCFRNGENVEDLLGYVSTKNWREGTASNIVDPKMRQARQLNL
>CRK_Bpev01.c1854.g0004.m0001
MTLLLLSMLISFLSQTGTEAATTGFDHVCTNTTTLTANSDYQSNLLHLLAYLSSNATSNLEFYNTSVGISVDTVNGLFLCRGDLPAADCRDCVAVATKEIVEFCPEQKEAVAWYSECMLRYSNRYIFATMVPDPTSSVSSTHIVPEPNRFDELVMATMNNLASGLSNVGSGVKKFGTKEAKFTASQTLYTLVQCTPDLSGYDCNRCLQKAMKNLPGCCSGKKMGRVLFPSCYLWYDMYPFYLTGNTSAPTLNPAPIPPPPSSGKGKISLLAIIAIVAAISVCAMLFVLSYCFLGRTARKKYNAIREGAANDISTIESLQFDLATIAAATNNFSYGNKLGEGGFGVVFKWVAKLQHSNLVRLLGFCLEREEKILVYEFVQNKSLDYFLYGLSLIGICLIFLFSLKIIHRDLKASNVLLDEDMNPKVSDFGMAKIFGVDQTRGNTRRIAGTFGYMSPEYAMHGQFSVKSDIYSFGVLIIEIISGKKISSFNQSDGTARHLLSHAWKLWRDGMPLDLLNPTLRDSYSRDEVMKCLHISLLCVQNDPVDRPTIESIVLMLNSYSVPLPSPQQPAFFFSSGTEQNMQSKETQSDQLPWSVNEASITEVYPR
>CRK_Bpev01.c1854.g0006.m0001
MKDISLSAGAATYLYHVCSNTTTFSANSTYQSNLNRLLASLTSNANRSTGFYNTTASTGNSVDTVYGLFLCRGDLSADACRDCAADATKDVVDRCPIEKVAVAWYDECMLRYSNQDIFSRMVTDPNLILINTLSISEQNRFDLLVRTTMNDLASGISNVGSGAKKFGTKEANFTALQTLYTLAQCTADLSGSDCNRCLQMAIANLPSCCGGKQGARVLFPSCTVRYEVYPFYQSVAPVPPPPGSVTTPLSMQMILFMQEKDKISLLIIIAIVVPISVAVVLFVMGSASLGGEKRKSPCNFDFATIETATNRFSDDNRLGEGGFGVGLQGNKGFFYVKRLSRVSGQGSGEFKNEAAWKHWRDGTTHGLLDPNLEILTQEMSPQMSYLLYYRYRTIQLTRPTDGIITPSCLQPNIALKSGPPPHQSTVNRCHSSPYMKHLITEVYPR
>CRK_Bpev01.c1854.g0001.m0001
MVSPILLLFLSPFFIIVTQATTQPSFLDHDCSNVQGNYNTKSTYKANLNHVLSSITSNTIIDDGFYSSSYGQDPDKVYAIGLCRGDLKQNVCRSCLNDSTVALTQLCPNQKEAIGWYDNCSLRFSNTSIYGIETEFPNFFDWNKKNVSDVDGYGEALKTLLDTMISEAASGVSRKFATRTSVAPDLSNIYVLVQCTPDLSEQECSNCLQMIYVQIPVCCVGQDGARYYTPSCNFRYESYPFFDLTAAPSSTLPLPPVSPPPIKGTVIVVYPTSLEAQGKGRNTRTAIIIVVPAVIVMLLIVGISIFLRMRKPKDNFETADEITSVESVQFDFGTIRAATDNFSDTNKLGKGGFGTVYRGSLSNGQEIAVKRLSRNSGQGDVEFKNEVLLVAKLQHRNLVRLLGFCMEGNERLLIYEFVPNTSLDHYIFDPKKRADLYWDRRYKIIGGIARGLLYLHEDSRLRIIHRDLKTGNILLDAKMNPKISDFGLARLFVLDQIEGSTNKIVGTYGYMAPEYAMFGQFSTKSDVFSFGILILEIVSGQKITSFRDAENMEYLLSYAWRNWTEGTASNLIDPALLMKGGPMAEMMRCIHIGLLCVQQNVTDRPDMASVVLMLNSNSVALPIPTQPASFMQSNVQSAISLQLDINCRGTNYEASITELSP
>CRK_Bpev01.c1854.g0003.m0001
MAMPSFNVSMILVILSLLSFLSLTSAQVPNYRYHFCSNETTFTPNSTYQFNLNYLLSSLSSNATREGGFYNATAGQSPATTIYGLFLCRGDLTIYACQDCLATATREIVQQYCPVGKVAVIWYDECMLRYSNRSFFSTMEEEPRYLLWNVRNITEQDRFQKLVEATLNDSVPQAANAPSGAKKFAVKEVKFTELQTLYSLVQCTPDISSSDCNMCLRGAMTNLPMCCDGKQGSRGGRVLYPSCNFRYETYPFYQIQSIPIPSLTPTPMLLSPPAPGRVTRPKGKSASIKIITIAIVPSIAVFLVVCAMIYYLLRRRARKKYNALPAENAASAITSIESLKFDLATIEAATHKFSDDKKLGGGGFGEVLQEIAVKRLSMNSKQGPNSEEFKNEVILAAKLQHRNLVRLLGFCLEGEEKILVYEFVPNKSLDYFLFDSEKQRLLDWSKRYNIIEGIARGILYLHEDSQLKVIHRDIKASNILLDKDMNPKISDFGVARIFGVDQTEGNTSTIVGTYGYMSPEYAIHGKFSVKSDVYSFGVLILEILSGNNSSLYQSDIDADLLTYVWKHWSNGTCLKLLDPNLRDSYSTNEVIRCIHIGLLCVQENPADRPTMKMSCLIVTLLLYYHLKASVFPSNGGTEPNMP
>CRK_Bpev01.c1854.g0005.m0001
MGFNLCMTLWFLSMFISFLSQTRIEAAPTYVDHACTNTTALTVNSTYQSNLHNLLSYLSSNATSNLEFYNASVGNSVDTVYGLFLCRGSVPAADCRDCVAVATKELVDRCPEEKVAVVWYAECMLRYSNQNIFSTMVPDPSSSISSQQRVSEANRLDELVIGMMNDFASGISKLGSGAKKFRTKEAQFSASQTLYTIVQCTPDLSGSDCNRCLQIAMKNLSSCCSGKESSIVLLPSCYLAYSVNQIYLTGNTSAPTPNPAPVPPPPSPGKGEISLLAIIAIVAAISVCGMLFVVGYCFLSRRARKKYNAKREGGAANDISIIESLKFDLATIEAATNNFSDDNKLGEGGFGAVYKGILSNGQEIAVKRLSKGSGQGAEEFKNEVVVVAKLQHKNLVRLLGFCLEREEKILVYEFVQNKSLDYFLYDLERQRQLDWPTRYKIIKGVARGIIYLHEDSRLKIIHRDLKASNVLLDEDMNPKVSDFGMAKIFRVDQTRGNTHRIAGTFRMYISFGVLILEIISGKKISSFNQSDGTARHLLSHAWKLWRDGTPLDLLNPTLQDSYSRDEVIKCLHIGLLSVQNDPVDRPTIESIVLMLNSYSVSLPSPQEPTYFFSSGTEQNMQSKETESDQSRSKSLPCSVDKASITEVYPR
>PDLP_Bpev01.c0215.g0012.m0001
MGFALKPFSFFLFSLIFCTNLELIPLAESANDYTALVYKGCAKQAFSDPTGVYAQALSALYGSLVSQSTKARFFKTTTGSGQTTISGLFQCRGDLTNSECYTCVSKLPQLTESQCGKTIAARVQLFGCYILYEVSGFAQISGMEMLYKTCGATNVAGSGFEERRDTALSVMANGVVSGHGFYTTSYEAMYVLGQCEGDVGDSDCGECVKTAVQRAQVECGNAISGQIYLHKCFISYSYYPNGVPTRSTSSSSSSSSSSSSGGNTGKTVAIILGGAAGVGFIVICLLFARNLMKKHDVLLR
>CRK_Bpev01.c2213.g0003.m0001
MQSFAVDAVHLLLFSCFLYLFSTSAAQVSKDINCNSARNYTSGSVYEQNLNHTLTSLVANSSKSGFYITSVGQNHDAVYGLIQCIPEISNKDCKTCAKTAATEIRRHCFNQKEASILTNNCTLQYSDWRFFSTVNGDVRVSFHNLEDATDTVLFNRQMGNLVKNISSDAAASPSKFAVGITSYTDFLNIYAMVQCSRDLAENSCLTCLQGLISYIPTCCDKKVGGRMLSMSCNLRYEIYPFFLSPSPSLPKQNETTNGTAKTTNHAGKKNSEIVVLVISVAISLVVITIICGCFLWRSNRSKRVGKSDYISYSIQSRLLDLDFSGVHEDGDKSMELLLMSLSSLRDATRNFSDACKLGQGGFGPVYKGKLFDGREIAVKRLSRGSRQEDEEKLLVYEYLPNGSLDKILFDHNRRFCLEWERRYKIIIGIARGLFYLHEDSQLRIIHRDLKASNILLDEYMNPKISDFGLARLFYGHQSQGNTNRIVGTHGYMSPEYVRNGHFSVKSDVYSFGVLVLEIVAGRKSSSFRNPMNLQSYAWQHWANGAALKLTDPILEDQWPRNEVLKCIHIGLLCVQESAADRPTMSEIVVMLSSYTVTSPAPSPPAFFVTMENHESGWMTENSGASSQYAESKPDSFQQSINGLTITDLDPR
>CRK_Bpev01.c2459.g0001.m0001
MPSFKFLIFLSSLFVISLFSLPNGNEAASTYSYNCSGTSFTANSTYQSNLDIVLSSLSSNGSWATGFSTASAGKVSALFLCRGDVNTDVCQLCVANATKEILQLCPLQTGACLLHYSNESISATMYVDPRQSFPNTGSILAERDRFIGFLDKIMNSLATLASNSSSGKKFATKEERFDSLQTLYSLVQCTPDLTVYDCSRCIRVAIGELPRCCDGKQGGKVLQPSCIIRYELYPFYNFTTASPAFPPPPPPPGLPPGKSKSSLIIIIAIVVPIAGSVVLFSIIGCFFLCRRTKKNYNTSLAENVGLEISSVESLEFDLGTIEAATNNFSDDNKIGKGGFGTVYKGILYNGQEIAVKRLSKNSGQGVKEFKNEVMLVAKLQHRNLVRLLGFCLEGEEQILIYEYVPNRSLDYFLFDLEKQRQLDWSRRYHIIGGIARGILYLHEDSRLKIIHRDLKAGNILLDENMNPKISDFGMARIFGVDQTRGNTNRIAGTYGYMPPEYVIHGQFSVKSDVYSFGVLILEILSGKKNDSFCTTETADNLLSHAWGHWRHGTSLELLDPSLRECYSRKEVDRCIHIGLLCVQENPAERPTMASIVVMLSSYSVTLSLPQRPGFFLHSRTESNAPINGLEANQSTSMSMPLSEASITYPR
>CRRSP_Bpev01.c2480.g0001.m0001
MSSSRFTFSVSLLTFSLLLQTSFGAGPLFHFCSTSENFTTNDPYGSNLRKLMGNLYSQTPPLGFGLSSAGQDPHKTFGLALCRGDVKATDCRNCFNEASNEIRKRCPYNKGAIIWYGNCLLKYINKDFHGQIDNQNKFYMWNLRNVSDPITFNQKTRELLSRLAKDAYGTPKMYAVGEVELGKSRKVYGLAQCTRDLSKSECSKCLDGIVGELPRCCDGKEGGRVVGGSCNFRYEIYPFVNA
>CRRSP_Bpev01.c0265.g0004.m0001
MNSIHKILLLLALCICSAESADPLGQFCNSETNIRSGSKISANIDRLLSALISKTSSNGFTATSYGEGEAQVFGLAQCRGDVSSTDCTSCIQDAAKQIRQRCPNEADARIWYDYCFLRYNNKTFTGEVDTSFGIIYFNVENVTDPENFNKDLGGLMDEIKKQAVEPKNEGLGKGETKVSSFVTLYALVQCTRDLSPLNCAQCLAIAVGNFETICSNRKGCRVLYSSCYVRYEIYPFFFPLDSNSNMADTLMAIVYP
>CRRSP_Bpev01.c0266.g0001.m0001
MNSIYKILLLLALCICNAESADPLGQFCNSDTNITSGSKISANIDRLLSALISKTSSNGFTATSYGEGEAQVFGLAQCRGDVNSTDCTSCIQDAAKQIRQRCPNEADARIWYDYCFLRYNNKTFTGEVDTSFGIFYFNVGNVTDPKNFNKDLGGLMDEIEKQAVEPKNEGLGKGETKVSSFVTLYALVQCTRDLSPLNCAQCLAIAVGNFETICSNRKGCRVLYSSCYVRYEIYPFFFPLDSNNNMADTLMAIVYP
>CRK_Bpev01.c2724.g0004.m0001
MFATGEIKFSRKRTIYGLVQCTRNISESSCDSCLVQALGDLHACCDSREGGIIVSRTCNMRFKLHQFYNASSGSSYRKAGPKWKTWMVVVVTCIPISVLALLVGSCAVYHGRKKRTQRDDEKSDSALLHELTKPTGVAITQDGELVSAEELSFVDLSTIVAATNHFSDSNKLGQGGFGAVYKGVLPDGKEVAVKRLSRKSWQGLEELKNEVILIAKLQHKNLVKLLGCGIEGEEKLLVYEFMPNISLDLFIFDSEKRTQLNWKTCYNIIVGIARGLLYLHEDSRLKIIHRDLKPSNVLLDHEMVAKISDFGMARIFGENQYSANTRRVVGTYGYMAPEYAMEGLFSIKSDVFSFGVILLEIISGKKNSGFYLTEHAQTLLAYAWRLWNEGKELEFIDPFMHIGLLCVQEDPVDRPTISSVLVLLGNEIQYLFLSRNNCICCGSSIQTDVQFPTNPFVNELTVSSLSPRVTTHKIGPYLVLYII
>CRK_Bpev01.c2724.g0001.m0001
MIHSHIVPKVLIRPFLLYVFLALLCNLAYAVDLPYYICSNNSNYAGNMTLFQSNLQDVLLSLSSNSSVSKFYNASKGNDPDRVYSLYMCLDFVTYETCLQYVTTAIQDIMNHCPNTTDAVVWEEFCQLRFSNKNFFGQLNVTGNVLGLDNMQNISEPEQFKSVVKETLNNLTNRAAFNLSANMYATGEVPFQAKTIFALVQCTRDLSADGCNSCLQRAITDVLTCCYFSVGARLPSRSCFLRYELYDFYGAPSSTNGQGGSSGGKKWMMEILAVVAACLVIVLLGSWEREIISQQANIGDHYISNFHHPNFQGRYDPNSQESPHIDLASILAATNNFSDSNKLGQGGFGPVYKGILGDGKEVAVKRLSYCSEQGSEEFTNEVLLIMKLQHKNLVRLLGFCTQREEKLLVYEFMPNSSLDVFLFDPRKRSQLNWSRRLNIISGIARGILYLHEDSRLKIIHRDLKASNVLLDYNMNPKISDFGMARIFTGSEGEANTAKIVGTFGYMAPEYAMEGLYSIKSDVFGFGVLLLEIIIGTRNAGFHRLKRASSLLAYAWQLWNEGKALELMDPLLIDSCCPDEFLRCIHIGLLCVQKDANDRPTMSSVVVMLKNETITLCQPQRPAFSVGRFTDHKETSSDSVNGLSVSNIGPR
>PDLP_Bpev01.c3116.g0001.m0001
MLMRSLQLHSTLSSLFFLLSSLTIHGYPIKGHKFIYAGCSQEKYQPTSPFEGNLNSLLASAVSSSSQVSYNSFAIGNGTSTPPEATVYGLYHCRGDLKIFDCSKCVESAVNQIGLVCPYSYGASLQLEGCYIRYEHVDFLGKLDTGLRHTKCSKSVSDDVEFFRRRDDVLADLQGASGFRVSSSGLVQGFAQCLGDLSASDCSSCLADAVGKLKTVCGSAAAADVFLAQCYARYWASGYYESSSDSSNEDQVGKTVAIIVGVLAGVAVLIVLLSVCRKAMGNFSFRKL
>CRRSP_Bpev01.c3589.g0002.m0001
MSSSLFTFSIYLLTFALVAQTIFGGSSYLYHVCSSSENFTTNDPYESNLRNLLGNLYYQTPRQGFGLCSVGQDPYKTYGLGLCRGDVEATDCRTCVNEASSEIHKRCPYNKGAIIWYDNCLLKYLNSDFLGQIDNHNKFYMLNLRNVSEPTTFNQKARELLSLLAKEASGTPKLYADGELELGEYSRKLYGMAQCTRDLSSSDCFKCLDGIIGELPQCCDGKEGGRVVGGSCNIRYEIYPFITAN
>CRRSP_Bpev01.c3589.g0001.m0001
MSSSSFTFSIYLLTFALLLQTIYGASNPLYHFCSSSEKFTTNDPYGSNLRNLLGNLYCQTPPQGFGLGSVGQAPYKAYGLALCRGDIKATDCRTCVKEASSEIRNRCPYNKGAIIWYDNCLLKYLNSDFRGKIDNQNKFYMYNVRDVSDPTTFNQKTRELLSRLAKKATGTPKLYAAGELDLEESKKLYGLTQCTRDLSKSDCSKCLDGIIGELPRCCDGKEGGRVIGGSCNFIYEIYPFVNPN
>CRK_Bpev01.c0038.g0052.m0001
MKKEFPSISSRYVIFLFVKTLLLLETAVGDPRYQTVQVMCGNQHENNSTVYVPNFIATMENISKQIRASGFGIAATGSGPDANFGLFQCYGDLPLLDCVLCYSEARTNIPECFPHNQARIYLDGCFMRSDNYSFFEEYKGPGDRAVCGNTTRKNSTFEASVREAMTQAIVASPNQKGYARAKVAVPGAVNESVYVLTDCWRSLNASSCKECLDNAYASILECLPWSEGRALNTGCFMRYSDKNFLNKELGNGSSRGTTIVTVVSVVSFVVVLVVGIVSGVYISKRRHIQKKRRGSNDATKLVKMLNDSSLNFKYSTIEKGTGAFDNANKIGQGGFGTVYKGVLPDGREIAVKRLFFNNRHRAADFYNEVNMISSVEHKNLVRLLGCSCSGPESLLIYEFLPNKSLDRFIFGTNRGKALNWKKRYDIIVGIVEGLVYLHENSKFRIIHRDIKASNILLNSRLQAKIADFGLARSFQEDKSHISTTIAGTLGYMAPEYLAHGQLTEKVDVYSFGVLVLEIVTGRQNNRSTTSEYTDNLVTITWKHFRSGTVEQLYDPNLMLHNHQDSNVTNEVLRVMHIGLLCTQEIQSLRPTMSKALQMLTKEEEQLPAPTNPPFMYDGTMELNDTCEDPFYPLKAGISDSIATVADSSFYPR
>CRK_Bpev01.c0038.g0053.m0001
MKKEFPSLSSRYVIFLVVKTLLMLETAVGDPRSQTVQVTCGNQLEQNSTIFVPNFVATMENISEQMRGSGFGVALTGSGPNNNFGLAQCYGDLSLLDCVLCYAEARTVLPQCFPYNGGRIYLDGCFMRSENYSFYEEYKGPNDKAVCGNTTRKNSTFEASVREAVTQAIAASPNQKGYARAQVTVLGTVNESAYVLTDCWRSLNASSCRECLDNASASILKCLPWSEGRALNTGCFMRYSDKDFLNKVVGNGSSRGTTIVIVVSVVSSMVVLVVGIAIGVYIWKRQHIQKKRRGSNDARKLVKTLNDSSLNFKYSTIEKATGAFDNANKLGQGGFGTVYKGVLHDGREIAVKRLFFNNRHRAADFYNEVNMISSVEHKNLVRLLGCSCSGPESLLIYEFMPNKSLDRFIFDTNRGKVLNWEKRYEIIVGTAEGLVYLHENSKIRIIHRDIKASNILLDSRLRAKIADFGLARSFQEDKSHISTAIAGTLGYMAPEYLAHGQLTEKVDVYSFGVLVLEIITGRQNNRSKTSEYTDSLVIITWKHFRSGTVEQLYDPNLMLHNHQDSNVTNEVFRVMHIGLLCTQEIQSLRPTMSKALQMLTKKEDHLPAPTNPPFMDEGTMELNDTCEDPFYPFKAGISDSIATVADSSFYPR
>CRK_Bpev01.c0038.g0054.m0001
MSRLLFLLLPLFLCFFVNQCLSDPRATEAALICTNRTALSQERPTFVANFLAAVDTLTPLIATQRYAAVVNGTGNNTVYAFGECMEDLTQTDCNLCFAQCKTQVLRCLPFQKGTRGGRIFYDGCYLRYDDHDFLNETLSAEDTTVCGNQTFVGNGTVFSANADQLVRNLSVEAPKNDGFSVGSVNKGNVTVYGLAQCWEFANRTGCEECLANAVNMIGSCTPKGEGRALMAGCYMRYSTQKFYYNSTQPVEESNRGRRLAVSLAVASSVVAVVLVIATVVFIVRKKLKKKRRERKQLGALLATVNRSKLNISYEILEKATNYFHSSNKLGQGGSGSVYKGVLPDGQVVAIKRLFFNTRQWVDHFFNEVNLISGIDHKNLVKLLGCSITGPESLLVYEFVPNQSLHDYFSARTNCQLLTWEMRYKIILGTAEGLTHLHEESNTRIIHRDIKLSNILLDKDFMPKIADFGLARLFPEDKTHISTGIAGTLGYMAPEYVVRGKLTEKADVYSFGVLVIEVVCGKRNNAFSQDSHSILQRVWNLHGTGRLCEAVDPALEGKFQAEEAFRLLQIGLLCVQASAELRPLMSLVVKMITANHEIPQPTQPPFLNSSSAETSQNIPLATYYSRPESYTNSSGNDITDSGIQPR
>CRK_Bpev01.c0397.g0006.m0001
MEKDLLSAMLFLIMPFLLMRPILASGSGDPVYTLCDPGPDSKNYTLNSPFENNLKLLLDSLPSNTSVTGFYNYSTGEDPKVYAQALCRGDVNSIVCRNCIKTASQEILKKCKSKDAMIWFELCQVRYSLRSFYSSMVYTGKYPDQIYQEKNLSNPVRFDKVLTYLIKTISSEAAFDPLKSMFATGEIKFSRKRTIYGLVQCTRDISENSCDSCLVQALGDLHACCDSREGGIIVSMNCNVRFQIYQFYNASSVLLSYPSSKGGSSYRKAGPKLKTWMVVVVMCIPISVLAVLVVSCAVYHGRKNRTQRDDENTLLHELTKPTGVAITQDGELVSAEELSFMDLSAIVVATDHFSDSNKLGQGGFGAVYKGVLLDGKEVAVKRLSRKSWQGLEELKNEVILIAKLQHRNLVKLLGCGIEGEEKLLVYEFMPNRSLDLLIFDSEKRTQLDWKTCYNIIAGIARGLLYLHEDSRLKIIHRDLKPSNVLLDHEMVAKISDFGMARIFGENQYSANTRRVVGTYGYMAPEYAMEGLFSVKSDVFSFGVILLEIISGKKNSGFYLTEHAQTLLAYAWRLWNEGKELEFIDPLLMESCQPTEVLKSMHIGLLCVQEDPADRPTISSILVLLGNDSVSLPRPKQPVFVVARVIQTNDQFPTINPSVNELTISSLSPR
>CRK_Bpev01.c0397.g0007.m0001
MIHSQIVPKVLIRPFLLYVFLALLCNLAYADPPYYICSNNSNYAGNMTLFRSNLQDVLLPLSSNSSVSKFYNTSKGNDPDRVYSLYMCLDYVTYDTCQTCITTAIQDIMNRCPNTTEAVVWEECCQLRFSNKIFFGQLDVTGNVLDLDNKQNISEPEQFKSVVNETLNNLSKRAAFNLSANMYATGEVPFQDKTIFALVQCTRDLSADGCNSCLQRAITDVLTCCYFSVGARLPSRSCFLRYELYDFYGASSSTNGQGGSSGGKTWMMVILAVVSACLAIVLLGSCIFCLVRRKNAKKWEREIVSQEANIGHHYISNFQHTNFQGRYDPNSQESPHIDLASILAATNNFSDSNKLGQGGFGPVYKGILSDGKEVAVKRLSYCSEQGSEEFTNEVLLIMKLQHKNLVRLLGFCTQREEKLLVYEFMPNSSLDVFLFDPKRRAQLNWSRRLNIISGIARGILYLHEDSRLRIIHRDLKASNVLLDYDMNPKISDFGMARIFTGSEGEANTAKIVGTYGYMAPEYAMEGLYSIKSDVFSFGVLLLEIIIGRRNAGFHRSKRAPSLLTYAWQLWNEGNAPEMMDPLLIDSCCPDEFLRYIHIGLLCVQEDANDRPTISSMVIMLKNEIITLCQPQRPAFSVGRFTDHNKTGDGSVNGLSVSNIGPR
>CRK_Bpev01.c0440.g0004.m0001
MVMPSSVPLFLSLLCFLFFTSEADIRAHKCFNQTTSTPNTTYRANLDQLLSSLSSNATRESGFYNTTAGQNPETSIYGLFLCRGDLPTYDCQDCVATATKEIVQQYCPSEEAAVVWYDECMLRYSNGPSFFSTIDEAHTVSLGNGYNATDPDRFRQLVATTMNELVARAANAPSGAKKFATKEANFSESQTIYSLVQCIPDLASSDCNSCLQELVANLEVCCGGQLGGTYMDPSCNLKYEIRPFYMIQPAVEPPLKAVLFPPPAPGQGTRPKGKNLISVLRIVAIVALIAVSLVLFAMSYYLLRRRTRKNFNSLLDENAANEITRIESLQFDLATIKAATNQFSDDNKVGRGGFGEVYKGTLPNRQEIAVKRLSRSSGQGAEEFKNEVVLVAKLQHRNLVRLLGFCLEGEEKILVYEFVPNKSLDYFIFDLEKQRQLDWSRRYNIIGGIARGILYLHEEFSTLKLYINMNPKISDFGMARIFGVDQTSRNTNRIVGTYGYMSPEYVIHGTFSVKSDVYSFGAWRHWRHGTSLELLDPSLRDSYSRNEVDRCIHIGLLCVQENPTQRPTMASIVVMLSSYSVTLSSPQRPGFFLHSRTESNAPINGLEADQFTSKLEPLSEASITYSYKYARLTNLQGDPNSR
>CRRSP_Bpev01.c0504.g0019.m0001
MSSSGFTFSIYLLTFALLLQTIYGASSPLSHFCSSSENFTTNDPYESNLRNLLGNLYYQTPPQGFVLVQSVRIPTKLTGLLFVVGDVKATDCRTCVNEAAAKFANAARITKWNLKNVRRSTTFNQKTRELLSLLAKEASGTPKLYAVGELELGESKKLYGLTQCTRDLSTSECSKCLDGIIGELPRCCDGKEGGRVVSGVQL
>CRRSP_Bpev01.c0504.g0023.m0001
MSSSGFTFSIYLLTFALLLQTIYGASSYLFHFCSSSENFTTNDPYESNLRNLLGNLYYQTPPQGFGLGSVGQDPYKAYGLALCRGDVKATDCRTCVNEASSEIRKRCPYNKGAIIWYDNCLLKYINSDFLGQIDNQNKFYLYNVRNVSDPTTFNQKTRELLSLLAKEASGTPKLYAAGELELGESKKLYGLTQCTRDLSTSECSKCLDGIIGELPRCCDGKEGGRVVGGSCNFRYEIYPFVTAN
>CRRSP_Bpev01.c0504.g0022.m0001
MSSSGFTFSIYLLTFALLLQTIYGASSPLFHFCSSSENFTTNDPYESNLRNLLGNLYYQTPPQGFGLGSVGQDPYKAYGLALCRGDVKATDCRTCVNEASSEIRKRCPYNKGAIIWYDYCLLKYINSDFLGKIDNQNKFYMWNLKNVSDPTTFNQKTRELLSLLAKEASGTPKLYAVGELELGESKKLYGLTQCTRDLSTSECSKCLDGIIGELPRCCDGKEGGRVVSGSCNFRYEIYPFVTAN
>sdCRRSP_Bpev01.c0053.g0055.m0001
MGFPPKATLIIVAILWVCSTVAESAPNTDVRSVLCNSGAYSQGDPFAISLNYVVAELETVTPTQKSFDYFNISPYPNAFAYGHAACNKNLTSSDCATCLGAAKTAMFSTCQSRIGARAILHDCTIRYEQYPFTD
>CRK_Bpev01.c0553.g0008.m0001
MIHSHIVPEVLVRPFLLYVFLALLCNLAYADPPYYLICSNNSNYAGNMTLFQSNLQDLLLPLSSNSSVSKFYNTSKGNDPERVYSLYMCLDYATYDTCQTCITTAIQDIMNRCPNTTEAVVWEESCQLRFSNKNFFGQLNVTGNVLDLDNKQNISEPEQFKSVVNETLNNLSKRAAFNLSANMYATGEVPFQDKKIYALVQCTRDLSADGCNSCLQRAITDVLTCCYFSAGARLPSRSCFLRYELYNFYRDPTSTNGQGGGSGGKTWMMVILAIVSACLAIVLLGSWEGEIVSQEANIGHHYISNFEHTNFQGRYDRNSQESTHIDLASILAATNNFSDSNKLGQGGFGLVYKGILGDGKKVAVKRLSYCSEQGSEEFINEVLLIMKLQHKNLFRLLGFCTRREEKLLVYEFMPNSSLDVFLFDPRRRAKLNWSIRLNITSGIAWGILYLHEDSQLKIIHRDLKASNVLLDYDMNLKISDFGIARIFTRSEGEANTAKIVGTYGYMAPKYAPEGFYSIKSNVFGFGVLLLEIIIGRRNAPSMMDPLLIDSCCPDEFLRYIHIGLLCVQEDANDRPTISSMVVMLKNETITLCQPQRPAFYVGRFTNHNETGHDSVNGLSISNIGPR
>CRK_Bpev01.c0553.g0006.m0001
MEKDLLSAMLFLIMPFLLMRPILAIGSGDPVNTFCNPGPDFKNYTLNSPFENNLKLLLDSLPSNTSVTGFYNYSTGEDPKVYAQALCRGDVNSTVCRNCIKTASQEILKCKSEDAMIWFELCQVRYSVQSFFSLMVYTGKYPEQNNLEKNLSNPVLFDKVLTYLIKNISSEAAFDPLKRMFATGEIKFSRKRTIYGLVQCTRDISESSCENCLEQALGDLLTCCGSREGGIIVSRTCNMRFELHQFYNASSVLLSYASSKGGSSYRKAGPKLKTWMVVVMCIPISVLAVLVVSCAVYHGRKNRTQRDDKKSENALLHELTKPTGVAITQGGELVSAEELSFMDLSAIVTATDHFSDSNKLGQGGFGTVYKGVLLDGKEVAVKRLSRKSWQGLEELKNEVILIAKLQHRNLVKLLGCGIEGEEKLLVYEFMPNRSLDLFIFDSKKRTQLDWKTCYNIIAGIARGLLYLHEDSRLKIIHRDLKPSNVLLDHEMVAKISDFGMARIFGENQNSANTRRVVGTYGYMAPEYAMEGLFSVKSDVFSIGVILLEIISGKKNSGFYLTEHAQTLLAYAWRLWNEGKELEFVDPFLMESCQPTEVLKSMHIGLLCVQKDPADRPTISSVLVLLGNDSISLPRPKQPLFVVARVIQTNDQFPTTNSSVNELTISSLSPR
>CRK_Bpev01.c0553.g0007.m0001
MIHSHIVPKVLIRPFLLYVFLALLCNLAYADPPYYIYSNNSNYAGNMTLFQSNLRDVLLSLSSNSSVSKFYNTSKGNDPDSVYSLYMCLDYATYDTCQTCITTAIQDIMNRCPNTTEAVVWEESCQLRFSNKNFFGQLNVTGNVLDLDNKQNISEPEQFKSAVNETLNNLSKRAAFNLSANMYATGEVPFQDKTIYALVQCTRDLPSDRCNSCLQRAITDVLTCCYFSAGARLPSRSCFLRYELYKFYGDPTSTNGQGGGSGGKTWMMIILAVVSACLAIVLLGSCIFCLMRKKAKKYSIIFCSGEREIVSQEANIGHHYISNFQHTNFQGRYDPNSQESPHIDLASILAATNNFSDSNKLGQGGFGPVYKGILSDGKEVAVKRLSYCSEQGSEEFTNEVLLIMKLQHKNLVRLLGFCTQREEKLLVYEFMPNSSLDVFLFDPKRRAQLNWSRRLNIISGIARGILYLHEDSRLRIIHRDLKASNVLLDYDMNPKISDFGMARIFTGSDGEANIAKIVGTYGYMAPEYAMEGLYSIKSDVFGFGVLLLEIITGRRNAGFHRSRRAPSLLIYAWQLWNEGNALEMMDPLLIDSCCPNEFRIYIHIGLLCVQEDANDRPTMSSVVVMLKNKTITFCQPQQPAFFVGRFTDHNETGDGSVNGLSVSSIGPR
>PDLP_Bpev01.c0578.g0017.m0001
MSATNRALSLSSLCVFLLTISTLATPSTSAIDSFVFGGCSQLKYMPGSPYENNVNSILTSLVNSAMFTSYNNFTTVGTIGTTSSNPQDTVSGLFQCRGDLQPSDCARCVARAVTQLGTLCIDSCGGALQLDGCLVKYDNATFLGVEDKTVVIKKCGPPVSYDSDSLAGRDAVLASLGAGDGGPYKTFRTGMSGNLHGVAQCVGDLSPSECTDCLADAIGRLKTECGPAAWGDMFLAKCYVRFSEGGVHSNGGKDDDGDTNTNDDEVEKTLAIIIGLIAAVALFIVFISFLNKLCEKGKGM
>CRK_Bpev01.c0062.g0042.m0001
MNSMRPPIPDYEENPTWVSFFFFISIIFFSLFSLSLSDPRTSQSGLYCGTFKPPLSNNFIPTFVKEMESLSQLVTANHWGTHFVNSTPPMYGLAQCFQDLSHTDCLLCYAASRTKLPRCLPSTSARIYLDGCFLRYDNYSFYGESVNPLIDAVNCSSSQSGLAVDDVASVGFVIENVTRIALTNGGFGLAEVKGVYALAQCWNTVGSDGCRECLEMAGKAVRGCAPSSDGRGLFAGCYLRYSADKFYNDRGEAENSSDHGSSRTGVTVAIVLSAVAFLMLFLIAAFAGYARLFRIQEERNNLGQISNSIDRLSLSFKYETLEKATDYFNPSRKIGQGGAGSVYKGTLPDGRSVAVKRLIFNTNQWVDDFFNEVNLIAGIQHKNLVQLLGCSIEGPESLLVYEYVPKRSLDLFIFDKNKVQTLNWKQRFNIIVGTAEGLAYLHGGAKVRIIHRDIKSSNVLLDENLTPKIADFGLARCFAADQTHLSTGIAGTLGYMAPEYLVRGQLTEKADVFSFGVLVLEIVCGRRNNAFIDDCGSLLQTVWQLYRTSRLAEAADPCLRAKFPEKEVSDVLQIGLLCTQASVALRPSMDEIIQLLTDKDCEIPIPKQPPFLSANVLEPSSSIKSYSMNSLGSNAARKTEASYTSTESSSMDSSDVLSRS
>CRK_Bpev01.c0062.g0043.m0001
MAASHLFSLIILVLFSVHPTHADQGIADVIARSCRKTLVRNASLYVDGYWHLVVAMEQEMVRNKFAFNEVGEPPDRIYLFSQCMDDLSGEECKMCFDHLKSLLPNCFPNTGGRVYADGCFIRAENYSFFEETIEPVDDTQICSDSFGVSQGFNDTTRQLVMDIAKEAPHNRGHAAQHQELESGASIYAMANCWKTINADMCSICLANAALSSLSCLPSSAGRVMNAGCFLRYADYDFFSSTDAPNMLSYAIYATGVVALCTFTITIGFCVGRTAYQETLETGLSIQDRSQHFLQFKYSTLERATDCFNEAHKLGQGGYGEGTLPDGREIAIKRLFASGKGRTEEVYNEMEIIRRAQHKNLVRFLGCCFTHIDSFLVYEFLANKSLDRLLFGNNFNLYLLFSPDSEKKKELDWNKRLGIIVGTAEGLEYLHKDCQVRIVHRDIKASNILLDLRHKPKIADFGLARFYSCDKSLISTAIAGTLGYIAPEYLAHGRLTEKVDVYSFGVLVLEIVSGHRNSEFQPSETFETLVTNAWKHFQSNTVSEIIDVSMKIEDVEEVTRVIQVGLLCTQESPSLRPTMTTVIQMIREKDAHLPVPSKPPFTEESMELISPSFESSRRRPSCLSDLCTFHSFRTSEPE
>CRK_Bpev01.c0784.g0007.m0001
MATLFVLSLLIAFLSRTGTEGAATYLYHFCPNETSFTANSTYQSNLNHLLASLTSNATRPTGFYNTTASSPNSVETAYGLFLCRGDISSDDCRDCVSGAAKDVADRCPKEKDAVAWYEYCMLRYANQYFFSSMVTDPGVYLSSSLNISDPSRFDQLVRTTMNDLASGISNLGSGAKKFGTKEANFTALQTLHTLAQCTPDLSGFDCNSCLQIAIANLPGCCGGSKGQEFCFLVVTLGMKFTHFTIAPVPPPPGSETTPTGKDKISPLTIVAIVVPIFVSIVLFVIGYCFLMKRRAKEKYNAIQEENAAYDITSVESLQFDLATIEIATNKFSDDNKLGEGGFGVVYKGTLPNRQEIAVKRLSRTSGQGKEEFKNEVILVAKLQHRNLVRLLGFCLQGAETILVYEFVPNKSLDCFLYGLASQGQLDWSTRYKIIGGIARGLLYLHEDSRLRIIHRDLKASNILLDRDMNAKISDFGMAKIFGSDQTQGNTSRVVGTYGYMAPEYALHGRFSVKSDVYSFGVLILEIISGKKVSSFYQSDDEGDLFSYAWKHWTDGTPLEVLDPNLENSYSKDQVIRCLHIGILSVQDDPADRPTMASIVLMLNNHPVSLPSPLRQPAYFGHSRTEQKPLKERELDQSISKSIPFSVNEASITELYPR
>CRK_Bpev01.c0784.g0010.m0001
MTSMNILSMALVFLSMLNFLKLITHVAAQTYLYHFCANTTYAQNSIYSSSINSLLSSLSSNATGNLGFYNTTAGQTTPNPVYGLFLCRGDVSADECRSCVANATQELASKCSREKIAVIWYDECMVRYSNESIFSTVAVRPRIHLLNTQNITEQDRFNRLLNRTMTELAREASNAPTGAKNFGVKEVKFSDFQNLYSLVQCTPDLSSTDCNSCLQAAINRLPICCGGKQGGRALFPSCNVRYDQALCKDKGKSKISKATIISIVAPIAASVLLLVLAYCFLTRRARNKSNAVKGEKSKKSDHVQIYQGANEIAKEITTAESLQFDFGTIESATKNFSKDRKLGEGGFGEVYKGTLPDGQEIAVKRLWRRSGQDAELFKNEVLLAAKLQHKNLASLMGFCLEGEDMMLIYEFVSNKSLDNFLYDPKKKAQLDWSRRYKIIGGIARGIKYLHEDSQLKIIHRDLKASSILLDANMNPKISDFGMARFLEIDQSQGDTSKIVGTYGYMSPEYAMHGEFSEKSDVYSFGVLVLEIISGKKNNNFESESVEDLLSYAWIRWRGGKPLELLDGALVDYYSKDEVMRCIHISLLCVQKDAADRPTMASILHTLNSYSVTLESPEQPAFFLGTKADPKMPAMDMASTQSISISMPWSVNEASVTEPHPR
>CRK_Bpev01.c0784.g0004.m0001
MGFNLCTTTLFVISLLIAFLSRAGTEGAATYLNHVCPNETSFTADYQTNLNHLLASLTSNATRATGFYNTTASSPNSVDKVYGLFLCRGDVSSNECRDCVSGAIEDVAKRCPKAKDAVAWYEYCMLRYANQYFFSSMVTDPDIYMWNDTGNISDPSRFDLLVRATMNDLSSGLSNVESGAKKFGTKEANFTALQTLYTLAQCTPDLSGSDCNRCLQRAIASLPGCCGGKQGGRVLYPSCNVRFDVYPFYTVNTSAPTPSTPALVPPPPGSGTKPKGKDQISAVTIIAIVVPISLSIVLVVTGYCFLIRRRARKKYNTIQQDNAANDITTLESLQFDLATIEIATNKFSYDNKLGEGGFGVIYKGILPNGQEIAVKRLSKTSRQGKEEFKTEVLLVAKLQHRNLVKLLGFCLQGVEKILVYEFMPNKSLDYFLYGPANQGQLDWSSRYNIIGGIARGLLYLHEDSRLRIIHRDLKASNVLLDEDMNAKISDFGIAKIFGVDQTQGNTSRVVGTFGYMAPEYGMYGQFSVKSDVYSFGVLILEIISGKKISSFYQSDGDGDLLSHAWKHWMDGTPLKVLDPNLENSFSRDQVIRCLHIGVLSVQDDPADRPSMTSIILMLNRQSVSLPSHLRQPTYFLHSRTDQKPLNERKLDQCTSKSTSLSDNEASITELYPR
>CRK_Bpev01.c0784.g0008.m0001
MPSFNPFSLPIVFLSMPIFLNLTTNVAAQTYLKYFCGNTTYAQNSIYGSNINSLLSSLSSNATGNIEFYNTTTGQTTSNPVYGLFLCRGDVSAEMCRRCVANATQELASKCSMEKVAVTWYDECMVRYSNESIFSTVALSPRHNLYNTQNITDQDRFNRLVNTTMTELAREASNFPIGVKKFGVKQVKFSDFQNLYSLVQCTPDLSSTGCNSCLQAAINRLSVCCSGKQGARTLYPSCNVRYELYIFYNVSTAPAPAPGLASPPPGFVAGSKGKNKISTATIVAIVVPIAVSVVLFIMGYFFIIGRKKHNAVKGEIDANDMTTVESLQFDFATIEAATNKFSDDHNKLGEGGFGVVYKGILSNGQEIAVKRLSRNSGQGSEQFKNEVVLVAKLQHRNLTRLLGFCLEGEEKILVYEFVPNKSLDYFLYDPRKQEELDWSARYKIIGGIARGIQYLHEDSRLKIIHRDLKASNVLLDVDMNPKISDFGMARIFGVDQTQGNTSKIVGTYGYMSPEYAMRGEFSVKSDVYSFGVLIIEIISGKKNNSFYESEGAEDLLSYVNEVMRCIHIGLLCVQEDPADRPAMTSILLALNSASVTLPSPQEPAFFIHSKTNMPIKDLESTSKSMPWSINEAS
>CRK_Bpev01.c0784.g0002.m0001
SNATRPTGFYNTTASSPNSVDTVYGLFLCRGDLSADTCRDCAADATKDVVDRCPNEKVAVAWYDECMLRYSNQDIFSRMVTDPNGILINTLNISEQNRFDLLVRTTMNDLASGVSNVGSGAKKFGTKEANFTVLQTLYTLVQCTADLSGSDCNRCLQIAIANLPDCCGGKQGARVLFPSCNLRFEVYPFYQSLAPVPPPPGSETTPKGKDKISPLTIVAIVVPISVFIVLFVIGYCFLMKRRAKEKYNAIQEENAAYDITTVESLQFDLATIEIATNKFSDDNKLGEGGFGVVYKGTLPNGQEIAVKRLSRTSGQGKEEFKNEVILVAKLQHRNLVRLLGFCLQGQETILVYEFVPNKSLDCFLYEPASQGQLDWSTRYKIIEGIARGLLYLHEDSRLRIIHRDLKASNVLLDRDMTAKISDFGMAKIFGGDQTQGNTNRVVGTYGYMAPEYALHGRFSLKSDVYSFGVLILEIISGKKVSSFYQSDGEGDLFSYAWKHWTDGTPLEVLDPNLKNSYSKDQVIRCLHIGILSVQDDPVDRPTMASIVLMLNSHSVSLPSPLRQPAYFGHSRIEQKPLNERESDQSTSKSMPFSVNEASITELYPR
>CRK_Bpev01.c0784.g0003.m0001
MKHRLLNYTLDTPTSNATRPTGFYNTTASSPNSVDTVYGLFLCRGDLSADACRDCAADATKDVVNRCPNEQVAVAWYDECMLRYSNQDIFSRMVTDPNLILMSTANISEQNRFELLVKTTMNDLASGISNVGSGAKKFGTKEANFTVLQTLYTLAQCTADLSGSDCNRCLQIAIANLPGCCGGKQGARVLFPSCNLRYEVYPFYQSLAVPPPPGSETTPTAGKDKISPLTIVAIVVPISVSIVLFVIGYCFLMKRRAKEKYNAIQEENAAYDITTVESLQFDLATIEIATNKFSDDNKLGAGGFGVVYKGTLPNGQEIAVKRLSRTSGQGKEEFKNEVILVAKLQHRNLVRLLGFCLQGEETILVYEFVPNKSLDCFLYGPASQGQLDWSTRYKIIGGIARGLLYLHEDSRLRIIHRDLKASNILLDRDMNAKISDFGMAKIFGGDQTQGNTSRVVGTYGYMAPEYALHGRFSIKSDVYSFGVLILEIISGKKVSSFYQSDGDGDLFSYAWKHWTDGTPLEVLDPNLENSYSKDQVIRCLHIGILSVQDDPADRPTMASIVLMLNNHPVSLPSPLRQPAYFGHSRTEEKPLNERESDQSTSKSMPFSVNEASITELYPR
>CRK_Bpev01.c0784.g0005.m0001
MALTPLCMATLFILSLLIAFLSRTGTEGAATYLYHFCPNDTSFTANSTYQSNLNHLLASLTSNATRPTGFYNTTTSSPNSVETAYGLFLCRGDISSDDCRDCVSGAAEDMADRCPKEKDAVAWYEYCMLRYANQYFFSSMVSDPGVYLSSELNISDRSRFDQLVRTTMNDLASGISNVGSGAKKFGTKEANFTALQTLHSLAQCTPDLSGSDCSMCLQIAIANLPGCCGGKQGARALFPSCNLRYEIYPFYQSVAPVPPPPGSVTTPTGKHKISPLTIVAIVVPISVSIVLFVIGYCFLMKRRAKEKYNAIQEENAAYDITTVESMQFDLATIEIATNKFSDDNKLGAGGFGVVYKGTLPNGQEIAVKRLSRTSGQGKEEFKNEVILVAKLQHRNLVRLLGFCLQGEETILVYEFVPNKSLDCFLYGPASQGQLDWSTRYKIIGGIARGLLYLHEDSRLRIIHRDLKAGNILLDRDMNAKISDFGMAKIFGGDQTQGNTNRIAGTYGYMAPEYALHGRFSVKSDVYSFGVLILEIISGKKVSSFYQSDGEGDLFSYAWKHWTDGTPLEVLDPNLENSYSKDQVIRCLHIGILSVQDDSADRPTMASIVLMLNNHPVSLPSPLRQPAYFEHSRTEQKPLNEQE
>CRK_Bpev01.c0784.g0009.m0001
MPSINPFSRPIVFLTMLIFLNLTTNLAAQNYFYHLCENTTYAQNSIYGSNINSLLSSLSSNATGNIQFYNTTAGQTTSNPVCGLFLCVGDVTADMCRRCVAYATQDLASKYCSREKIALIWYYECLVRYSNESIFSTVAVSPRIHLFNSQNISEPDRFNRLVNTTMTALASQASNVPTGAKKFGTREVKFSDFQNLYTLVQCTQDLSSTDCNSCLQAAINRLPICCGGKQGARALFPSCQVRYELYLFYNVPTAPAPAPGLAPPSPGSVAGSKGKNKISTATIVAVAIPIAFCVVLFILGYFFIIGRKKYNAVKGEIDANNMTTVESLQFDFATIETATNKFSVDNKIGEGGFGAVYRGLLLDGKEIAVKRLSKNSGQGVEQFKNEVVLVAKLQHKNLTRLLGFCLEEEEKILIYEFVPNKSLDYFLYEELDWSTRYKIIGGIARGIQYLHEDSRLKIIHRDLKSSNVLLDVNMNPKISDFGMARTFEVDQTQGNTSRIVGTYGYMSPEYALCGEFSVKSDVYSFGVLIIEIISGKKNNSFYESEGAEDLLSYAWIRWRDDRPLELLDQSLGDSYSRDEVMRCIHIGLLCVQEDPADRPALALILLALNSHSVTLPSPQEPAFFPHSKTDMPRKDLKSDQSTSKSMRWSVNETSITELHPR
>CRK_Bpev01.c0080.g0071.m0001
MNPHGKKTHVVFSLSLIWWWLTAVVAVAEPPEMNLLQSGCSQYNATDESAFFTKLNATFLNLRAQLNNNSKFATTQQVNGSAYAMVQCRNYLSIADCLACFANATSQIIRNCYAATGARVIYDGCFLRYESIGFYDQTTQPGNEGICGNQTASQPTAFNATVKELIADLQVATPRINGFFAASKKQVVGGVGNATVYAVAQCVQTVTEKGCQDCLTVASSNAEVCLPNAVARAVDVGCFLRYSDTPFFADNQTTNITPFLGNGSSSKKKAIIGGVVGGVVGAILIIALFLWFTILRRRRKPVIRAGDILGATELRGPVNYKYKDLKSATKNFSEENKLGEGGFGDVYKGTLKNGKIVAVKKLAIGQSSRAKADFESEVKLISNVHHRHMIRLLGCCTKGPDLLLVYEYMANSSLDKFLFGEKRGSLNWKQRYDIILGTARGLAYLHEEFHVCIIHRDIKTGNILLDDDFQAKIADFGLARLLPENQSHLSTRFAGTLGYTAPEYAIHGQLSEKISTVLGSVVLEIICGRKSNEVKNNPHGDYLIERAWKLYENDRHQELVDETLDPNEYTTEEVKSIVEIALLCIQSSPGLRPSMSEVVILLKSKGSVERQPPSKPAYVDSEKRVRGGDTSTSTASSTSNATVSTAQVSGR
>CRK_Bpev01.c0080.g0074.m0001
MIMNWPHRKTHVVFSMTLIWWLAAVVVADPQLNRLNYACSQYNASNEATFYSSRNATFVDLRAQLTNNSNTRFATTQGSPFALPALVQCRYYLSSADCLACFTAAVTQTSNCSLANGARAVYDGCFLRYESGSFYDQTTQPGSEGICGNQSAAQSPAFSAAVKELLADLLVATPRMKGFYAASKKQVVGGVGNATVYAVAQCVETVTKMGCQDCMTVVSRNIETCLPSGVGRAIDAGCFLRYSNTSFFADNQTTNILPFLGNESSSNKKAIIGGVVGGVAGAILIIALFVWFTILRRRRKPIIRAGDILGATELRGPVNYKYKDLKSATKNFSEENKLGEGGFGDVYKGTLKNGKIVAVKKLAIGQSSRAKADFESEVKLISNVHHRHMIRLLGCCTKGPELLLVYEYMANSSLDKFLFGERRGSLNWKQRYDIILGTARGLAYLHEEFHVCIIHRDIKTGNILLDDDFQAKIADFGLARLLPENQSHLSTRFAGTLGYTAPEYAIHGQLSEKVDIYSFGVVVLEIICGRKSSEVKNDAYGDYLIERAWKLYENDKHQELVDETLDPNEYTVEELKSIIEIALLCIQSSPGLRPSMSEVVILLKSKGSVERQPPSKPAYVDSEKRVRGGDTSTSTASSTSNATVSISQVTGR
>CRK_Bpev01.c0080.g0070.m0001
MNRPHGKTHGVVFSLSLIWWWLTAVVAVADPQINLLNSGCSQYNVSNESAFYTSLNATFSSLGAQLNNNRFATAQQVTGSAVYAMVQCRNYLSAADCLACFTAAVTQIRNCSAANGARVIYDGCFLRYESSSFYDQTTMPGNEGICGNQTASLPTAFNAAVKELIADLQVATPRINGFFAASKKQVAGGVGNATVYAVAQCAETVTEIGCQDCLTVASRNAEVCLPGAVARAIDAGCFLRYSDTPFFADSQTTDISPFLGNGSTSSNKKAIIGGGVGGVVGAILIIALFVWFTILRRRKPGIRASDILGATELRGPVNYKYKDLKAATKNFSEENKLGGGGFGDVYKGTLKNGKIVAVKKLAIGQSSRAKADFESEVKLISNVHHRNIIRLLGCCTKGPELLLVYEYMANSSLDKFLFGERRGSLNWKQRYDIIFGTARGLAYLHEEFHVCIIHRDIKTGNILLDDDFQAKIADFGLARLLPEDQSHLSTKFAGTLGYTAPEYTIYGQLSEKIDTYSFGVVVLEIICGRKSSDGKNDPHGDYLLERAWKLYENDKHQELMDETLDPNEYTTEEVRRIIEIALFCIQSSPGLRPSMSEVVVLLKSTGLVERQPPIKPTYICTDQKKVLGGDTSTSTASSTSNATVSTSRVANVKHI
>CRK_Bpev01.c0080.g0073.m0001
MNRPHRKTHVVFSMTLVCWLAAVVVADPQIFLLNHACSQYNASNEEIFYSNRNATYAYLRAQLTNDSNTRFATTQDSPLALPALVQCRKYLSSADCLACFTAAVTQTRNCSLANGARAVYDGCSLRYESGSFYDQSTEVGSEGVCGNQSTVAQSPAFTAAVKELLADLQVATPRIKGFYAASKKQVVGGVGNATVYAVAQCVETTTKIGCQNCMTVASRNAETCLNRGVGRALDAGCFLRYSDTPFFADNQTTNILPFLGNESSSNRTAIIGGVVGGVAGAILIIVLFVWFTILRRRRKPIIRGDILGATELRGPVNYKYKDLKSATKNFSEENKLGEGGFGEVYKGTLKNGKIVAVKKLSIGQSSRAKADFESEVKLISNVHHRNMIRLLGCCTKGPDLLLVYEYMANSSLDKFLFGERRGSLNWKQRYDIILGIAKGLAYLHEEFHVCIIHRDIKTGNILLDDDFQAKIADFGLVRLLPENQSHLSTRFAGTLGYTAPEYAIHGQLSEKVDIYSFGVVVLEIICGRKSSEVKTDSHGDYLIERAWKLYENDKHQELVDDTLDPNEYTAEEMKSIIDIALLCIQSSPGLRPSMSEVVILLKSKGSVERQPPSKPAFVDSDKRLRGGDKSTSTASSTSNATVSTPTVTGR
>CRK_Bpev01.c0080.g0072.m0001
MNRPERKTHGVLVFSTSLIWWWWWLTAVVAVAVADPQINLLNKGCSQYNVSNESAFYASLNSTFSSLRAQLNNSRFATAQQVTGSAAYAMVQCRNYLSTADCLACFTAAVTQIRNCSAANGARVIYDGCILRYESSSFYDQTTMAGNEGICGNQTASQPTAFNATVKELIADLQVATPRINGFFAASKKQVVGGVGNATVYAVAQCAETVTEIGCQDCLTVASSNAELCLPNSVARAVDAGCFLRYSDTPFFADNQTTNILPFLGNGSTSSNKKAIIGGVVGGVVGAILIIALFVWFTILRRRRKPVLRAGDILGATELRGPLNYKYKDLKAATKNFSEENKLGEGGFGEVYKGTLKNGKIVAVKKLAIGQSSRAKADFESEVKLISNVHHRNMIRLLGCCTKGPELLLVYEYMANSSLDKFLFGERRGSLNWKQRYDIILGTARGLAYLHEEFHVCIIHRDIKTGNILLDDDFQAKIADFGLARLLPEDQSHLSTRFAGTLGYTAPEYTIHGQLSEKVDTYSFGIVVLEIICGRKTNEVKNDPHGDYLLERVWKLYENDKHQELVDETLDPNEYTAEEVRGIIEIALLCIQSSPGLRPSMSEVVVLLKSKGSVERQPPSKPAYVDTDQKVRGGDTSTSTASSKSNATASTFQVS
>PDLP_Bpev01.c0837.g0006.m0001
MNSFSLPSHALFLILYLALFLPSLQSSSDYATLVYKDCASETFTDPTKSQLSQVLSSLFQEFVAHSSQSKFFKTVQGESETAISGLFQCRGDISDTECSSCVNALLQMSNTLCSQAMAARVQLSGCYAYYKADDFHETSNSLLYKTCGDQSKAAGADGFAELRNAAFAALINGVLQGNGFYATSYESVQVMAQCEGDLGRCECGQCVSNAEQIASEECGGSVSGEIYLEKCFLSYTFYPDGIPSNSHPENQGGNNNGSGKKAAIVVGAAAALFFGFIFLLCLRESDSWKARIGKSGCGWEENLA
>CRRSP_Bpev01.c0066.g0005.m0001
MTVVSSRLLVFLSAICRLMAPAIARPPFFLSYSCLTKQGYYTGGSTYEANLNLVLSSLSSNTGIDYGFYTSSFGEKPDKVYAIGLCRGDLKPDVCRNCLNFSKDVLLTQLCPNQKEAIALYDECMLRYSNRTIFSTMEDSPEFPWKNDDNVLDDSKVEFHDHLLTLFQSLTDRAAAGGSLRKFAVGNAPAPRFQTIYALVQCTPDLSQQDCNYCLSGALVNFWKDYPWTLGARLVRPSCNFRYEMFGFYDPTFDAPPPGTGTGCGSLGSKWSLIMNLFVIKIFMNFFVPCSFDCIICLVSKQVTTANYDRSLFVSHS
>CRK_c1227_r_starting_at_72304
MCCLRLLFFFCFFLIHPATRTVAQICSNENGNYTSNSTYRANLNSLLASMSSDTQIDYGFYNFSAGETPDKVNAIALCRGDISPEECRSCVNASSHDLLQNCPNQKEAITWPDKCMLRYSNRDILGVMESQPILAFYNTQDASDVEGFVDLALTPSLYGLISDAASGNSTRKFAVGRTASPDIQTIYALVECTPDLDKDECNTCLWTTGGKYVTHSCDLRYEIYSFYDPAAEAPPPSLVPPASPTPVLPPPPTQDKEGNVKVIVTVTVIIGVIFTGICTYLLWRWMAKQKAYKKFHGEDNLGDNVNQVKLQELPLFNLQELASATNNFHQSNKLGQGGFGPVYRGKLSDGQEIAVKRLSRASGQGLEEFMNEVVVISKLQHRNLVRLLGCCVEGEEKMLVYEYMPNNSLDAFLFDSVQPKLLDWRRRFNIIEGISRGLLYLHRDSRLRIIHRDLKASNILLDEELNPKISDFGMARIFGGNENQANTTRVVGTYGYMSPEYAMEGRFSEKSDVFSFGVLLLEIVSGRKNTSFYDDEQAMSLLRFAWQMWNADNVVALTDPMIRESCFEMEILRCIHVGLLCVQEFAKDRPTVSIIISMLKSETNDLPLPKQPAFTERPIALDAGSSQHNLSECSVNNVTVTMVQGR
>CRK_c1227_r_starting_at_47882
MCFSRLLFFCCFILVHAVTPTVAQHVCSGDNYTSNSTYGANLKSLMASMSSNTQLIDYGFYNYSAGENPNKVNAIALCRGDISTDKCRSCVNSTSYDLLHKECPNQKEAVRWAGECIVRYSNRDIFGVMEPQPAFTIYANQNASDVEGFNQVLRSLLDRLRNSAASGNSTRKFAAGTAVAPGFQTIYALVQCTPDLDELECNNCLLATVGHILGGLVEGRYGTPGCCLWYEIKPYNDLALEATPPPPSLVPPPPPTQDKEKNVKLIITVTVIVGVILTGICTYSLWRWMAKQKVKLQELPLFKLQELASATNNFQQSNKLGQGGFGPVYRGKLSNRQEIAVKRLSRASGQGLEEFMNEVVVISKLQHRNLVRLLGCCVEGEEKMLVYEYMSNKSLDAFLFDSVKPKPLDWRRRFNIIEGIGRGLLYLHRDSRLRIIHRDLKASNILLDEELNPKISDFGMARIFGGNEDQANTTRVVGTYGYMSPEYAMKGQFSEKSDVFSFGVLLLEIVNGRRNSSFYDDEQETSLLGFAWKMWNAENIVALTDSMIREPCFEMEILRCIHVGLLCVQEFAKDRPTISIVISMLKSETNDLPRPKQPAFTERQIALDAGFSQHNLSKCSVNNVTVTMVQGR
>CRK_Bpev01.c1227.g0001.m0001
MCCLRLLFFLCFFLIYLATRTVAKVCFNENGNYTSNSTYRANLNTLLASMSSNTQIDYGFYNFSAGETPDKVNAIALCRGDISPEECRSCVNASSHDLLQNCPNQKEAISWPDKCMLRYSNRDIFGVMESQPMRAFYNIQNVSDVEGFNQVLRPLLDRLRNRAASGNSTRKFAAESATAPDFQTIYALVECTPDLDQLDCNNCLGTVENMHVTPSCDLRYEVYSFYDPAAEAPPPPPPSLVPPASPPPVLPPPPTQGEAVDDISSAESLQFDFETIKVATENFSTANKLGQGGFGVVYKRLLKPSGQGNLEFKTEVVLVARLQHRNLVRLVGFCLERSERILVYEFLPNASLDKFIFDPIKRALLDWERRYKIIGGVARGLLYLHEDSQLRIIHRDLKPSNILLDADMNPKISDFGTAKLFELDQTQDNTKQIMGTYGYMPPEYVMHGCFSVKSDVFSFGVLVLEVVSGTKISSFQKGESEEGLLSYAWKNWREGTTLNLVDPTLRASSTTEILRCIHIGLLCVQENVADRPTMASVILMLNRDSITLSVPKKPAFLMGKSTISDMSSQRGRNVRAIWSDQSGRSSIEASANEVSITELYPR
>CRRSP_c0304_r_starting_at_742067
MCYFRLLIVFFCFFLIHPATSKGAQVCSNENGNYTSNSTYRANLNSLLASMSSNTVIDYGFYNFSAGETPDKVNAIALCRGDILPEECRSCVNASSHDLLQNCPNQKEAIMWPEKCMLRYSNRDIFGVMESEPLLSFYKTVDVADVERFNQVLSPLLNKLRNRAASGNSIRKFALESAAIPDSFQTIHALVECTPDLDPLGCNNCLLAAAGAIQNGKEGGACVAPSCSLRFETYGFYDPAAEAPPPSPPSPPPPTQGIVQIAVCLICLFSSDKIL
>CRK_c1455_r_starting_at_131724
MCFSRLLFFFCFILIHAVTPTVARHVCYQSGNYTSNSTYGENLKSVLASMSSNTEIDYGFYNFSAGEYPDKVNAIALCRGDISTDKCRSCVNSTSYGLLHRLCPKQKEAVGWPDECMVRYSNRDIFGVMEPEPAFTVYADQNASDVEVFNQVLKTLLDLLRNRAASGNSTRKFAAGSEAVPRSLQTIYSLVQCTPDLDELECNNCLLGTMGHILGGMVGGRYGTPSCSLWYEIGPFNDQSLVPPPPPTQDKEKNVKVIITVTIIVGVIFTSICTYSLWRWMAKQKELPLFKLQELASATNNFHKSNKLGQGGFGPVYKGKLSDGQEIAVKRLSKASGQGLEELMNEVVVISKLQHRNLVRLLGCCVEGEEKMLVYEYMSNKSLDAFLFDSVKPKLLDWRRRFNIIEGIGRGLLYLHRDSRLRIIHRDLKASNILLDEELNPKISDFGMARIFGGNEDQANTTRVVGTYGYMSPEYAMEGRFSEKSDLFSFGVLLLEIVSGRRNSSFYDDEQETSLLGLAWKLWNADNIVALTDPMIREPCFEMEILRCIHVGLLCVQEFAKDRPTVSVVISMLKSETNNLPRPKQPAFTERQIARDAGSSQHNLSKCSINNVTVTMVQGR
>CRK_Bpev01.c1455.g0015.m0001
MCFSRLLFFFCFILIHPVIPTVAQQFCSGDNYTSNSTYGANLKSLMASMYSNTEIDFGFYNFSAGENPDKVNAIALCRGDLSTDAPVTPSFTVFTVQNASDVEEFNEVLRSLLDRLRNRAASGNSTRKFAAGSEAVPRSFQTIYSLVQCTPDLDELECNNCLLATMGIIRGGMVGGRYGTPSCGLWYGTQAFYDLALEATPPPPSPVLPPAGASPPPPPPTQGKKSNSSPSAIVIVVLTVVSIVVIICICICIFYLRVRKARKKVKSKLEIVSSEAEEEISSPESLQFDFGTITVATENFAKKLGQGGFGAVYKGKLPNGQEIAVKRLLKHSGQGNLEFMTEVVLVARLQHRNLVRLIGFCLEGNERLLVYEFLPNASLDKFIFDPIKRLLLDWERRYKIIGGVARGVLYLHEDSQLRIIHRDLKPSNILLDADMNPKISDFGTARLFVLDQSQDNTKKIMGTYGYMPPEYVMHGRFSVKSDVFSFGVLVLEIVSGTKIGSFRKGESDEGLLSYAWKNWRKGTALNLADPTLRASSTTEILRCIHIGLLCVQENEADRPTMASVLLMLNSDSITLSVPKSPAFLLGMSTISDMSSQREQNITAIRSNPSRSSFVEASVNEASITDPLYPR
>CRK_Bpev01.c1455.g0008.m0001
MCCLRLLIFLCFFLIHPATRTVAQVCFNENGNYTSNSTYRANLNTLLASMSSNTQIDYGFYNFSAGEIPDKVNAIALCRGDISPEECRSCVNASSHDLLQNCPNQKEAITWPDKCMLRYSNRDIFGVMESQPMRAFYNIQNVSDVEGFNQVLRPLLDRLRNRAASGNSTRKFAAESAAAPDFQTIYALVECTPDLDQLDCNNCLRTAAGFIPQCCNGKQGGKYVTPSCDLRYEVYSFYDPAAEAPPPPPPSLVPPASPPPVLPPPPTQGKKSNSSPSAIVIVVPIVLVRKAGEKVEGELEIGEADDEISSAESLQFDFGTIKVATENFSNANKLGQGGFGAVYKGRLPNGKEIAVKRLLKPSGQGNLEFKTEVMLVARTSHQPKNVKEHRINIRRSERILVYEFLPNASLDKFIFDPIKRTLLDWERCYKIIGGVARGLLYLHEDSQLRIIHRDLKPSNILLDADMNPKISDFGTAKLFVLDQTQDNTKQIMGTYGYMPPEYVMHGCFSVKSDVFSFGVLVLEIVSGTKINSFRNGESEEGLLSYAWKNWREGTTLNLVDPTLSASSTTEILRCIHIGLLCVQENVVDRPTMASVVLMLNSDSITLSVPKKPAFLMGRSTISDMSSPRERNIRVIRSDQSGSRSIEASANEASITKLYHR
>CRK_Bpev01.c0162.g0046.m0001
MCCSRLVFFFCFILLYPVTLTFALQDPYVCSESGNYTNNSTYRANLKRLLASMSSNTEIDYGFYNFSAGEYPDKVNAIALCRGDISTDECRSCVNASSHDLLQYCPSQKEAIIWNTTCMVRYSNKLIFGVMEDYPLLAYYNIQNVSDAEGFNQVLRPLLDRLRNRAASGSSTRKFAVGSAAAPDFQTIHALLMCTPDLDELECNNCLGRAAEYIPQCCNGKQGGRYIAPSCDLRYEVYSFYNLAAEAPPPSPLPSPPPSLPSVPPLPPTEGKESNLFQTAVIIAVPTVASVLLIICIYIFYLRVSRPREREEIATDNFSAANKLGEGGFGVVYKGRFPNGQEIAVKRLSRESKQGNQEFKNEVLLVAMLHHRNLVNLLGFCLEGNEKLLIYEFVPNASLNHFIFDRIKRAQLNWDKRYKIIEGIARGLLYLHEDSQLRIIHRDLKASNILLDEDMNSNISDFGTARLLDQSQGNTKKIIGTYGYMAPEYAIHGYFSVKSDVFSFGVLVLEIISGQKNSSFSEGENVEVLLSYAWKNWREGTISNIVDRTLRANSTTQIMRCIHICLLCVQENVAKRPTMASVVLMLSSYSTTLSVPTKPPFLMYSITRPNMLSQSQNSLEARASDSCVQALVNETSITELYPR
>CRK_c0162_r_starting_at_460197
MCCSRLVFFFCFILLYPVTLTFAQQDPYVCSKSGNYTSNSTYRANLNSLLASMSSNTQLIDYGFFNFSAGKNSADKVNVIALCRGDIFPDECRSCVSASSNNLLQYCPNQKEAIIWYTTCMLRYSNKPIFGVMEDNPLLSYYNIQNVSDVEGFNQVLRPLLDRLTNRAASGNSTRKFAAESAAAPDSQTIRALLMCTPDLDELECNNCLRRAAEYIPQCCNGKQGGRYIAPSCDLRYEIYSFYDPAAEAALPSPQLPPTEGNESNSSQTAVIIVIPAVASVFLIICICIFYLRVRKQRENNEIATENFSAANKIGEGGFGVVYKGRFPNGQEIAVKRLSSESRQGNPEFKNEVLLVAMLQHRNLVKLLGFCLEGNERLLVYEFVLNASLDHFIFDQIKRAQLNWERRYKIIEGIARGLLYLHEGSRLRIIHRDVKASNILLDVDMNPKISDFGIARLLDQTQGTTKKIIGTYGYMAPEYAMGGYFSVKSDVFSFGVLVLEIISGQKNSSFAEGKNNVEDLLSYAWKNWRERTASNLVDPTLRVSATTEILRCIHIGLLCVQENVADRPTMASVVLMLSSYSITLSVPTKPPFSH
>CRK_Bpev01.c0162.g0042.m0001
MVSSRLLFFLSTIFVLTAQAAAQTTDFLYHICSNDKGNYTANSSYEANLNHLLSSLYSNTQIDYGFYNSSYGQNSDTVYAIGLCRGDVNSDVCRGCLNISTSLLKQQCPNQKEAIGWFDNCMLRYSNRSILGVVETNPTVYMWNLNNVSANYVNQFNDNLTSLLGNLRSQAVVGSSLRKFAAGSAIAPNFQTLYALEQCTPDLSELDCNNCLLGAIKGIPVCCDGKEGGRVITPSCNIRFEVYQFYNSLAAASPPSSPVAPPVLSPPPPLTINTNTTKAVDEIRSVESLQFGFGTIRVATDNFSDENKLGQGGFGAVYKGRLFDGQVIAVKRLSINSGQGDLEFKNEVLLLAQLQHRNLVRLLGFCLEGNERLLIYEFVLNTSLDHFLFDPIKCLHLDWERRYKIIGGIARGILYLHEDSRLRIIHRDLKASNILLDAEMHPKISDFGMARLILLDETQVNTSRIVGTYGYMAPEYAMHGQFSVKSDVFSFGVLVLEMVSGQKNNCFRNGESVEDLLSYAWKNWREGTASNIVDQTIRLGSATEIMRCIHIGLLCVQENVVDRPTMASVVLMLNSYSITLPVPLQPAFFMHSSIDSELASQWEQSIWGIESGEKSKGNSVPASKNEVSITELYPR
>CRK_Bpev01.c1052.g0004.m0001
MVTLAVTVPTGQISTPSFPPSLLKTKSMIGFYNFSAGENSDKVNAVALCRGDLTPTNCRSCVNMSAHELLLLCPNQKEGIMWYMNCTVRYSNNSIFGIMEFEPVQALYSEANVSDVSGTFKQVRGTLLDSLRSKAASGDSIRKLATGAANSTYFNIYALLQCTPDLGEQECSNCLNQTIGYLPGCCDDATGVRVLTPSCNLRYEDYMFFDTTPAVPPPSSSPPLPPPAKDGFVAFAGKKSNSSRTIVIVVAAVVFVVLIICICVCIYLRLKKRRKKVETVDDIISAESLQLDFATIRVATENFSDENKLGQGGFGSVYKAVKRLSSSSGQGDQEFKNEVLLVAKLQHRNLVRLLGFCLERNERLLIYELMPNASLDHFLFDPIKRLHLDWERRYKIIVGIARGLLYLHEDSQFRIIHRDLKTSNILLDSEMNPKIADFGMARLFVLDQTQGNTRRIVGTYGYMAPEYAMHGHFSIKSDVFSFGVLVLEMMSGQKNSYFRIGENLEDLLSYAWRNWREGTASNLIDPTLRVSSTSEIMRCIHIGLLCVQENVADRPTMASVVLMLNSHSITLSVPSRPAFFMHTTVESDMSSDRSFQASTNEASISELYPR
>CRK_c1052_f_starting_at_1329
MCCSRLVFFFCFILLLYPLTLTFAKDPHVCSKSGNYTSNSTYRANLKSLLASMSSNTEIDYGFYNLSAGEDPDKVNAIALCRGDISTDECRSCVNASSHDLLQYCPNQKEAIIWNTTCMVRYSNKLIFGVMEGYPLLAYYNLQNVSDVEGFNQVLRPLLDRLRNRAASGSSTRKFAVGSAAAPDFQTIYALLMCTPDLDELECNNCLRQAAKFIPKCCNGKQGGRFIAPSCDLRYDVYSFYDPAAEAPPPSPLPSPPPSLPSVPPLPPTEGKESNSSQTAVIIVVPTVASVFLIICIYIFYLRVRKPRENDEIATDNFSAANKLGEGEFGAVYKGRFPNGQEIAEVVLIAMLQHRNLVKLLGFCLEGNERLLVYEFVLNASLDHFIFDQIKRAQLNWERRYKIIGRIARGLLYLHEDSRLHIIHRDLKASNILLDAYMNPKILDFDTARLLDQTQGTAKKIIGTYGYMAPEYAMGGHFSVKSDVFSFGVLVLEIISGRKNCSFAEGENVEGLLSYAWKNWRERTPSNLVDPTLRASATTEILRCIHIGLLCVQENVADRPTMASVVLMLSSYSITLSVPTKPPFFMYNNSIRPADMSSQSQNSVEVTEPYPWSSSSVQASVNEASITEL
>CRK_c0145_r_starting_at_811803
MPSFNPFSLPVVFLSMLFLLNLTTNVAAQTYLKYICGNTTYAQNSIYGSNINSLLSSLSSNATGNIEFYNTTAGQTTSNPVYGLFLCRGDVSAEMCRRCVANATQELASKCSMEKVAVTWYDECMVRYSNESIFSTVAVSPRHNLYNTQNITDQDRFNRLVNTTMTELAREASNFPIGVKKFGTKEVKFSDFQNLYSLVQCTPDLTSTDCNSCLQAAINRLSVCCSGKQGARTLYPSCNVRYELYIFYNVSTTPAPAPGLASPPPGFVAGSKGKKKISTATIVAIAVPIAVFVVLFILGYFFIIRRKKSIAVKEEIDANDMTTVESLQFDFATIEAATNKFSDDHNKLGEGGFGVVYKGILPNGKEIANEVVLVAKLQHRNLTRLLGFCLEGEEKILVYEFVPNKSLDYFLYDPKKGKELDWSTRYKIIGGIARGIQYLHEDSRLKIIHRDLKASNVLLDVDMNPKISDFGMARIFGVDQTQGNTSRIVGTYGYMSPEYAMRGEFSVKSDVYSFGVLIIEIISGKKNNSFYESEGAEDLLSYAWIHWRDSRPLELLDQSLEDSYSRDEVMRCIHIGLLCVQEDPANRPTMTSILLALNSASVTLSSPQEPAFFPHSKTNMPIKDLESTSKSMP
>CRK_c3504_r_starting_at_12422
MGFSRLLFFFCFILIHAVTPTVAQHVCYQSGNYTINSTYGENLKSVMASMSSNTEIDNGFYKFSAGECPDKVNAIALCRGDISTDECRSCVNSTSYDLLHTWCPNQKEAVIRPDKCMVRYSNRDIFGVMESQYTPFIVYIVQNASDVEGFNQVLRSLLDRLRNRAASGNSTRKFAEGSADAPDFQTIYALVQCTPDLDELECNNCLLATAGYIIVGMVGGRYGTASCGLWYGIQAFYDLALEATLPPPPSPPPPPPPSPPRPSVPTRSGKNSNSSPYAIVIVVPMVVSVVVITCIYICFFYLRVRKARENVENKLEIVLGQSVDEISSAESLQFDFGTIKVATENFSNANKLGQGGFGAIYKGKLPNGREIAVKRLLKLSRQGNLEFKNEVLLVARLEHRNLVRLIGFSLEGNERLLVYEFLPNASLDKFIFDPIKRLLLDWERRYKIIGGVARGILYLHEDSQLRIIHRDLKPGNILLDADMNPKISDFGTARLFVLDQSQDNTKKIMGTYYACKNWRKGTALNLVDPTLRVSSTTEILRCIHIGLLCVQQNVVDRPTMASVLLMLNSDSIALSKPKKPAFLIGGSTISDMSSQRERNIKATYNGVILSKSKP
>CRK_Bpev01.c0654.g0003.m0001
MLSSLFVIFLLSLTSGVEAAPTYSSHYCSNSTFFTANSTYQSNLDLVLSSLSSNATRATGFSNASADEVSGLFLCRGDVNTTVCQDCVANATKEILRRCPLDKVAIIWYDECLLRYSNQSIFATVNEVPAVSMSSTQIILEAESDRFNELLASTMNSLATLASNSVTGKKFATEEDEFNSSQTLYSLVQCTPDLTVSDCKRCFQSAIGGLPMCCDGKQGGRVLLPSCTIRYELYPFYNFAAASPAFPPLAPGGSKMSSLTIVAIVIPIAVCVVLFFIAYCFLRRRARKKHNTSSEENAEVEITTIESLHFDLDTIEAATDKFLDDNKIGEGGFGTVYKGTLSNGQQIAVKRLFGRYSQGAIELKNEVEMVAKLHHRNLVRLLGFCVKEKEMLLVYEYMPNKSLDYFLFDPVNQRQLDWSRRYKIIGGIARGILYLHEDSRIRIIHRDLKASNILLDDNMNPKIADFGLARIFVLDQTQGNTSKIVGTYGYMPPEYAMHGRYSVKSDVFSFGVLVLEIISGKNNSNFYQSELGEDLLNYEWDTFGIVGSHFETFLKTRQTEPTMSTIVLMLNSYSVTLPLPKQPAFLHRGRAKSSKSLELESNHSTSPSVNEASFTEIYPR
>CRK_Bpev01.c2411.g0002.m0001
MCCLRLLIFFLCFFLIHPATRKVAQACVNETGIYDSNSTYSVNLNSLLASMSSNTQIDYGFYNFSAGETPDKVNAIVLCRGDTSPDECRSCVNSSRHDFLQYCPNNKGAFIWNDKCMVRYSNRSIIGVMESQPLIAYYNTGDVSDVEGFNQVLRPLLETLRNGAASANSTRKFALGSKAAPNFQTIYALVECTPDLDQLECNNCLLEAEGFIPKCCNGKQGGVYVAPSCSLRFETYGFYDPAAEAPPPSPPSPPIVPPASSPPVLPPPPTQGKKSNSSPSTIVIVVPIVASVVLIIAICICFFYSRVRKTGKTVESEVVDDISSAESLQFDFETIKVATENFSIANKLGQGGFGIVYKGRLPNGQEIAVKRLLKPTVQGNLEFKTEVVLVARLQHRNLVRLVGFCLEGSERILVYEFLPNASLDKFIFDPIKRALLDWERRYKIIGGIARGLLYLHEDSQLRIIHRDLKPSNILLDADMNPKISDFGTAKLFELDQTQDNTKQIMGTYGYMPPEYVMHGCFSVKSDVFSFGVLVLEIVSGTKINSFRKGESEKGLLSYAWKNWREGTTLNLVDPTLKDSSTIEILRCIHIGLLCVQEN
>CRK_Bpev01.c1274.g0004.m0001
MAMVSSRLLFFLSAIFILTAQAAAQKTGFLYHICSNDKGNYTANSTYGANLNHLLSSLYSNTAIDYGFYNSSYGQNSDQVYAIGLCRGDINPDVCRSCLINATSLLKQLCPNQKGAIVWYGYCMLRYSNRSILGVVDTRPRYSKRSQYNVPANYENQFNDNLTTLLESLRSQAVAGCSLRKFATGNATGPGFLTMLYALVQCTPDLSERDCNNCLDITFQNIPKCCDGKQGGQVIGPSCNMRFEVGQFYNSTAVATPPSSPIATPVSPPPPLTNTNTTKGSGSGSNTSRIVIIIVMSTAAFVVLVIFFCIYFRARRRPREKLETVDEIRSVESLQFDFGTIRVATDNFSDENKLGQGGFGAVYKGRLSDGQVIAVKRLSMNSGQGNLEFKNEVLLVAKLQHRNLVRLLGFCLEGIERLLIYEFVPNTSLDHFLFDPVKRLHLDWKRRCKIIEGIARGILYLHEDSRLRIIHRDLKTSNILLDAKMNPKISDFGIARLFLLDQTQGNTSRIVGTYGYMAPEYAMHGQFSVKSDVFSFGVLVLELMSGQKNNCFRNGENVEDLLGYAWKNWREGTASNIVDSTMRSGSATEIMRCIHIGLLCVQENVADRPTMASVVLMLNSFSITLPVPSQPAFFMHSNIESDEKSKGNSVQASVNETSITELYPR
>sdCRRSP_Pp1s47_116V6.1|PACid:18045213
MAKLMWIVALLCLLEVEGVRGAYNCSRSHILDTTADDFYKNLKEGCNNLRVYLYKQTDRKMNVTATSDETELNVYVWGGCDPDGDFYMCRDCIDSQCENLFDLCGKSSWGELNFVIDEKVVCFVHYNGIDYKQPDDAPATLIQPYRQSLLFFLLRHLYLVLLIT
>sdCRRSP_Mapoly0130s0016.1
MWTSRRMMVVDVMSMLASVGIWSLLLGGAAGYSPAGEVRYKDSWCSRSQYESPSEYETVLNKLLADLTVLVAGDAEDIWATSGFGLFATGACSVQDWSSCAACLSFLSTNIGTWCPRAKTARVTLNDCEMEYAFEYRTALDDEEAIFLTTRNPVEIELFE
>sdCRRSP_Mapoly0130s0017.1
MRRMGVAFVLLMSLLAYQMCLADADTTFMSGICHKLPCRNGTAYQHNVRSVLSKLMAKVQSRPLFDVWDEASDAYDNSETAYGVAGCNTVTPEECRYCLQYIVTNLQQWCPKDPLSAKIVLKDCYLHYDRYYITVPESQRREQ
>CRK_Sobic.009G127200
MTRARRRSWTRCASQRRRRTRRLSSFDVSFDTTMEMIYQDVKRSGFGAAGSGEGNDTVSGLAQCMSYLSPTDCLLCYAQSRVKLPHCLPADGGGIYLDGCFLRYGGDNFTAAATDASDTAVCSNATAPAAGFAAAAVALVENVTAAAPGAKEYYYAASSGRGAPPAYAAAQCWRSLNASACAACCLPAAPEGYGLNAGCVVRYSTRPFYLPANNVAAAACSRSSEKRAVSETLNFSDSNSNSYYSPSLVKRGFTAHCCHRVAVWVLSALAVVMGIAFIWTRMRSRSRHDLHDVFGSGEMIRAIAASSHVSFKYEELRTANDEFSQTNKLGQGGYGSVYKGLLADGREVAVKRLFFSSRRQWAEQLFNEVKLVSQVKHKNLVKLLGCSVDTSSRRPRWIIGSGGSRSASEVRIIHRDIKAGNILLDKRFRPKIADFGLARNFMDDQSHLSTGLAGTFGYMAPEYIVHGQLTEKADIYSYGVLVLEIVTGRNNHNSVALSEEGLSLIALIWRHYNAGTLMELMDPNLREQCSEEDAVQVFHVGLLCTQASPNLRPPMWKMVEMLSCRDHNVVLPRPTQPPFINVKGSNAKSDSPGSPFSLSQLSVRCRP
>CRK_Sobic.007G089300
MPSSPSRGSGLLFFSLAMVACLFTVVLSADSEWTWFDCQSSSTAASSSTNSTFWSNVVALLDALPSAAAPTGFASLSLGNGTDRAFVRGICRGDSTASQCTTYLRNAALSIRSHCNSTRRAAIWYDDGSTVTYPAPMFCFVSYADTNASTAHEDAYWQEFQNSFVVSNTAVLETAYSTLMSSLAARVVVNGSGTGTPPSPAPMFATGAAVYDPTAPNGTMYGLLQCMRDRTAAECAKCLNDSVQQLPSCCRGHRGGIVMGYNCYLRMEVYPYYDLALDGPPLVLAPAPAPAPSTFSGESRPGKKTFGATLPIALAVGTVLAAVLVVVAIFLCRRNKAKQKQNPQDNSISKEEDMEYFESERLNLVAIRAATNNFSDENKLGEGGFGEVFKGTLQDGEEIAVKRLSQNSSQGFHELKNELVLAAKLKHRNLVQLLGVCLQEEKLLIYEYMPNRSLDTFLLDPVRRQQLDWSKRFAIICGIARGLLYLHVESRLKVIHRDLKPSNVLLDADMNPKISDFGIARAFHGDQSRDITRQPVGTLGYMSPEYAYWGHVSSKSDMFSFGVIVLEMVTGRRNNSAYDSEIDSVSVLSHVWEKWRAGSTADVVDPLLAESGYPETEVLNCIEVGLLCVQENPADRPDASAVVLMLSSPTSTSDDRRTPSRPAFAFSSGFPAAASGGPAAGSWSSDSVLIGDQQRSTAAVSENEMSISELQPR
>CRK_Sobic.002G328000
MCKQGAPPLPLPMLAGRYTIIILVFAFLLPAPLAVEIPPSDCDGNKYAANSTFQANLNLLAAALPVNASVSPAGFATLGFGTAPAQANGLALCRGDTNASTCAACVAAAFQDAQQLCPLYMGATVYRGACVLRFANWQFLDFLKEGQWLVSEFFPSIGTSLESVNASDAWFSAAVTGIFRALVDRAVATSNATRKYFATGEMDFDPKLYGLAQCVPDLTLAQCRECLQDLVTIVTTQYLSGRPPSINAFVVWCSLIYSVSPVYDGRAMLQLAAPPVPPPSATFTSPSSGKKRSAAGISAGVACSIAFMLIISVICFLRFQRRINSTENDHPLKKIGRAQCTIFDLPTLLEATEHFSENNKLGEGGFGTVYKGILSDGQEIAVKTLLGRTREGLQQLHNEVLVLAELQHKNLVRLHGFCLHQSDTLLVYEYIKNGSLDNFLFDDSNGNALNWEQQYNIIIGIAKGILYLHEDSSMRIIHRDLKANNILLDDNMEPKIADFGLARLIGEGHTHTQTARVVGTFGYMAPEYAMQGSVSPKIDVFSFGVLVLEIVTRRSNCSSDDHSTVNLLSDVWDHWSKGTMLQMLHPSLDEVAQSQALRCIHIGLLCVQSKPEDRPDISVVVFMLTRDSMGLQLPSQPAFFFGRESPLALGSDARSSYTYDRSGFILEQGLSVNEVTLSELYPR
>CRK_Sobic.002G409200
MLPHGVRRRRLLAVALLVAYTATLRAAPAAAEDTILGHKCGMPAAAAAGASNSSDAAYRSNLNALAAILVAGARANGSAVGAAGASPDAAYGLALCRGDFRGDACARGLRDALYSAVNDSEGVFGCGPPRLRDITLFYDRYQLRLSGADFVSGGGGNAPRWAGNNTNFVTPDNAARRFDALVLELVTTIAGVAVGKPSRYATGRSWFEEQRLTLFALVQCTVDMSPERCRECLDGLISAFPATFPSGQHGGRILVPRCTVRYETDNTFFNTADLSVDLHKQKQAKPSKVWLWTTIAVVSLLLLSASFLLHRWIKIRRKREIARLELRRLSIAVKNVINLWRLEEGNSGFSLYDFSQMKGATNGFSIENKLGQGGFGAVYKGVLPDGLEIGVKRLGPCSLQGLLEFKNEIQLIAKLQHRNLVRLLGCCIEGEHEKILVYEYMPNKSLDLIIFDNKKGASLDWPKRLNIIEGIAQGLLYLHVHSRLCVVHRDLKASNVLLDSQMNPKISDFGMARIFSSSVAESNTTRIVGTHGYIAPEYASDGVCSVKSDVFSFGVLLLEIISGTMTTGSYRFEGKLYKLIAYAWLLWRAGQWPELVDRSLGNGTYDCTMERHVHVALLCVQESADDRPAMDEVVRMLGSGDGAVLPEPKQPAYFNVRPVGTEMSASCDMTITITLSR
>CRK_Sobic.002G328100
MLAGSCVFVALALLLPSVPPAAATQEFYCDDSTYADNSTFQANLNLLGAALPANASASPAGYATGAVGAAPDQVNGMVLCRGDTNASSCSSCVAAAFRDAQQRCPLTKGATVYKDDCTLRFAGIRFLDFLREDQWLVSELVPSIDPGPGSVNAADAWFDAAVTGIFTALVDRAAAASNATRKYFATGEMDFDPKLYGLAQCAPDLTLAQCQSCLGDLESRVTTQFLSGRPLGNNAFHVWCSLRYSVSPFYAGRAMLQLPAPPAPPPTATPTPHSSGRKMNAAGISAGITCVVVLMLILSVFFFIRFRLRIKVKKNDHSLKKIGRAQCTIFDLLTLEEATEHFSEKNKLGEGGFGIVYKGILSDGQEIAVKKLLGRAGSGLDQLQNEVQLLAELQHKNLVGLQGFCSHHNDTLLVYEYIKNGSLDSILFDDSKGNALDWEQQYNIIFGIAKGILYLHEDSTMRIIHRDLKANNILLDDNMEPKIADFGLARLIGEGHTHTQTARVVGTFGYMAPEYVLHGRVSPKIDIFSFGVLVLEIVTRRSNCNSDDHSTVNLLSDVWDHWKKGTMSQMLHGSLNEFARSQALRCIHIGLLCVQPEPDDRPDISAVVFMLTRDSIELKPPAQPAFFFGSESPSASRSDGQSSYVYARSGFMLEQGVSVNGITLSELYPR
>CRK_Sobic.002G326800
MAALPCLCFLVLLSSSLSLVPRAAAYSEYSCNGTTGNFTSGSAFATNLARLVLALPGNASSSSSLFASAAVGAAPSDTAYGLALCRGDVTDARVCSRCLADAFARLRRLCGGDRDATFYADLCTARYSGGDFLARPDDNSPVINALDVNGSTYYGWDARNATSRTLFLSLVGTLFSEMAMYAAYNSSAHRMFASAAMYVNPQLPTVYGFVQCTPDLSRAQCWDCFQVLQDQNKRWYDGREGGRILGVRCSFRYEAYHFFDGMPEVRIGLKADPSSSTTEESHESNHKVVLIVALVVSITVLSAMMAAGLLMIRARRKRAEKKRKLQLEAQSRNSSATEDALKLWRIEESSSEFTLYDFPELAAATGGFSDDNLLGRGGFGPVYKGKLPDGAEVAVKRLAAHSGQGLEEFKNEIQLIAKLQHTNLVRLVGCCVKEEEKLLAYEYMPNRSLNCFIFDQQRGPLLDWEKRRRIIDGIAQGLLYLHKHSRVRIIHRDLKASNILLDKDLNPKISDFGMARIFGSNMTEANTNRVVGTYGYMAPEYASEGIFSVKSDVYSFGVLLLEIVSGKRNSSHHHHYGDFVNLLGYAWQLWREGRVFELIDPTLGECGDVSTVVRCVKVALLCVQESAADRPTMADVTAMLQASSTASGGDGGPLPDPKRPPHFSLRVAATTATSSSDDDDAGSGLRTRTQCTTSCSTNDLTITSIHEGR
>CRK_Sobic.003G193400
MQSLVFLITAVLLILSTATADNVTTEFIPLYYTCSEDGGRYGENSTYLSNLKVLAGLLSANASTANFVSGTAGQAPDAVYGFVLCRGDYTGAATCGKSISMAFRNTVDKGFLCRFYKDVTIYYDDYMLRFSGDDVRRNLTNRPAWVALNMNSVTRVAGKNYGEKVEKLTKMIVEVAASSPARYGTGEAWVGGNDVVSMAYGLLQCTPDLQTDDCRSCLADLVSMMPAHFSHESSDYYVGGRILGPRCNLRYEKELFFQETNATLLIDVPKNHLGKIEIILITIAAVLSIILFIALLGWIIQWKADSKTRNELEEWTRLVAVEIGTMFTHFTLSEIRSATDNFSEAKKLGEGAFGPVYWGKLAYGVVAIKRLAAYSSQGLEQFRNEIRFIAKLQHLNLVKLIGFCMQQKEKILIYEYMPNKSLDDIFKDVAKWASLTWPLRQNIIDGIAQGLLYIHNFSQSETCIVHRDLKASNILLDHQMNPKISDFGIAMLSSSATESQDTVPMGTLGYMAPECFHGSSISVKSDVFSFGVLILEIISGRKVATSFRRYKRSDNLMAYAWRLWEDGNCKQLIDNSLSVEEHNSESEIIRCIQIALLCVQANPEDRPDMVEVVRMLSIKGTQLDNPKQPAYFDELIRTSSGHKDLVGLSQNVFNCR
>CRK_Sobic.005G175500
MASSLPVHDRLAAAMHGRRLFTVVVLIFALVTPPADAVTAACNSTGGTYTSGSAYDINLSRVVGGLPTNASASPELFATATVGTGGGDNQTVYAIGLCRGDMAADSCLLCLQSSFSDAQGFCPSDMDVSMDYDSCHMRYSGADFLAASTNNSVQQAVFSSFPAVTPSSAAAAFNGLVARLLNATAEYAAANSSRRFATGVMEVDSGYSQGKFSNIFATAQCTPDLTPAQCRGCLAAAMADMPSQVYARNSTGASLVGERCGFRFAPYQFYNGDIMVQLRVGEPPAGKKTATTLVLAIVLAVLGGLCSLTLIIFCHWRKIRSPRKSSLFINVEDIESFESIFISLSVLRSATSNFDEKNKLGEGGFGVVYKGALPDGQEVAVKRLSETTTQGLGQMTNELALLAKLQHRNLVRIVGVCLEEGEHLLVYDYMPNKSLDTIIFDPDKSRQLDWGARFKIINGIARGMQYLHEHSQLKIVHRDLKASNVLLDADMRPKISDFGLAKIFEDDQTRHVTSRIIGTRGYMSPEYAMRGQYSAKLDIFSFGVLVLEIVTGRRNNYAVNSEHSPNLFCLVWKHWVEGTIAQIADPSLGRHYPMAEVLKCINIGLLCVQQSPTDRPSMSAIVVMLSSDTVAVEAPYRPAYVDRSRSYTEMTVELIKEKEELCSPQSSITELMPR
>PDLP_Sobic.010G104400.1.p|PACid:28365102
MSKLAVLVPAVVAVIVLCACTTPARGGDDYTAFVYAGCSQGRYDPGSQYAADVDTALSSLVNSAGFTAYGNYTSPPPSSSTGQLAGVYQCRSDLPAAVCGVCVKSAVSKLSSLCNTAAGAAVQLRACFVRYGNDSFLGKQDTTVLFKKCGGDSGGGDTGVVAMRDAALGALVAAAAAPADEGSYRAGAAGYVQAMSQCVGDLGAKACTDCVSAASSQLKAGCGYASAGEVYLGKCYARFWSNNAAGGSGGGVPVVGGGGAGTGGGGNVIGGGGGVGGAAGNGYAYGGFVPNTYGQHDESGKTLAIIIGLVAAVAIVIVFLSFLRRAGGVGGKS
>CRK_Sobic.010G028600.1.p|PACid:28367859
MAGVLLIIVLTFLLVLPSATAIGQVCGNAGNYTANGTYQSNLASLVAALSTNISSSSQAQLFANATAGKAPDVVYALALCRGDITSSNLTGCAACVNNSFAYAHKMCPYAKAASVYDDDCLVGFSSSNILVPANNITRDMSTLFQYWNPTSITGDATVVAADVNDLLTQTAQVAAASPRRFATAFMDASSSSIPTLYSLAQCTPDLSAGDCLACLQRIVGVINATTSVRLGGRVLVLRCNFRFENMMFYEGAATTRITPSSSSSGPPASPFPAPTTNKRMKPWVIAVSAAPPLAVVALCFIFYCRWRSRRYIKGRPRLRRKPWDNKLRGGDEPDWEMEADLSEFSVFDFHQILEATGNFSEENKLGEGGFGPVYKGQFPEGVEVAVKRLASHSGQGFIEFKNEVQLIAKLQHTNLVRLLGCCLQEEEKILVYEYLPNKSLDFFIFDEDRKLLLDWNKRLAIIEGTAEGLLYLHKHSRLRVIHRDLKPSNILLDSEMNPKISDFGLAKIFSSNNNEGSTTRRVVGTYGYMAPEYASEGLFSIKSDVFSFGVLILEIISGKRNSGIHDCGDFINILGYTWQLYEEGRWKELVDTSLLSMHHSDEMIMRCMNIGLLCVQENAVDRPTMLDVVVMLSSKTQILAKPNHPAYFNVRGRAQQHMHSALQLVLVSRNPLWQIANQLQEEWLALQFI
>CRRSP_Sobic.009G014700.1.p|PACid:28369093
MCMQPNKPIDSPEQEEDDDESTTTSAPQPTKTSMAPSSTVLLAAAVVALTLAPRPSLAVDPVSTYCAKNFTGGQTQASISSVLATLVPRASTAYYATAMAGTGGSTIWGLAQCRGDISSSDCARCLAAAARQVASSCRGQADARVWYDYCFLRYDDADFVGLPDTGHTLILINTMNATGDLAAFDRAERSLMARVAETAGDPASAGLARKTAKFGSEGTTIYGLGWCTRDIAAADCGLCVAQAVAELPNYCRFRRGCRVLYSSCMARYETYPFFFPVTGDDDDVAAASSHAGEYETVILNHK
>CRK_Sobic.009G030600.1.p|PACid:28370663
MQRRRQPRAAHRHRRPFFLTTAAGAAAVSIHLLLLVSAASGADDDAAVATPVILDMACAATQAADPEAFDVSFVTTLEMIYQNVTRSGFGAAGSGAGNNTVFGLGQCLSYLSPTDCQLCYAQSRVKLPHCLPADGGRIFLDGCFLRYGADNFTAAATDASDTAVCSNATVATDSTGFAAAATELVRNVTAAAPAAKDYYYAASSASASAAALPSGRAPTAYAAAQCWRSLNASACAACVASARDRVLNTCLPAAPEGYGLNAGCVVRYSTQPFYLPANAGAGAGGASSGRRIAVIVVASIFSAIAVMGIAFIWTRMRSRSRDGLLHDDDMDGSGEMIRAIAASQLSFKYGELRAATDEFSQMNKLGQGGYGSVYKGVLPDGREVAVKRLFFHTRQWAEQFFNEVKLVSQVQHKNLVKLLGCSVEGPESLLVYEYLCNTSLDHYLFDAFKKTALDWERRFEIVVGTAEGLSYLHSASEVRIIHRDIKASNILLDERFRPKIADFGLARNFMEDQSHLSTGLAGTFGYMAPEYIVHGQLTEKADIYSYGVLVLEIVTGRKSHNSVASSTEGLSLMALIWRHYNAGTLMELLDPNLREQCTEEDALRVFHVGLLCAQASPNLRPPMWKVVEMLSGRDHHKVVLPRPTQPPFINVKVSKNGKSDGSSGSASLMSNSDKSPLSLNQLSVSGVQAR
>CRRSP_Sobic.009G240100.1.p|PACid:28370849
MCKNQELNRSKPTRSTTNVYQPRLKVSERVTQRRGGHRVAKPSKQGHRRAAESCRPAMASLLLLAALALLFVMASGQGAKTVLPFAPSCSTSGNYTDGSKYKKNLDQLLASLPTAAGDNGWFYNGTVGTGADKVFGLIMCYADRNETQCLECLAGAPAGITALCPGSRNVSAAYDACVLRYSDTDFFSVAGRDEAFYVTWPSTVDQARLEVARSSLMNRLARTAAGSPPLFVANESAPLAGSSDSVYGLAQCTRDLTASECSWCLTTYVGLLPGRFPNSTGGAIKGYSCYVRYSVGAFDITLPPRRPAPPVG
>CRK_Sobic.009G181300.1.p|PACid:28371094
MQSPSSGSGAMWNLLPLLFISSSLLVATANADDPWYTDCPSNTNYTRGSAFQANLDALLSSLPAAAAASSGFADNVTGGAPGQQQAYGLAQCRGDVNASACLACLDGSARHMAGTCPGQKERMLIYDECLLRHSNESFFGVADSSVRLWAWNAQNATRPEEFTSRLGALMGNLTATAAFASPRMFAAGETAVTPFVNIFGMAQCTRDLAADDCNRCLVNAVAFIPNCCDGKQGGRVIGRSCSIRFEVYPFYNVQAAQEAMAMSPAAAPVPGGGPINGSNHSVPGNTGGNHTVRNRTALLVSIPAAVTLLVLLLVALYLCKRNRKPRRDVQVASVRNEEEADGMASSESLLYNLSTLRAATDNFSVENKLGEGGFGPVYKGTLQDGQEIAVKRLSATSQQGQVEMKNEVVLLAKLQHRNLVRLLGCCIEEHERLLVYEFLTNNSLDKILFDPVRQEELGWGLRHKIIEGISRGLLYLHEDSRLTIIHRDLKASNILLDANMNPKISDFGLAKLFSIDSSVGNTSRIAGTYGYMSPEYALHGIFSAKSDVFSYGVLILEIVTGRRNAYTHASGPSEDLLTYVWKQWSRGSVQPLLEGCPDEGRRPQEMLRCIHIGLLCVQEDPHLRPSMASVVVMLNSRSITLPAPAAPAFVVPGHGLTVTADGVPVTGTDLNGARAVPAARGPSMSINEASYTHLEPR
>CRK_Sobic.009G082000.1.p|PACid:28371190
MATRWPNPLCFPPQIAGVALTFLVAVLHTPPFTSAQEQPPPWLLCGPYPPSGNYTENSTYQGNINRLSGTLPKNVSSSPVLYGTGSVGSVPDIVYALALCRGDANASSCESCVATAFQGAQKGCPHFKDVLIFYDLCQLRFSNRNFFPDDDNFATAYYLVGSQVVSKPTDAFDAAVRLLVNTTAGYAAGNSSRRFATGEEGFDGSNPRIYALAQCTPDKTVDFCQGCFGPIINRMPEVFSGVNGGGVFGTWCSFRYEVYPFFSGRPLLQLPVFVGMPPAPATRSQEKSMNKAGKVLAILMPAIAAMLIITVICFWTRRRRLAAQSFEPYSTSSEDIQGDDMLLLDLSTLRVATEDFAETKMLGKGGFGMVYKGVLPDGQEIAVKRLCHSSRQGIEELKSELVLVAKLHHKNLVRLVGVCLQEHEKILVYEYMPNRSLDTVLFDCERNNELDWAKRFNIISGIARGLQYLHEDSQLKIVHRDLKVSNILLDFDYVPKISDFGLAKIFDGDQSKYVTRRVAGTYGYMAPEYAMRGLYSIKSDVFSFGVLVLEIVTGRRNGGLYNSEQDVDLLNLVWEHWARGNVVGLIDPSLNDHHHPPIEQILKCIHIGLLCVQRNPAARPVMSWVNVMLSSSTVRLPSLSRPALCIQEVSATDSSDAYSPERPGASGYTDSSVLMSCNEASITELSPR
>CRK_Sobic.009G082200.1.p|PACid:28371192
MATTRRTTMLCRLFACAAVLLLVFHHVPLAIGQPFPQQVCNDTSGNYTENSAYQANIRLLQSALPNKASSSPALFATGTAGTGADAAYALALCRGDTNASSCASCVSEAFVYAQQLCALKKGATMYNNPCILRYADWDFLANTTDNRGKLIAWSFDNVSSSAAPAFDAASGRLVNATADYAANNSARRFGTGELPFDQTYPKIYSLAQCTPDMTAADCRTCLGTIIRTFTPTYFTGKHGGRVLGVRCNFRFETYQFFSGRPLLQLLAPPGPPPSPSPQPSVTGQGRRRDRTALILATALPLAAAILIALAVTCFCFRSRRTEARQDSAKPYSTNPDNIQSIDSLLLDLSTLRSATENFAESSKLGEGGFGAVYKGVLPDGLEIAVKRLSLGSRQGVEELKTELVLVAKLQHKNLVRLVGVCLEEQEKILVYEYMPNRSLDTILFDSVKSKELDWGKRLKIVTGVARGLQYLHEESQLKIVHRDLKPSNVLLDSDYNPKISDFGLAKLFEKDQSQGVTSHIAGTYGYMAPEYAMQGQYSVKSDVFSLGVLILEMVTGRKNSSLDNSEESVDLLSLVWEHWSTGTIEELLDPFLMSRQAPPDQMSKLVNIGLLCVQDSPADRPTMSSVSVMLSSNTVSLQVPSRPTFCVQELEGDSHLYTDAYKRALKLQSTDKTKATIMSPNEVSLTELEPR
>CRK_Sobic.009G181200.1.p|PACid:28371625
MHGLLPILLLCSSLLATTPTAGSPTAESCPSDTNYTRGSAFQANLDALLSSLPATAAAASTGFATNSTGTSTDDQAAYGLAQCRADVIGTSSCSTCLNGTAQDVAAGKCAGQKKAVLVYDNCLLRLSDERFFGAVDMSVVNYLLNTQNATQPEQFATQLGALMNNITRKAALESPRMFAVGSAAVTPFVNIYGMAQCTRDLTADDCNRCLVNAVSSIPSCCSGKKGGQLIYTSCSIRFEVEPFYSIQAAEAAMSPAPAPGGGLVNGSDHSGTGSNDGSNHTVRTALLVSIPVAVALLVLLLVVAYLCNRNRKPHKHVQIASIRHEDEEEMRSSESLLYDLSTLRAATDNFSEENKLGEGGFGPVYKGTLQNGQEIAVKRLSATSQQGQVEMKNEVFLLAKLQHKNLVRLLGCCIEEHERLLVYEFLTNNSLDKILFDPARQEELGWGLRHKIIEGISRGLLYLHEDSRLTIIHRDLKASNILLDANMNPKISDFGLAKLFSIDSSVGNTSRIAGTYGYMSPEYALHGIFSAKSDVFSYGVLILEIVTGRRNTYTHASGPSEDLLTYVWKQWSRGSVQPLVEGCPDEGRRPQEMLRCIHIGLLCVQEDPHLRPSMASVVVMLNSRSITLPAPAAPAFVMPGHGLTVTADGVPVTGTDRQGARAVPAAARGQSMSINGASFTDLEPR
>PDLP_Sobic.004G302000.1.p|PACid:28372865
MHLIIISCLAAVFFLHVDAAPGTFVYTGCSPSRYAPNTAFESNLNSLLASMASTASTGATYSSFTSGAGPESESAAVDGAASAAYGLYQCRGDLRPGECEACVRDTVLRLGAAVCAGATAASLQSDGCYVRYGAARRNLVGRADDTSVAYHRCSAGTSGDAWFLRSRDAVLSELQQGVDATATASSGGGYKVSASGPVRGVAQCLLGGVAAADCTACLAQAVAQVHGTCGAALAADVYLVQCSVRYWTNAKYVRPSQGNPEDDAGRTVAIAIGISAGVAALVVFISFLRKACSS
>PDLP_Sobic.004G247300.1.p|PACid:28374685
MATRVTAATVLPVLWLLILLRTGICADDYSAFVYAGCSQGRYSADSQYASGVDSVLTSVANSAPYAPYDNFTAPSDSSVVGLYQCRSDLPASVCSGCVRSAISRLSSLCAWAVGGAVQLRACFVRYGNDSFLGKQDTAVLFKKCGGTPGDAGGVSMRDSALGALVAAAAPAGGGYRAGGSGAVQAMSQCVGDLGAKSCSDCVSAAAAQLKAGCGYATAGEVYLGKCYARFWANGNGGFSSSAGRHGFDLVHVVAAGFFASLAYVSLSLAI
>CRK_Sobic.007G029000.1.p|PACid:28378621
MVVVATLVALTLLSTAALQAQPPWPICETSSGNYTKNSTYKANIEYLASFLPQYASSNPNYLFASGSSGISPDVIYAIALCRGDTNASSCATCVAAAIQAAGEVCPLVKTVTIYDDPCIVRFSEQGFPIRPPYDTGMTITWNYENLSAAVAPSFEAATARLVNATVEYAAADQTTRRFGTGEAPFDDEEFPKIYSLAQCTPDMTADQCRSCLWYIIGRFTKEFFAGKKGGRVLGVRCNYRFETYPFFYGRPLLQLQPPNGPSPAPASQATGEGITDNRSKVVAIAVPTIAAVLITFIACWYCLWRRRRLAAKALQLKSTTPDDIESIGSLLLDLSTLRVATGDFSEHKRLGEGGFGVVYKGDLPDGQEIAVKRLAQTSRQGIEELKTELLLVAKLNHNNLVRLIGVCLEENEKILAYEYMPNRSLDTILFDAEKAKELDWAQRFKIISGIARGLQYLHEDSQLKIVHRDLKASNVLLDSAYNPKISDFGLAKIFGRDQSHVVTNRIAGTYGYMSPEYAMRGQCSMKSDVFSFGVLVLEIVTGRRNYVSYNSEQDVDLINLIWEHWTRDKAINLIDASLNSNYPADIVLKCIHIGLLCVEQKPTDRSLMSAVNYMLNSNAAACLPPLSRPTIWFRETDDELNPKASISWGRTKTKSSRNEVSITEIESR
>CRK_Sobic.002G329000.1.p|PACid:28380344
MHSGRALRAPAQLAAAAALLAAAVTLTLVSSAAAQAWVGPWPTCDDTTGNYSAGSAYANNTKQLILNLQKNASNTPALFATGSVGVGGADDAVYGLILCRGDLSATDCFDCGTNAGQDVYRVCNGSRDAALVYNQCYVRIAPTDFLASTDNTGFKGLIGYRVPAGVDDVAAYDGAVTRLLNATVQYAVDSGSAQSSSPRKYFATGQMVGLDPQLQLPTGIWSMAQCAGDISPAQCRSCLDDLLAQWWDVQFDRRQVGARLAGSRCNLRIEGENFYTGSPMLKLQMNGAPAPSTDVVPGTTGGKRNSAGKLLRIILPIAFIVAVAVVALCIWIVCKKRTSQGTNLSHQTYMVEDIESIKSILLSLSSLQVATNNFDESNKLGEGGFGAVYKGDLFGREVAVKRLPKGSDLGLEELKNELVLVSKLHHKNLVRLEGFCLEEGERLLVYEYMPNKSLDNILFDHEEKRQLDWRKRFKIIEGVARGLQYLHEDSQKKIVHRDLKASNILLDSDMNPKIGDFGLARLFGQDQTRGITNHIIGTFGYMSPEYVMRGQYSTKSDVFSFGILVIEIVTGQKNTGHYVDEQNEDIISIVWKHWSEGTLAEIIDDSLWRNYSENEVLKCVNIGLWCLQQSPMDRPTMSDVTVMLNDDDTTSSLPPAARPTFFLDASSGYSYTSGTISHPSAR
>CRK_Sobic.002G326400.1.p|PACid:28380378
MLLVSLLLLLLSSPKLLAEGPFCSNANTACMPSSTYMSNLKSLAEDLIGSITSSNSHSAHGAAGTGAGRVYGAVLCRGDTNPGKDCARRLEALYAAISNSSSSCSSQKNINLFDDRNRTQLIFSDQDFSSSNAQECVVSGNLNPPPVSDDADSEFDVPLSKLMNQLADDMVSKSVSRYETGQGWLPQTNQTVYGLVQCTDDIAWEDCGGCLKGIINNRKQMVGTGQIVGAILGMYCSLWYQTDVKFFAGKPKLSVDMPVDPPPNKFWIWVTIGSFSIVVSVSWLLVHIWIRTERKRERARYELQLLSMAIQNVINLWRIEEGNSGFSLYDFSQIKEATGTFSSENKLGEGGFGPVYKGLLPGGVEVAVKRLAACSIQGLLEFKNEIQLIAKLQHKNLVRLLGCCIEGDQEKILVYEYMQNKSLDLFIFDPKKRVQLDWYMRLHIIDGIAQGILYLHKHSRLCIVHRDLKASNILLDRDMTPKISDFGIARIFSSNMTESNTTRIVGTHGYISPEYAFDGICSIKSDVFSFGVLVLEIISGKRTTGFYQYDGKLYNLISYAWKLWRAGDWYQLVCCPIGNDHEAIQRFIQVALLCVQESAEDRPTMDHVVTMLNGDNVSLPKPRQPGYFFVRSNESEAQSSNFSISITLER
>CRK_Sobic.002G326650.1
MAVLSTCFLFLLLHLLTAPPSHSAAAPEYAEYTCNGTTGNFTSGSAFAANLDRLIAELPGNASASPSLFASASIGPAPDTAYGLALCRGDMTDARACSSCLADAFAQLRRLCGGGDRDATFYADLCTARYSGGDFMFLSLTADVVDNSPVVNGMDANASTYPGWDAGNATSRSFFLSLVGTPFDEISMYGAYNSSSTRRLATAVMFINAALPTVYGLAQCTPDLAPAQCWHCFQGLGELNDQWYDGREGGRISGVRCSFRYEGYQFYQGTPDVRIGLHGGGPSSSSDDDSGTNASNHKKVLLVIALVVPIAVVCGLLVAGLLLIRAQRKRAAGKRRLPMKTRVQTRSRNSSKTEEALKLWRIEESSSGFTLYDFAELAAATGDFSDENLLGKGGFGPVYKGKLPDGTEIAVKRLAAHSGQGLLEFKNETQLIAKLQHTNLVRLVGCCVKEEEKLLAYEYMPNRSLDCFIFDQQRGPLLNWEKRRRIIDGIAQGLLYLHKHSRVRIIHRDLKASNILLDKDLNPKISDFGMARIFGSNMTEANTNRVVGTYGYMAPEYASEGIFSVKSDVYSFGVLLLEIVSGKRNSSHRHHYGDFVNLLGYAWQLWREGRSFELIDPTLGECSEVAAIVRCVKVALLCVQDSATDRPTMADVTAMLVSRDAAAAAAASLPDPRRPPHFSLRVSSSDDGSSEVQTRSQGTASCSTNDLTITTIQEGR
>CRK_Sobic.002G327800.1.p|PACid:28380690
MAHHLLPLLAVLAAAAALLVAPPVAAYPWPVCGQSNYFKPNGTYQAHLDFVAATLPKNASASRSLFATTVVGTIPEQLWAMALCRGDVNATDCFTCLTQAFRDLPNDCSYDMDGTIYYDQCILHYSDVLTFPGAGTGPTTDTYAVNFNTNVTSDPAQFTSLLAALINATVAYAADNSTRLFATGEADFNQEFPKVYSLAQCTPDQTPAHCRNCLAKAVAKYQGSFYDYIGGRVLGINCSYRYEIVSFFNGPAMVRLASPSSGAPASAPAPAPAPASALQPTVGTPPAAGKGGKEYGIPVVIVAVLLPSIAALNLVAWLCYWKRQRPIEQAKQKYPMYSAGAEDTETVDSMMMDVSTLRAATGDFDETNKLGEGGFGAVYKGVLPDGDEIAVKRLSKSSTQGVEELKNELALVAKLKHKNLVRLIGVCLEQQERLLVYEFVPNRSLDLILFDTENHKREQLDWGQRYTIINGIARGLQYLHEDSQLKVVHRDLKASNILLDANMSPKISDFGLARIFSRDQTQAVTNRVVGTYGYMAPEYMMRGNYSVKSDAFSFGVMVLEIVTGRKNNSNNDGTQQSGDLLTTVWEHWETGTVVELVDPNMGGGSIPEDDVLRCIHIGLLCVQGDPAARPVMSSVVVMLGSNTVTLQAPSKPAFCARNNSNTAVSSTAPLQG
>CRK_Sobic.002G326200.1.p|PACid:28380777
MSNLLALAILLLSTTPAPTAGDHSFCSDATYKRDSTYMSSLRSLAGALIKDAARLHSATGAAGEDPDRVYGAVLCRADTAGADCARRLQDALGAIDGDDGRSPCALHRDVAVYSEMYQLRFSDRNFLANFSNAPEWVDVTNPDPVPLAMAAQFDERVTELLSAVADAAAGQPGRWAVGEAPWPSSSSGDRDRTVYGLAQCTQDMPPDHCRACLDGVMAERRQKISSGKMGAALFGARCTMRYEMDLQFFNVSGNSKMVSLRKKKNRAFIIIATAYSSAVLCTRLFFWLLSVRRKQKRKMNLMEEPENMNEILRQWRIEDASLEFSMYDFSQIADATDNFSPRNILGEGGFGPVYKGVFPDGQEVAIKRLSARSRQGLIEFKNEIQIIAKVQHKNLVRLLGCCIHEEEKMLIYEYLTNKSLDHFIFDPIRQASLKWKRRIKIVDASNILLDSDLNPKISDFGMARIFPSDATQATASRLVGTYGYMAPEYVSDGLLSIKSDVFSFGVLLLEIISGKRSSGFQHNGEFYNLLEYAWELWKDGRWNEFIDQSFGDDYEMEELMKYLAVALLCVQEKTIDRPTMPDVVAILSSDDITLPEPKQPAYSYAKLDVSVNVAVLSSRNDVTISTTNGR
>CRK_Sobic.002G326500.1.p|PACid:28380911
MRVLLLLLLLLSVASSPATASGDGGVAVPVGTTVLSSFCSPNNKTSVPRTYQPNSTFAANLQKLVAELPTNASASGFSAGRFGAAGPGAAYGIVLCRGDYLGQQCVDCLAEGFVQAASRCPSSVDATMYYDQCQLRFSDQDFLAGAGNMPESAASNMNKVSAGNAAAFDALVTRLVAAVSDAASNRSGRYATGQAGFPPEDMNVYALVQCTQDLTTAQCRECLADLRGQMASLFAGKVGGRILGVRCHIRYEKDVFFAQTQDMLTLTPLLRSTKGSNTRLWIVAIVVPVSVLLACFFACFLWIRKRRRRVINMSGRVSVPTMSMEMEQVLKLWRVEESDSEFSIFDFDQIADATDNFSDDHKLGQGGFGPVYKGELPGGLEIAIKRLSSVSVQGLMEFKNEIQLIAKLQHTNLVRLVGCCVQAEEKMLVYEYMHNKSLDFFIFDGDKGKALTWDRRFRIIDGVAQGLLYLHKHSRLRVIHRDLKASNILLDRDMNPKISDFGMARIFCSNVTEANTTRVVGTHGYIAPEYASEGLFSIKSDVFSFGVLLLEIISGKRTAGFYQYGKFFNLTGYAYQLWQDGKWHELVDPALGDDLPVGEVIKCVQVALLCVQDSADDRPNMSEVVAMLGSEGITMPEPRQPAYYNVRITGLAVSSDSFGESSCRISSITITDHEEGR
>CRK_Sobic.002G327700.1.p|PACid:28381143
MAHHALSLPLATILAVAVALLLARRAAGYPWYVCGSSSNFVANSTYQAHLDLVTATLPKNASSSPDLFATAVVGTIPEQLWAMGLCRGDVNASTCFNCLTQGFQEVPDDCPYDRDASIYYDFCTVRYSDVHTLRNDDDTGPMINTYVETNDGNVTAADAARFKRLLADLIDATVEYAANSSRRFATGEADFNGQETTIPKVYSVAQCTPDQTPAECHRCLERMVEATLEAFNGSIGGRVLGVDCTYRYETAPFYNGQAMVRLAQPSSSRAPAPAPALQPTAAGEGGRKHRVSWVVLAVVLPTLAAMNLVACLYLRRRRRLLIGQAKHQKPPMYYTEAEDTEMVDSMMMDVSTLRAATGDFNESNKLGEGGFGAVYKGVLPDGEEIAVKRLSSSSSQGVEELKNELALVAKLKHRNLVRLIGVCLEQQERLLVYEFVPNRSLDLILFGTDNREQQLSWEQRYKIINGIARGLQYLHEDSQLKVVHRDLKASNILLDESMNPKISDFGMARIFGQEQTQAVTSRVVGTYGYMAPEYMMRGNYSVKSDAFSFGVMVLEIVTGRKNSNEGCNLLTTVWMHWEARKMAELVEPSMGNSFPEGDVLRCVHIGLLCVQADPAARPVMSSVVMMLGSDTVTLQVPSKPGFFARNNSANTAASTV
>CRK_Sobic.002G328800.1.p|PACid:28381369
MVGAHSIVAVAAVLAVVLPLTAAQPYRSSTCAGGTYAANGTYQANLQLVAAALPANASATPAGFATGTVGALPNQISALALCRGDTDAPACRACVADAFPGAQQDCPSSKDVTVYQDACVVRFSDQQFLDFPGVNSPYAVSSWDSDNLTVPAAWFDAAVAALMNATVDRAVSVSVTAASSSSNSSSARKYFATGVEDFDAEHYPKIYGLAQCVPDMTVVQCRGCLGSLVASMPGFLDGKPAGRSLGVWCNLRYSVSPFYAGPAMLHLAAPAPAPAPTAVPSVVTPKNGAVLAGRRRRRRAAGIAAGVAGFVALVMLFSGVALVRFRRKIAEKNGSCRSLEKIGRAKCTVFDFFTLQEATENFSEDLKIGEGGFGIVYKGKLPDGQEVAVKKLLDSATGHGLLQLHNELQVLATLQHKNLVRLHGFCVHQNQKMLVYEYIKNGSLDNFLFEDTETGNKLSWDQQYNIIVGIAKGIMYLHEDSRIRIIHRDLKANNILLDENADPKISDFGLARLLGDHTQTKTATVAGTYGYMAPEYAIHGSVSPKIDIFSFGVLVLEIVTRRRNTSFNDCDTVNLLSDVWKCWIQGMASQFVDQTLDGFSRTQALRCIQIGLLCVQSDPDDRPDISSVVSMLTRDSMELQAPAQPAFFFGRASPVVSQPYEEHFCGYDQSDVIFQEGITVNEVTLTDPYPR
>CRK_Sobic.002G328900.1.p|PACid:28381497
MTRSPPKRTHSTMAQAQCPLPPLLLVLAAVVLLVPRAAGYPWQVCGKTGNFTANSTYQANLALLAVALPKNISSSPDLFATAVVGAVPEQVSALSLCRGDANATTCSACLVTAFQDVQNMCSFDRSAAIYYDPCILYYSDDGGFLSSGDNVASASTDRINLRNVTSDPARFNRLVGALVNATADYAAYNSTRRYAAGEADFDQEYPKVKVYSWAQCTPDLTPAQCRVCLAGIIAEMPRLFTDRVGGRVLGIRCSYRYEVYSFLNSPVMVQLALGSPTPAMGPTSVTPAAAGGGRKYSVPVSVLVILLPTIAGLLVINLLIWLCLWRRRPQTGGTQSNPTHSTETEGMESIESMIIDISTLRAATRDFDESNKLGEGGFGAVYKGTLPDGNEIAVKRLSRQSAQGIGELKNELALVAKLQHKNLVSLVGVCLEQQERLLVYEFVPNRSLDQILFDTEKREQLDWTMRCSIIHGIARGLQYLHEDSQLKVVHRDLKASNILLDMNMNPKISDFGLARLFRRDQTQGVTNHVVGTYGYMAPEYVMRGNYSVKSDVYSFGVMVLEIVTGKKHNVCRDDDAWRSRDEDDLLSLVWDHWTAGVVPEAIVDPCLGRSCFCRSDVLRCIQIGLLCVQEDPADRPVMSSVVMMLGSDTVSLWNPSNPAFYGRNRAPATSS
>CRK_Sobic.002G327500.1.p|PACid:28382181
MAMAAHHHHLRPYLATATALFLAFTSAPLDAGDPLGQFCGTGFNYTLNSTYQGNIQRLAATLPRNTSASPTLFAKDTVGAVPDIVYALALCRGDTNASACSDCVATAFQDAQQLCAYNKDATVFYDPCLLRFSNQNFIASPSNSDDKVLILMNTQNVTAPFKVFDAAVAVLLNATAAYAAANSSKRFGTGVERFQTFDSKNPTIYGLAQCTPDMSPADCRRCLSGIIQMAPKYFNGKPGGRILGLRCNYRYEQYSFFTSTPLLQLPEPTVGAPAPAPAVVNGTPTVPTNGGARGTTGKKTGRVLAIALPIVAAAILATIVLCSCLWRRKRKPGKSTLPDTTNPEDIQSIDSLIIDISTLRAATENFDEANKLGEGGFGSVYKGILPDDQEIAVKRLSQTSRQGMEELKNELVLVAKLQHKNLVRLVGVCLEDHEKLLVYEYMPNKSLDTILFNHERCGELDWGKRFKIVNGIARGLQYLHEDSQVKIIHRDLKASNVLLDYDFNPKISDFGLARLFGSDQSQDVTNRVVGTYGYMAPEYAMRGHYSIKSDVFSFGVLILEIVTGRRNGGSYSSDEYADLLSLVWEHWTTGTLIDIMDSSLSSLAPRDQMLKCIHIGLLCVQDDPADRPMMSTVNVMLSSSTVTLQAPSRPAFCIPKSGFSEMNSEGYPPGASQSASRSPMSLNDVSITELEPR
>CRK_Sobic.002G328400.1.p|PACid:28382622
MRTKLPMAPHLLAVAVAVSAIIAAVSLLAPGAAGYPWPFCGTSNDFKPNSTYQANLNLLAATLPKNVSASPTLYATAVVGAVPEQVWAMGLCRGDTNASSCLACLTQAFQDLPNDCSYNKDATIYYDPCILHYSDVHTLPDDDTGPTTLSYTVNNNANVTSDPARFERLLAALVNATAEHAAYNSTRRFATGEADFDQEFPKVYTLAQCTPDQTPALCRKCLAGLISQSLDGFQSNIGGRVLWVNCTWRYETAPFFNGPAMVRLATSSPPAPAPAGTTTAAAGGGERKYSVFIVVLAVVLPTLAALNLVFCFCFWRRRRQVAQAKQSQAMYSTEAEDMETVDSMMIDISTLRAATGNFDETNKLGEGGFGAVYKGVLPDGDEIAVKRLSKSSTQGVEELKNELALVAKLKHRNLVRLVGVCLEQQERLLVYEFVPNRSLDLILFGTTDKREQQLSWEQRYKIINGIARGLQYLHEDSQLKVVHRDLKASNILLDVEMNPKISDFGLARIFSRDQTQAITSRVVGTYGYMAPEYLMRGNYSVKSDAFSFGVMVLEIVTGRKNHDSFHHNSQKSGDLLTTVWEHWEAGTVAELVDPSLGGSFPEGDVLRCIHIGLLCVQGDPAARPVMSSVVMMLGTDTVTLQAPSKPGFFARKSGTNTTVSADVSSI
>CRK_Sobic.002G328500.1.p|PACid:28382696
MAAPTGHLLFLAVASLLLLFLLLSPRAAAQPWQVCGNTGNYTAQSTYQSNLASLAKALPANASRSAGNLFAEGSVGAVPDVVYALALCRGDTANATACGSCVATGFQDAQQLCPYDKDAAVVYDACYLRFSNKDFIASTTDNGDNLIILANTQSVSSPVRAFDAAVAALLNATGDYASANSSRFATGEEGFDASNPTIYGLTQCTPDMSSADCRSCLGSIISAIPQSLSGSKGGRIIGMRCNFRYEVYSFFSGSPSLRLPAASPPAASPTTPFNGTPTATPPPPGRTRNKTGIALAIVLPIIAAVLAISTVCLCFFWRRRKQAREQTPSYSTNAGDMESIESLLLDISTLRAATGNFAESNRLGEGGFGAVYKGVLPDGQEIAVKRLSQSSGQGIQELKNELVLVAKLQHKNLVRLLGVCLQEHEKLLVYEYMPNRSIDTLLFDAEKNKELDWANRVKIIDGIARGLQYLHEDSQLKIIHRDLKASNVLLDSDYTPKISDFGLARLFGGDQSREVTSRVVGTYGYMAPEYAMRGHYSIKSDVFSFGILILEILTGRKSSGSFNIEESVDLLSLVWEHWTMGTIVEVMDPSLRGKAPAQQMLKYVHIGLLCVQDNPVDRPMMSTVNVMLSGSTFSLQAPLKPVFFIPKSGYYSTVYSESYPTASQSTDNVMSGALSPNEVSITELEPR
>sdCRRSP_Sobic.002G327100.1.p|PACid:28381577
MPRVCTTSVVLALALLPVLVATAAAAATTVYRRVAPSPGGHECGAQGTYAPNSTYEANLRALAATVPAQANASSCKCSPGNHAGERPDMVAASVYCYWRPDAGWSPDCGACVARAFGEAQRLCPYHRQAMVVVDGGECSVSFHDVQQMEQSMGLGSPRRK
>sdCRRSP_Sobic.002G327200.1.p|PACid:28383742
MKNPWLLSLAPLLLVLAVSSSLPLTAAVSQRRLSFPAARLSPVVECVGDGVYAANSTYEANLRRVAALLLSEVSATPGHSYSYRTRAVGYWPNRLMASSFCWSRRRRDVNDTGGFGYPCADCIAGAFLEVERACPYRREGFFSNRNCTLELAEISIFGTGGMFGEFCYASSKKNSCRF
>sdCRRSP_Sobic.002G327300.1.p|PACid:28379704
MENLSLLSLVVLLAGSPLAAAAWSESESVVACGGRSGSSSYVANSTYEANLRHLAAVLPAETEASHYHRVDRAIGYWPNRVQASASCWTWTDADGDCATCIAEAFKEVERVCPFRREATFSGIDCYLRLAEFRIFSIEVFGKFCDYILRLISFTISLRDAITGQDFLKRYAA
>sdCRRSP_Sobic.002G327400.1.p|PACid:28383153
MKHLTATPFFCMLPLLFVLLPLAANGDPHNVICLGRGQHISINSDYEANVHHLAAMLRSEKTTAFPGLYTEYVVGDLPDGVYAVSRCRNGTDSSSCRACVTLALQEARTACPYHRESAFFNGNCSLRLLPAVHFDDLVLSETETESELFSSYPFFFLLCAPYLMNYFQFTFSTDIYLKQ
>CRK_Sobic.002G002400.1.p|PACid:28383894
MFPFRHRLLTVSVVLVFVLPAPGVHPQAPNLCGTKANGRYACADCSTSAATSDRGPTFEANLLRFRDSLKDMLASNASFLNATFAGDSDTPEETVYGLATCLADAEASDCVACLAAAAGELPGTRCASRRDMVLWYPQCLVRYDNATFFGVADTTKARWFDVPNPSNFSDPSGLAAARERLNGRMLAAAAASPRRFAFDDERVTGANATLHGLAQCTEDLTGKECRRCLAGNVVRVGVCCADMDGVRINAASCYLRYEFMAIVPATPPSMAPLVEPPPPSGGAVSSSRTRRKTTIYIALGSAALLCFLAAGGFWLWKKRRRGSSESLLQVQLQHHYHYPRRYSYAQVKRMTRSFAHKLGQGGNGTVYKGSLPEPDGREVAVKMLKEAKVDGEEFVNEVASISRTSHVNVVTLLGFCLEGSGGSKCKRGLVYEYMPKGSLERYTVGGGGGDGRWCLRWEQLFDVAVGIARGLEYLHRGCSAHIVHFDIKPHNILLDGGLRPKISDFGLAKLCPQKESTIAVSIAGARGTAGYIAPEVFSRHAGAAVTSKSDVYSYGMMVLEMVGATRGGGGTGATTGGASTATSTRYFPEWLYEDLDRFCAEAAAAACGRGRGPDAEEATEEVVRKLVIVGLWCIRLSPQDRPTMSRVVEMLDKTTTADLQLPSSRSGLHVDALTSPQDGPRSGARPTKLSCIGHILLMSASLRSVPLSELGLLN
>CRK_Sobic.002G329100.1.p|PACid:28383999
MHVPVTALLAAVLLASSAAAQPWPSCDGASGNYSAGSAYGNNTQQLILDLQTNASTSPAYFASGSVGTAAAVVVYGLMICRGDVSTNDCFDCGTRAWQDVQPLCNRTRDAALVYNQCYVRISPTNFLASPNNTGLVPVVGGDTIPLGVDVAAYDAALRRLLNATAQYAVDNSVPASPRLYFAAGQLVGLDPRVPNIWSLAQCAGDLSPAECRRCLDDLMALWWNGSGFKPDGASASFAGSRCNLKSDLGDKFYTSSPMVKLQMNGEVVVPAPAPSTAGKNNSTGRLLGIILPIVFIVVVTAIVLYVCKKRRSRGTKLPHGIEDFGSIKSTLLSLSSLQVATNNFDESYRLGEGGFGVVYKGDLSGQEVAVKRMSKGSGQGLEELKNELVLVAKLHHKNLVRLEGFCLEEGERLLVYEYMPNKSLDTILFDPEEKIQLDWWKRFNIIEGVARGLQYLHEESQKKIIHRDLKASNVLLDADMNPKIGDFGLARLFGQDQTRDVTKHIVGTFGYMSPEYVMRGQFSTKSDVFSFGILVIEIITGRRNTGHYFYDEQNEDIISLVWRHWTEGTIAEMIDDSLGRNYSETEVLKCVNIGLLCLQQSPTDRPTMSDVMVMLSGDDTSSIPPAAKPTFFLDRSTGYSYNSCTITHLSAR
>CRK_Sobic.003G188100.1.p|PACid:28386881
MRYYCSFLLAPVIVACFSSCITTTTLADPRATVVREFCNKTKDDGPGAVWANNFVVAFDNLNSDLEQKGWGVTSVGQDPITFYALVQCLEDLSKVDCTLCYSEIRSLLPKCYPEIGGRIYLDGCFMRYANYSFFDEVMDSLDTSVCSSSNRSSDQQGFGSAVNAVLSNVTSLAVKSNKGFAVTSAFRSTKFAAYALAQCWENLNTSSCAACLSAAAASVAKCAPAVEGRALFAGCFIRYSTTPFWNSEDSASSFSSKKRVVLWTVLSSSVGLILVLIVSVLAWKKKKACKAGEGSLRGLYGSELPARISISSLNYSYKDLKKATCSFSVENKIGQGSNGTVYKAVLPGGNEVAAKRLFLNTKQCVDQFFNEVDVISQVRHKNLVKLLGCSVDGPESFLIYEYHFNKSLDLFIYADDQNRHLDWQQRFDIIFGIAEGLCYLHVESETRIIHRDIKASNVLLDQKLKPKITDFGLARVLCADRTHLTTGVAGTVGYMAPEYVVHGHLTEKADVYSFGVLVIEIVTGKRCCGSTGSHSGHSLLAEVWHSYKTSTVEKIVDARLQQEVRPFDFEEITRVVQIGLLCTQANPDERPAMSRVVELLRDRDGARGDAEFVLGDPPFFEVEIDVGGGVDGEACKLLP
>CRK_Sobic.003G314200.1.p|PACid:28388592
MAMPSLLRLLVLLTAGAAVSQVAAWVDCGDAAPSPPPSSSPSPSPLSPPANGSSNNAAFRANLLTLLGALPRAVAPTGFASLSLGAGRDRAFVRGLCRGDMEPPRCLADLQDAVRTLGGSCPGSRRAAVWLDVVYVDYADTNISSSRDDDRRMVLYDTRLVAHPAAYLQAYGALMRTLVARAVGRVGGGGGEAGTTSARRSFFATGEARYASDDPNGTMYGMVQCMRDITAADCDHCLQTSVPRLPCCEGNQGGVVLAYNCYLRIQVYTYYDLALDAPPPSAAAQPPPPPPPVPAPSSPTPAAETSGTGRRNTTIIILAVVVPLGTLLLLAFVLTGVYYLRRRRRGVKERSRPPRPTGCAKDDDGSTTYVHPEKFTLQVLRVATGNFAAENKLGEGGFGQVFKGRLQDGQPVAVKRLSKGSSQGFHELKNELILAAKLTHRNLVQLLGVCLEETEKLIVYEYLPNRSLDTILFGRRQQQQQALDWSKRYTIISGIARGLQYLHEESRLRIIHRDLKPSNVLLGSDMTPKISDFGLARAFWGDESREVTKRPAGTLGYMSPEYAYYGHVSTKSDMFSFGVIVLEIVTGQRNSSPSSAEDDGSNRNLLSYVWEKWKRGGSVAEMVDASLGGQYAMTEALACVQIGLLCVQKDPRSRPDASEVVLMLDERSAIQQKPSRPAFCSGSGSGSISGGASSVSYGRRSAIESVSENSVTVSELEPR
>CRK_Sobic.003G188000.1.p|PACid:28389355
MAPPQPRLGLLALAILLALCPAASADPRTSVAGQTCAPGTAVSGSTLADNFVPAMDELNTNVSAHGFGTSAVGSGPNTVFGLGQCLRDLSSVDCKLCFAEVRSLLPKCYPRVGGRLYLDGCFGRYGNYSFFGEALDAATDARVCGTEGNYTGPADPRAFEDAVRAVLANVTAAAAAEAPGSQGFGAGSAAVGAATAFAIAQCWESLNATACAQCLRAASDAVAPCAPATEARALFAGCYLRYSTRQFWNVNATAGSDSSGHSGILWILLGSFLGAFAIVLVIAFLAWKKRILSRRKGCNSFIDMYGDGLSVRIAQSSLSFKYEELRKTTNYFDPSNKLGQGSYGAVYKAVLPDGKEVAVKRLFLNTRQWADQFFNEVDLISQVRHKNLVKLLGCSMNGPESLLVYEYYFNKSLDLFLFAYGCQPATCLLSYLWVRMFKKNTSRRRNLTWDLRVDIIQGIAEGLSYLHGESEIRIIHRDIKASNILLDDKLKPKITDFGLARAFGEEVTHLTTGVAGTLGYMAPEYIVHGHLTEKADVFSYGVLVLEIVTGKRCSNSNGSHGGQVLLTKVWKHYKDNRVEMIVDRSIYEDSIRDEAMHILQIGLLCTQANPDDRPTMGKVVELLRNHRNALEIVLSDPPFLNVDAVEDIKEGEHSRLLSSNSAPSLSGSSRSYLSGR
>CRK_Sobic.005G175600.1.p|PACid:28390039
MRGGHAMAAGYAVAGLLLIALTLPLTAAIPWPACGNSSTGNYTTNSAYGRNLRQVAASLPGNVSSSATLFATAVTGTAPSTVYALGQCGGDQSAAACRDCIAASFEQAYKMCPGGNKRVAIFYDTCLLGFSDQDFLASTTNSDDQSVFLENGLNVTSDSDDVAHQFNATAYELLGTMAAYIGATMDEGGNSSNKLKFLTGSIAFDAAYPLIYGLTSCNPDMTPGQCRGCLDASIAEMPQKFYPNTKGARIAGLRCVARYEVYRFFNGSIMLQLPLPPPGNQDGNKSNHTGMIVAIVIPSVVAIAASMAMCLFCWRRRTKSKRSRSFGSHMESIESIESLLIDLPTLRLATNNFAENNKLGEGGFGSVYKGTLPSSQEIAVKRLSHSSRQGIGELKNELVLIAKLQHKNLVRLVGVCLQEDEKLLVYEYLPNRSLDTFLFDSERRKGLGWGTRFTIINGVARGLQYLHEDSQLKIVHRDLKASNVLLDADMNPKISDFGLARLFEGDQSQETTKRVVGTYGYMAPEYALRGQYSIKSDIYSFGVLILEIITGRRNSDSYSSDEAVDLPSLVWEHWRMKSIMEIIDPYLRSASSEDEIVRCIHIGLLCVQEDPLDRPTISSISIMFDGNTVPSQAPARPAFYVEMSGFIGSGTYSHQYPGFINDSTQRSTVMSPNELSITDPEPR
>CRK_Sobic.005G187900.1.p|PACid:28391190
MAMYMCGHAVGYYAVVVGLLITTLTPPLAAGIPWPVCSSSSAGNYTANSTYGGNLRLVAAALPSDVSTSPTLFAVATTGTAPDIVYAIGQCIGDLQSAAAACRDCIAASFEQAQKMCPHNKGAAIFDHDNGTCQIGFSNQDFLVSHANSQDQEVMVYNAENITSDIASRFNAFTYTLLNSMAEYVSTTNSTNKYVTASIAIDAATYPYIYGMASCTPDLVPWQCRGCLSAAISDMISGDKITVYTKGARIRGLRCTAQYELYRFYNSSTMLQLSAAVPPPPPPPPPPAIHHQDGGRRKMLVIALVVPVLGSIFVLTLCFLRWNRKVPHHKAEMNLAEDEALVWGLEGGSSELTVYDFSQVLEATGDFSEENKLGQGGFGPVYKGRFLDGIEIAVKRLSSHSGQGLTEFKNEIQLIAKLQHTNLVRLLGCCSQGEEKILVYEYLPNKSLDFFIFDETRRALLDWTRRRAIIEGIAQGLIYLHKHSRLRVIHRDLKASNILLDSEMNPKISDFGLAKIFSTKDTEGNTRRIVGTYGYMAPEYASEGVFSVKSDVFSFGVLILEIISGKRASSFHKYGDFINILGHAWQLWKEGLWLQLVDTSLVSDVHALEIVRCINIALLCVQELAADRPTMSHVVSMLSSESMTLPEPKHPAYSHIRVTTEEVSTVFDPPSLNGVTISDQDGR
>CRK_Sobic.008G130500.1.p|PACid:28392693
MANAVSGIVLLLVLGGITLSPATADVFCDNLRQVAATLPKNTSSSPVHFATTVFGQAPDAVYALALCRGDIVSDSACGGCVASAFDRVLHRTPSRQQQCFIASYYTGDDCSLVYSVEDILTLTSSDTTSGNNSDDTPFMRWNTRSWGNWGNWSTDNITGDADDVAHTVGLLNELLVKTVQTAASTTPAGACTPDLSDSNCLACLTRLLGTLNFTMTLRTGVQLRAIRCFIRYEAYPFYDSKPMLHLGGRPSAPAPVTTPVKHKRRMNNLWIILIAVCPPAVAAFLCFIIFCCPCLRSYRKGLQAGSRRTRDLKAQEELVWQGKSSSEFSVFEFEQLLEATNNFSEENKLGQGGFGAVYKGKFSQGLEIAVKRLSSHSGQGFIEFKNEVQLIAKLQHRNLVRLLGCCSQEEEKILVYEYLPNKSLDFFIFDENRKALLDWNKRTAIIEGIAHGLLYLHKHSRLRVIHRDLKPSNILLDGEMNPKISDFGLAKIFTSNNTEESTTRRVVGTYGYMAPEYAYEGLFSIKSDVFSFGVLVLEILGGKRNSAIGHECGNFINLLGYAWKLFEEERWGELIDASLDTIGHSEEMMRCMNIALLCVQEKAADRPTMSDVIAMLGNKSIIMVKPKHPAYFNLSSVGNEEASTAIQPSSINDVTISVTTTGR
>CRK_Sobic.001G277600.1.p|PACid:28394710
MAGVPPLIILLSFLLVLPSATAIGKVCGNAAGNYTANGTYESNLAFLAATLPTNTSSSPQLFANATAGQAPGDVVYALALCRGDMTSNLTGCSACVAGAFQYAQRMCPNAKAASVYDDDCLVGYSSDNILVPAYNVTRDMSTLFEFWNGAATGAGAGSNATLVAAGVKDLLTQTAQLAADSSRRFVTAYMDASSTAVPTLYSLAQCTPDLSAGDCMACFRQILGTLNATTPVAGRVLLLRCNFRVENIRFFDGTQMRQITPSSGAPAPPPPAPATNKGSGVKAWVIAVSVALPVAVVAICFILYCRWQRRRYRKGGSRLRQKHTRNNLKGDELDWEMEAELSEFSVFDFHQILEATNNFSEENKLGEGGFGPVYKGQFPDGIEIAVKRLASHSGQGFVEFKNEVQLIAKLQHTNLVRLFGCCSQGEEKILVYEYLPNKSLDFFIFDENRKSLLDWNKRLAIIEGIAEGLLYLHKHSRLRVIHRDLKPSNILLDSEMNPKISDFGLAKIFSSNNNEGSTTRRVVGTYGYMAPEYASEGLFSIKSDVFSFGVLILEILSGKRNSGSHNCGDFINILGYAWQLYEEGRWRELIDSSLVPMHHSTEIMRCMNIGLLCVQENAADRPTMLDVVAMLSSKAKILAKPNHPAYFNVRVGNEEESTTGTVSRSINEMTISVTTAR
>PDLP_Sobic.001G509800.1.p|PACid:28395123
MGIRRARRFLFLAVFVLLLHAPPPASCADIYALIYKGCANQSFPGGVAPASIAALSSTLSTQSASAKFYKTSSSSASTASSTSVFGLFQCRGDLSASDCAACVSRAVSSWQGVCGASVAARVQLAGCLALYEVSGFPQVSGIQMLFKTCGTGGGGGGGDFEMRRDTAFSALESGVATSSGGFVATSYQAVYAMAQCEGDLSTGDCSQCVNQAVQHVEVECGGAPSGQVYLDKCYISYSYYPHGVPHGGGAGGQQTAKTVAIVLGGAVGLGFVVICLLFARSLVKKKDEY
>CRK_Sobic.001G215900.1.p|PACid:28395716
MGRFLLLPALAFVVASAWAPVTFGDPQATLLNLGCSQYNATPASAFIAALNSTFASLRANLSAAGSGGFATAAEPRAAAPAFAMAQCRPYVAGRDCVACFDAAAARLRASCSAAANGGRAILDGCMLRYESAAFFDQSTLPGNTQVCNGSAVEAGGFADAARALVADLAAAVPRVPGLAAAAASGGVYAAAQCVETVGEGGCAQCLNVAVANIDGCPPNSDGRAVDAGCFMRYSDKSFFPANSTVDLAVYLRSGKSSHKGAIIGGIIGGVAFLFLVGLLTLLLVRRSRKTKPRKGDILGATELQGPTSFYYHDLKAATNNFNEKSKLGEGGFGDVYKGLLKNGKTVAVKRLIVMETSRAKADFESEVRLISNVHHRNLVRLLGCSRKGSEFLLVYEYMANGSLDKFLFGDRRGTLNWRQRFNIIVGMARGLAYLHQEFHVCIIHRDIKSSNVLLDDDFQPKIADFGLARLLPDDHSHLSTKFAGTLGYTAPEYAIHGQLSEKVDTYSFGVVVLEILSGRKSNDTRLEPETQYLLEWAWKLYETDNLMALLDESLDPEEYRPDEVKRIMDIALLCTQSAVAARPMMSEVVVMLLTKNDPEIQPTRPTFIDATSRVRGETSSSSSSSASKATISVSQFSAR
>CRK_Sobic.001G141800.1.p|PACid:28395855
MAAVLLLLLLLVSVHCPGGSHAFSIMNYLCNNGSSYALNSTYRSNVVALLGSLSANASSSAVGFATATLGDAPDQTWGLALCRGDVNGSACASCLALAPDIAFGKCRGVRDASIYYDRCLLRYSDTDFLASPGDAAAPVQYGTNLQVNVTADAGRFVGLAADLVAALSAWAARNSTARYAAGVVTSAQGFTTTDSDLVYNIYGLVQCTPNLAPEACLACLGRLKDEMPAVFNGSTGGQFNAVWCNLRFEVFLFYDSSPVVKLVAPPVTPAPSGAAAHDDANRTWGAGNAATVVAIVLGVLLVILLSTFMMFLCRKARVKQYTEEADDSGSLLFDLATLRRATANFAEENKLGHGGFGAVYKGFLPDGRQIAVKRLDKASGQGLKELRNELLLVAKLRHNNLAKLLGVCLKGQEKLLVYEYMLNRSLDTFLFVPEKRPLLDWETRYRILYGTARGLLYLHEDSQIRIVHRDLKASNILLDAGMNPKISDFGLARLFSADKTTTLTSQIVGTLGYMAPEYAVLGQLSVKLDVYSLGVLILEIVTGRKNTDMFESAAGGESVILLSYVWDHWVRGTALETVDPFLDCRAQETTESEVVKCIHLGLLCVQENPADRPTMLDVLVMLHGQSSSFAAPSKPAFAFAYGDGETTTSSDERGNVSAAAAAAAFSLNGMSVSEFQPR
>CRRSP_Sobic.001G418200.1.p|PACid:28396938
MGMIHTPYTMKFSTMRCCVLLVSLALLPLGMAADSIGSYCSGSRYAGSNKAVTSINSVLADLVATASTGGGYATSTAGKGNNIIYGLAQCRGDVSASDCAACLADAAKQLPSTCSYSSDARIWYDYCFMRYENADFFGQADTGAGVILVNVQAMDNPKAFEKAVGKVIGKATAQASAAGSAGLGRDKDQYTPFVSIYGLAQCTRDLAPLTCAQCLSTAVSRFGDYCGAQQGCQINYSSCRVRYEIYPFYFPLAGNGGAGGRATTDMTKNTKIIVHP
>CRRSP_Sobic.001G188800.1.p|PACid:28398476
MVLHRAALFLLALVAAAASTWPSSSEAAGTWTWTTTSAPVASCSGAGTFAADSAFASNLRRLLSLLEAKAPAAGGFDIATVGSGGAGQRVVHGLALCRGDVARAACAACIRSAARTHAPRLCARKTDAVVWLDACTLRYSAGPDDDPFFGEVDWDHRAFLPDAVALRTPTAARSAELDRDVAGLLKRLTRTAYLSPLLFAAGEDASAAGAGQGGGGGQQQRLRAMAQCTKDLSGGDCKACLDAAIAQLMARGCAPEGGRVLGGSCSLRYELSPFFDS
>CRK_Sobic.001G277500.1.p|PACid:28398592
MTMNVVVAGVLLLMLAGLNNLFPVAADFCDNLKQVAATLPKNTSSSPLHFATATFGQAPDVVYALALCRGDVLDDTTCGDCVNNTFSKLTPPPPQTCYQAAAYYDSACRLVYSGNNILAPPSNSTADNGDDAPFTRWNPNNITAGGGGDDDDTRLVVSRVHELVVETAQLAASTAPRRFATGVLDSGAIFPKVYSVAQCTPDLSAGDCLACLQRLLDMVNSTMAVRMGAQIHVIRCYFRYEAYAFYDSNPMLQLGPSAPAPAPDPVKHKKRGSKLWVIPVVVVPLAAVAFLCFIFYSPCFRRYRKGKAMRLQQAGSRRTQDLHGDEELVWDGKNSEFSVFDFEQVLEATNNFSEENKLGQGGFGAVYKGQFADGLQIAVKRLASHSGQGFTEFKNEVQLIAKLQHRNLVRLLGCCSQEEEKILVYEYLPNKSLDFFIFDENRRAMLDWSKLLVIIEGIAHGLLYLHKHSRLRVIHRDLKPSNILLDSEMNPKISDFGLAKIFSSNNNERNTTQRVVGTYGYMAPEYASEGIFSIKSDVFSFGVLVLEILSGKRNSGSDQCGDFINLIGYAWQLWDEERWIDIVDASLVNKSQSTEMMRCINIALLCVQENAADRPTMADVVSMLSSETTTILAEPKKPPYFHVRVGNEDAPTTATESCSINDMTISVTTPR
>CRK_Sobic.006G055000.1.p|PACid:28402004
MASPSATVLCTAAISFRLAPNMAVLFFLAAALLATPTRSSSSSNDTGRQHPTLTLCSGHSPAVVTTSSEVTITRFLAAVCAGAYGGVAHMSHNMSSYVAAENRTMYGVAQCRTDVSASDCAACLSAASKLIVAGPGTACAASAVWHDACFLRYSDHEDVGRFREDEYTATVFNASRTLPPSPHVGARAAVRRLLAAARKTTVSSHMCSSVGAAGTGAAASSGGRFYGLTRCAAGVSCADCRRCLRGALEVVDRAFNGSAGMQVLRLSCMARYESYPFYNIESLARRLLADAWKNSGLDGFNATAGARSPAGTPAVPAPPPPAQARAPPPAASMTITGNATVRFPPEGRTGAAQPTPAAPGGHTPLPAAAAPNDQMATGSSKSKGMFNRSKWLIVSLATGLAIAAFILALTIWYRRKRRPAHRGHVIEPLVLNRQVDGMPEEAMHDQEKKGLSREGDEEDEDGRRTSCQLYSYQHLEAATCCFSSRNKLGSGGFGTVYKGTLENGKKVAVKRLRDSKRTIQELEREISIVANLRHKNLVRFLGYCFQEEGRFLIYEYVPNNSLDKFWYKASFQGEKLEWATWFNIILGVARGLRFLHDKGIIHRDLKPHNVLLDDNFNPKIADFDLMRMYDKQRTHESTEKVAGTFGYMAPECTSGRKFLLSIKSDVYSYGVLVLEIITGHKIYTFEGQDSEGLVEYVWQHWREKRASDVVDGDVVGVEAGQEHAARQALRCVHVALLCVQSDRARRPAMGQVIAMLSSDDAAAEELPEPTLPGYVVRPTAASGVQLCFGCR
>CRK_Sobic.006G028800.1.p|PACid:28402058
MAAVNSLLLLVLLVAAVHSATLALGQTVKVWSLCSPANYTPGDAYDANLRGMLKDLVTVTASYGGNGNSTVGGDNGPADHQSSYGLAICYADAPPEVCRLCLAMAAGNVTLACPRAVAADMMYNNCLLRYANASFPASPDMAQRFSFYNNLTRAGEAAISAAALGMLMDRLAPAAAASLRSFAFGRTNMSAEQSLYGFVQCVAYLSPDDCRRCLRRIAASLPIWTRGGRAYSLTCYTRFEVMPFYTPPSAKTIVVEPAPPPEPSPAGTTAAAKSRDGKSRKFPSGMVVLAVSTLGAILLIMVCVIFVFKIRRRGKFQQTIRVNSTTKQNIEELLEDYGSLAPKRYKYSQLKEITRYFSEKLGEGGYGMVYKGTLPCGMLVAVKFLHDFTRNGEDFINEVFSIRRTSHVNIVTLLGFCLEGSKRALIYEYMANGSLDKFIYDDNSKTIMGWDKLYEIAIGIARGLEYLHRGCNTRIIHFDIKPHNILLDDDFISKIADFGLAKLCNPKESYLSMAGMRGTIGFIAPEVFARRFGVVSTKSDVYSYGMMLLEMVGGRKNLKESVNNSSEMYFPDFIYSHLAEVGSLHTFDMAGETEEMARKMASIGLWCIQVSPMSRPTMSKVLEMFEKSADQLEIPPRQHFYSAIQEDSSEESAPTL
>PDLP_Sobic.006G161200.1.p|PACid:28402163
MHLRRSRVVAEVVLAATIVIIGLVAAGVVEAATGTFIYAGCSPSKYQPGTAFEGNLDSLLASMASAAPHAGYSSFTAGANNGTAGTAAYGLYQCRGDLGGGADCAACVRDALAQLSQVCAAAYAASLQLEGCYVRYDSTNFLGTPDAAMVYRKCSTSSSSDGGFLSNRDAVLGDLQQVQVQGANASGYKVSTAGSVQGVAQCLGDLAAADCTACLAQAVGQLKGTCGTALAADVYLAQCYVRYWASGYYFRPTHDYSQDDVGRTVAIIVGILAGLALFVVFISFLRKTC
>PDLP_Thecc1EG026146t1|PACid:27423164
MGSTLKPMSLLPQTLILVTFSKIIILLNAETISDYSTLIYKNCTSQTFADSTNSHSESLSSFFQELITKSSQEKFHKTTTGDDNTGISGLFQCRGDLSNNECYKCITSLPEMCNTLCNEAVSARIQLHGCYVHYEADVFMEESSQYELLHKICGAKKAEALGFEEVRDAAFAAVESGVTDGDGYCKENYELLQVIAQCEGDLRPCDCGKCVSIATQIAQEECGSSLSGHIYLDNCFVSYAYYPDGIPDNLNQGREGRNNTGKLLAIVLGGAAALFIGYIFLLSLKKLGKKDDGMYKS
>PDLP_Thecc1EG003920t1|PACid:27431568
MGLPRKSLCILSVSWFSVTIFLGSFSFVATGADYTTVVFKGCADQKFQDPSGVYLQNLKNLMSTLVSQSSQKTFSTTTSGQDPNAIMGLYQCRGDLTTSQCYSCVSKLPEISDKLCGKAVAARVQLSGCYLRYEIVGFKQVPETEFLYKVCGSAQASGTDFEGRRETAFNMTEDGVKSGKRLFYTGDYQSVYVLGQCEGDLANSDCGDCVKSAFETAKDDCGDSISAQVYLHKCYISYSYYPNGVPTVSSSSGTGTRQHTQKTVAIAVGGVAALGFVVVCLMFLKAVLKKRSASKHEGY
>PDLP_Thecc1EG005544t1|PACid:27432348
MLGSLQSYSTHKTIQAPGLSTLCFLFFSLSYFGHLVKAHIFIYAGCSQEKYAPNSPFEGNLNSFLASVVSSSSQVSYNTYAIGNESSTPPESTLYGLYQCRGDLQTADCSRCMESVVNQIGLVCPYSYGASLQLEGCYLRYEHANFLGTPDTGLRFKKCSKSVNNDVEFFRRRDDVLADLQAAIGFKVSSSGLVEGFAQCLGDLSSSDCSSCLGDAVGKLKSVCGSAAAADVFLGQCYARYWASGYYGEFSPDSSHEDDIGKTVAIIVGVLAGLAVLIVLLSFCRKAMGKTLFLVYILPSPTFPLHHHNCRNINSDLFLFPESK
>CRRSP_Thecc1EG002695t1|PACid:27432887
MNLLYILLLSLFLSSCRADPLGNFCNEDTFINISSPTSENIDRLLAEVVSKTSLTAYIATSSGRGPDRVYGLAQCRGDVSSKDCSSCIQDAATQIRQRCPNQSDARIWYDYCFLRYSKENFIGEVDTSFGIFYYNVENVTDPESFNQELGALTNKIRSEAVMPKNEGLGKGKTKLSPFVTLYALVQCTRDLSEIDCAQCLAIAVGNFPNFCDNRKGCRVLYSSCYVRYELYPFFFPIDSDNGTSFGKTVMIVHP
>sdCRRSP_Thecc1EG004410t1|PACid:27433555
MGFLPKLAAAVIGLLLLCSNVRSVPNTSVTTVLCNSGVYSKGDPFATSLAFVLEELETVTPTRKGYDYFNISPYPNAFAYGHAACNQNLTSSDCATCLSAAKTAMFGTCQSRIGARSVLHDCTLSTKCLQQ
>CRK_Thecc1EG030128t1|PACid:27437712
MVSFHISVTLSFYIFLGLFCLNSEAAVNFLNANCPSAGTTTYTRNSTYQRNLNFILSSLQSNSTVESGFYNLEVGQDPSDIVYGLFLCRGDVTQDICQECVNTAAGEIVLLCPDQKTAVIFYDECTIRYSDRSFFSQWKMEFVLYTFNTGNVSTPDGFMALLENTTKGIAGQAANDQSGRKFATEEADFNSFPKLYTLAQCTTDLSVSSCYNCLQTAVSLLPICCLGKPGGRVMLQSCNIRYELYPFYRITAEPQDKKSIWIPLGASLSVTLGLALFSAGGFFIWRRRNFQEDKEISQEVQLLDLVEGRFRNEHTSEDSSGEKGAGSQKLIPSFQLHILHAATNHFSDENKLGKGGFGPVYKGTLADGQEIAVKRLSRTSHQGLVEFKNEVMSIARLQHRNLVRLLGCCLEKNEKLLVYEFMPNRSLDVFLFDPSMAAQLSWQKRFNIIKGIARGIMYLHEDSRLRIIHRDLKASNVLLDHEMNPKISDFGMARIFDGDQNQANTSRLVGTRGYMAPEYAREGLFSIKSDVFSFGVLLLEIISGKKNNGFHVSEHGESLLTFAWKLWSKGQGMELLDLHLAQSCVAVEVLKCINIGLLCVQEDPAVRPSLTSVIVILESETIRLPRPTVPAFFVGRVIEEPTQPTSNDIICSVNDVTISKLSPR
>CRK_Thecc1EG030126t2|PACid:27437738
MPSLLLSQQKRSAETMITVFKRILFLIFSFPVLTYLVTLTFAVDPFFQSRCVADTGNYTANSAYERDLNSLFNEISSTTKLNYGFFHSKFGEVNAIALCRGDVKLNDCTSCLNGTVSEMKQRCHRYKEAIGWSEFCMLRYSSRNISKRLEISPGACLLNTRSAVAGNPEEILRVLQVLLDYLRRVAAARGALLKYATGNSSLGAQIWYALVQCTPDLSEQDCNDCLEAATEGSGSCCVGQMGCRVLRPSCNLRFESAKFFDAAPAVPPPQSPQSTKEEDKQKKSVWIPLGASLSATLGLALFSACGFFIWRRRNIQEDNENSQEVQLLDLVQGSILDEHSSENFNRENVSRSQEFPSIQLDILHVATNYFCNENKLGEGGFGPVYKGTLADGKAIAVKRLSRTSGQGLLEFKNEVMLIAKLQHRNLVRLLGCCLEKNEKLLVYEFMPNRSLDVFLFDSSMAVELSWPKRFSIIKGISRGVMYLHEDSRLRIIHRDLKASNVLLDHEMNPKISDFGMARIFGGDQNQVNTNRVVGTYGYMAPEYAMEGLFSIKSDVFSFGVLLLEIISGKRNNGFHVSERGESLLTFAWKLWSKGQGMELMDQLLVQSCVAAEVLKCIHIGLLCVQEDPADRPSMSSVVVMLGSETITLPRPVEPAFSVGRVVAEPTEPTSNDRNRSINEVTISNLSPR
>CRK_Thecc1EG030142t1|PACid:27437829
MDCSRQFFFSSLIVTFLLSLTVAQQQLVNYFCLDTSGSFTRSSTYEANLNRVLSSFSSNTANDYGFYNISSGQGSEGANAIALCRGDVNSGGCLDCINNAATDLRNLCSNEKEAIIWYENCLLRYTNRSIFGVAETNPSFYMWNVNNVTDLDAFNQALIALMDNLSTNASSGTSLRKFATGSAEVTAAQTIYALVQCTPDLTRPACSSCLSQAIALLPSCCNSKQGGMVFGPSCNLRFDIKRFYNLATADAPLPPSSAPQSPPSPPSSKRTRGTVSGLFCFVSLIGYSQNSSFCLGPVSFEKTGEEGFSKLINERILSCPFADAIARVVPKFTISALVREVHFLNFAGKMSNSYRTIIIITVPAAAFAVLLISSCIFFLRVKKSKAKAEKSLQYDFSTIRAATDDFSDTNKLGQGGFGTVYKGTIASGELIAVKRLTTDSGQGDLEFKNEVQLVAKLQHKNLVRLQGFCLEGNERLLIYEFVPNASLDQFLFDPVRRAYLDWERRHKIIGGIAQGLLYLHEDSRLQIIHCNLKASNILLDAELNPKISDFGMGRLCALDQTQSVTSRIEGTNGYMAPEYALHGQFSIKSDVFSFGVLLLEILCGQKNSAFCVGENVEDLLSYAWRIWKDGTALKLVDPILGEASRTQVTRCIHIGLLCVQENAAQRPNMASVVLMLTSDSVTVPLPSEPAFFVHSNTRKT
>CRRSP_Thecc1EG029813t1|PACid:27437992
MDSSRLAVLFSLVFIRLCAFTYAEPVKLVQVCSHKSDFSLNSTYENNLNDLYLTTITSNTKIDHGFFSASYGEDSDKVNAIGLCRGDLVADICRSCINDAINDFAEYCPNQREAIAWYDECMLRYSNRSIFGKMEVEPFRSLVNVNVVNNVTNVTHFNQVLATLLDRLKTQAASGRSLRRVATGNANVSKSQTLYAMVQCTPDLSPEDCNDCLRNVTESLPRCCNGRKGARVLTPSCNIRYENHLFYGPLVDMTPPTPSPAPSPSSLAVDAPSSPPVDAPSSPPVDAPAFPPVYAPAFPPVDAPASPPVDAPALPPFDEPVLPPEDYDSPLLPPYDASSPPPPEPPAPPLQQPDHATGNGDMNSKFQALGTAVLLMILQYFIF
>CRK_Thecc1EG027822t1|PACid:27438091
MQLLICISLTVIWCLLELVASDPQTFLLNQGCSQFNVTSNSDFSRNLNATLTELRGQLENNMFFAVAQDATGSNPVYAMVQCRNYMSKKDCLSCFTTASSQIRNCSAANGARVIYDGCFLRYESNMFYQQSTQIGHVGICGNRTASQQTVFETTVESLLGDLVEATPRIDSFFGATKKEVVGVNGNVTVYAVAQCVETIDNRGCKECLQVAYANIQRCPPDSGGRAVDTGCFLRYSDLPFFGANNTIDITPFLKSRDSTKKKAIIGGLVGGGGLLLLLTIFFVWIKTSRKKKAVPQGDIEGPPELQGPLSYTYKELNFATTNFSEENKLGEGGFGEVYKGILKNGRVVAVKKLAISKSERVKTEFDTEVKLISNVHHRNLVRLIGCCSKGPELLLVYQYMANGSLDKHLFGEGHGSLNWKQRFDIILGTAKGLAYLHEEFHACIIHRDIKPGNILLDRDFQPKIADFGLVRLLPEDQTHLSTKFAGTFGYTAPEYAIHGQLSEKVDTYSFGVVVLEIISGQKNTDTSLDPTAEFLLKRAWRLYQDDMATEIVDRSLDPTGYNLEDMKRIIQIAFLCTQSSAALRPTMSEVVAMLKTMSSLEPRQPTRPAFIDSERRIVPEDRSTSTASSNATNSISQVSGR
>CRK_Thecc1EG030086t1|PACid:27438249
MASCTKTGEGQGETLAMGCSGRLLFYCSVIVSLAALALADESDPYFECRHVEDKGNYTANSTYQANLNGIVSQLSSLTEFNYGFFNLSAGESPDKVNAIALCSGDRTQDECNSCLNHTATVLLQRCPWYKEATAWYDFCLVRYANRDIFGQLENEPRTCAYNERNASNPEQFNNGLSELLNNLSSIAAAGGPLRKYEAGNAPAGNLQTVYAAVQCTPDMDEQNCTACLNHGKQEFLKCCYGRIGCRVLRPTCILRYESDPFYNQTLVPLPSSPPSPTPPGPTSPPTPRGGKGNNTTRTVIIVIASVVSFLILIIVSRCIFSRRRKPFEKVETADVQITGAESLQFDFASVLDATNNFSDANKLGQGGFGAVYKGQLPNGQKIAVKRLSRDSGQGDLEFKNEVLLVAKLQHRNLVRLLGFCLEGQERLLIYEFVPNRSLDHFIFDPIKRAQLDWETRYKIIAGIARGLLYLHEDSRLRIIHRDLKASNILLDTDMIPKIADFGMARLFGQDESQANTSRIVGTYGYMAPEYVINGQFSVKSDVFSFGVLLLEIISGQKSNRFRYEETEEYLLNFAWRNWREGTALNLIDPTLSDGSRDDMMRCIHIGLLCVQENVAGRPTMASVVFMLNSFSTTLAVPSQPAFALQSNNIESDRSSSLGTNSWPSESNQSKNELLPVSQNEVSITELSPR
>CRK_Thecc1EG030131t1|PACid:27438299
MDCSRQFFFSSLIVTFFLSLTVAQQQRFYYFCLETSGSFTRSSTYEANLNRVLSSFSSNTENDYGFYNISSGQGSDAANAIALCRGDVNSGDCLDCINNAATELRNLCANENEAIIGYEKCLLRYTNRSIFGVAETNPSFYMWNVNNVTDLDAFNQALIALMDNLSTKASSGTSRSKFAMGSAEVAASQTIYALVQCTPDLTGPACSSCLSQAIALLPSCCNSKQGGMVFGPSCNLRFDIIRFYNLATPDTPFRRRSTPAPPLSLPPSMHNTKKKGKWIIIITVSAAAFAVLLISSCIFFLRVKKSKAKAEKSLQYDFSTIRAATDDFSDANKLGQGGFGAVYKGTIGSEELIAVKRLTTNSGQGDLEFKNEVQLVAKLQHKNLVRLQGFCLEGNERLLIYEFVPNASLDQFLFDPVRRAYLDWERRHKIIRGIAQGLLYLHEDSRLQIIHCNLKASNILLDAELNPKISDFGMARLCALDQTQSVTSRIEGTNGYMAPEYALHGQFSIKSDVFSFGVLLLEILCGQKNSAFCVGENVEDLLSYAWRNWKDGTALKLVDPILGEAPRTEGKFSTTKKLPALTNNLTRF
>CRK_Thecc1EG030149t1|PACid:27438350
MQNVLQRKRKGKRKMGKYALSAMLLLILRLFVLFDEVSPNLLFTFCSENTNYTSNSTFENNLERVLEALPSNTSDTGFYSTSIGDGADQVYGRALCRGDVNTSLCRSCIENASQDIMNLCKTEEAIVWYDLCQVQYSFQNSSLMVYTGKYPESNKQETIISHPDHFNDVLTFLMNNISTKAAALSKIMFGFGEIKFNKKETIYGLVQCSRDISGSKCQTCLDSALGDLKACCYSRTGGTVLSRNCNVRFQMYHFYNASNSPLIYPKSAGDKWSSGMLVAVICATALVLALLIGSSVVYYRWKKRTQNDEAISQKALLYELASPRGVTITQEGELVTSQEFPFLDLPTIRAATDDFSDSNRLGQGGFGTVYKGVLADGKEVAVKRLSRRSWQGLEELKNEVILISKLQHKNLVRLLGCGIEGEEKLLIYEFMPNKSLDFFIFDPEKRPQLDWKTCFEIISGIARGLLYLHEDSRLKIIHRDLKPSNVLLDQDMVAKISDFGMARIFCENQNSANTKRVVGTYGYMAPEYAMEGLFSVKSDVFSFGVIVLEILCGQKNSGFYLTEHAQTLLAYAWQIWREGKELEIVDPFLLESCSKPEINRCFHVGLLCVQEDPADRPTMSDIVVVLGSDTDTIALPEPKRPAFSVGRVIAIDQSSMIDPSMNQMTVSDISAR
>CRRSP_Thecc1EG029812t1|PACid:27438750
MDSSRLALLFFLVSIQLSALTSVQPEKLLRLCSTQSNFTMNSTYGNNLKHLFSTITSNTQIDYGFYNVSYGQNSDEVNALGLCRGDVKPDICRSCITNATNEFTENCPNQREAIVWYDECMLRYSNRSIFGKMQFPPAWVMENVNNVSNVNQFNQVLAILLGDLRIQAASGDSLHKFATGNATVSNSQAIYALAQCTPDLSQVECNNCLSNATESLPLWRVGARILTPSCTVRYENYIFYGPLVDMPPPTMSPASPPVDDAPLSPPADVPPPPSLVTPAPPPQQPNLATRKGNTNCRFQFLAPMVSFAILRILKSL
>CRK_Thecc1EG030102t1|PACid:27438872
MDSSRQFFFSSLIVTFLLSLTVTQQEPLYNFCLDTSGNFTRNSTYEANLNRLLSSFSSNTANDNGFYNMSSGQGSETANVIALCRGDVNSGDCLDCINNATTELRNLCPNQKEAIIWYDFCMLRYTNRSIFGVAETNPSFYMWNPNNVTDVDAFNQSLSALMNNLRTNASSGTSLRKFATGSRQVTAFQTIYALVQCTPDLTEPECSSCLSQAIEFIPTCCDRKQGGRVIGPSCNFRFEIERFYNLTIADTPSLLSPPPPPPTPVSPLSPPPSNDTTSSTGKKSNSSRTIIIITIAAVAFAVLLISSYIFFFLRVRKSKVKAETREAAEAVDEIGSAESLQYDFSTIRAATDDFSDANKLGQGGFGAVYKGTLASGELIAVKRLSTDSGQGDLEFKNEVQLVAKLQHRNLVRLQGFCLEGNERLLIYEFVPNASLDQFLFDPVKCAHLDWERRNKIIGGIARGLLYLHEDSRLRIIHRDLKASNILLDAEMNPKISDFGMARLCALDQTQGATSRIVGTYGYMAPEYAMHGQFSVKSDVFSFGVLLLEILCGKKNSAFRVGENVEDLLSYAWRNWKDGTALKLVDPILREASRTEVMRCIHIGLLCVQENAAQRPNMASVVLMLTSYSVTLPLPSEPAFFMHSNTQSDMLWLNSGATESTQSRNEVAAVSENEVSITELHPR
>CRK_Cacao_scaffold6_r_starting_at_25807447
MGFSRLLLFFYSVVLFFATLTLGADPLFQSDCANSAGNYTANSTYQTNLDSIFSQVTSLTEFNYGFYNLSAGQNPNKVNAIALCRGDRNQDECNSCLNDTVSELRQRCPLSKEVVGWSEFCTLRYANRNILGEMEISPGSCLLNTQNVTNANQFNQALSDLLNNLSSLAAAAGPLRKYAAGNSEVRLFQTVYALVQCTPDLSEEECDECLNVAKEGIGSCCEGKMGCRVLRPSCFLRFESSQFYQTPVPLPSPPPSPTSSPPPSTGEKGNNTTRTIIIVVASVVGVVVLITISICIFLRARKNWEKVETVDEIIRVESLQFDFATIRIATDNFSDANKLGQGGFGAVYKGLLSDGQEVAVKRLSTDSGQGEVEFKNEVLLVAKLQHRNLVRLLGFCLEGRERLLIYEFVPNTSLDHFIFDQVKRAQLDWERRYKIIGGIARGLLYLHEDSRLRIIHRDLKASNVLLDAEMAPKIADFGMARLFIRDETQGNTSRIVGTFGYMAPEYAMHGQFSVKSDVFSFGVIILEIISGQKNNCFRNGESVEDLLSCAWKNWREGTALNIIDPTLRDGSRNEMLRCIHIGLLCVQENVANRPTMATVVLMLNSISISLPLPSQPAFFMHSNIDSDMSSSWDYNSRVSESKPSKRESIPLSQNEASITELYPR
>CRK_Thecc1EG030139t1|PACid:27438906
MVSIEISMTPLFYIFLCLPSLKSAAAINFLYNYCDSNTTTYTANSAYQQNLNFLLSSLKSNSTRESGFYNLTVGRDAPDIVYGLFLCRGNVTQDTCQECVSTAAGEILQRCPEQKTALICYDECTLRYSNRSFFSIWQRDPGLLLLNTGNVSEPDQFMELLGNTMQEIATRAADDQSGKKFATEEANITSFSTIYTLAQCTPDLSAFNCYTCLQTAISYLPICCHGRRGGRVIFPSCNVRYELYPFTGVKKRKKSKWIPLGASLSATIGLALFSACGFFIWRRRNIQEDNENSQEVQFLDLVGGSIRNEHSRENFSEEKMSRSQEFPSIQLDILHAATNHFCDENKLGEGGFGLVYKGTLPDGKEIAVKRLSRTSGQGLLEFKNEVMLIARLQHRNLVRLLGCCLEQNEQLLVYEFMPNRSLDVFLFDSSMAAQLSWLKRFSIIKGIARDFGLARIFDGDQNQANTNRVVGTYGYMAPEYAMEGLFSIKSDVFSFGVLLLEIISGKKNNGFHLSEHGESLLTFAWKLWSKGQGMKLIDQLLVQSCVATEVLKCIHIGLLCVQEDPADRPRMTSVIVMLESETITLPRPAEPAFSVGRVVAEPTEPTSNDRIYSVNEGTLPDGKEIEVKRLSRTFGQGLFEFKNEVMFAKLRHRNLVRLLGCCLEKNEKLLVYGFLPNSSLDVFLFGLILQP
>CRK_Thecc1EG030107t2|PACid:27439032
MIPKSEEKLIITMLSFNIYKTFVIYFLLSLLKLMLTCQGAPIFLYHDCTNTTSFSTNGTFQRNLNLLLSSLSSNSTRDNRFYNLTVGSDPENIVYGLFVCRGDATDDLCRDCVETATKDIVQRCPTDKAAIITYEECMLRYSNQNFFGKLETKPALQLVNNLNISQQEQFLEALERTTRNVTAKIANDRSGRRFATVESPFTSKQKIYALGQCTQDLSVADCNKCLEAAFAYFIPSCCGVREGGRVIFPSCNFRYELYPFYSVAESPTSTAGPGSKGKRNLSPGKIIGIAAATVSVAFVVLLIAAFCCLTRKRKKNQHAMEEQTAANDMTTVESLQFDLGTIAAATNKFSHVNKLGEGGFGQVYKGVLRNGQEIAVKRLSGRSGQGDKQFKNEVAVVAKLQHRNLVRLLGFCLERGERLLIFEFVPNKSLDCFLFGTQNRGELDWPTRYNIIKGIARGMLYLHEDSQPRIIHRDLKVSNVLLDREMNPKISDFGMARIFGVDEQQGSTSRIVGTYGYMSPEYAMHGQFSVKSDVYSFGVSVLEIISGKKNNSFHQVDGFEDLLSYSWKLWSDGAALELLDPLLRESYSEDEVIRCMQIGLLCVQEDPAKRPTMTTIVLMLNSQILTLEAPQRPASFFRYKDETSIPTNEGQSPLLSMPSSINETSISETYPR
>CRK_Thecc1EG030110t1|PACid:27439071
MVSLNTSLVFMLLFTLLSFSSEAAPTYSSHYCDNSTSFTPNSTYQANIKALLFSLSSNISSGKNGFYNTTAGQDPNLVYGTFLCRGDVSANLCQDCVASASSEITRRCLMEKMGVIWYDECTVRYSDQNIFSTVREVPGMDKSSSASITDKDRFNQLLVSVMKILENRAAYEDKSGKKFAAGEANFTSSQTLYSLVQCTPDLTDALCFRCLQSAIATLPMCCDGKQGGRVLLPSCNIRYETFPFYHLNGTGNTVLVPLPSSPNSTKGQRKISSPIIIAIVVPVVISLVLLALALFLLRRRASKKYNALPEDKVAEETTASESLKFNLATIEAATNNFSSDNKIGEGGFGEVYKGKLSNGQEVAVKRLSKSSVQGAEQFKNEVVLLAKLEHRNLVRLLGFCLDGEEKLLIYEYVPNKSLDYFLFDPEKQGNLDWSRRYKIIGGIARGLLYLHEDSRLRIIHRDLKAGNVLLDEDMNAKISDFGTARIFGVDQTQANTRRIVGTFGYMSPEYAMRGKFSMKSDVFSFGVLILEIISGRKNSSFYQSDGADDLLSYSWKHWTNETPLELLDSNLRANCSRNEVVRCIHIGLLCVQEDPANRPTMTRVGLMLDSYSVSLPLPQKPAFFLRSRNELSPQGKGLKSSDQSSSKSTTLSINEVSVTELEPR
>CRK_Thecc1EG030141t1|PACid:27439150
MVSFHISMTLSFYIFLCLSCLNSEAAVNFLYANCPSAGTTTYIRNSTYQRNLNFILSSLQSNSTVESGFYNLEVGQDPSDIVYGLFLCRGDVTQDICQECVNTAAGEIVLLCPDQKTALIVYDECTIRYSDRSFFSQWKMEFVLYTSNTSNVSTPDGFMALLENTTKGIAGQAANDQSGRKFATEEADFNSFPKFYTLAQCTTDLSVSSCYNCLQTAISYLPICCLGKPGGRVVLQSCNIRYELYPFYRITADPQDKKSIWIPLGASLSATLGLALFSAGGFFIWRRRNIQEDKEISQEVQLLDLVEGRFRNEYTSEDSGGEKGARSHKLIPSFQLHILHAATNHFSDENKLGKGGFGPVYKGTLADGKEIAIKRLSRTSHQGLVEFKNEVMSIARLQHRNLVRLLGCCLEKNEKLLVYEFMPNRSLDVFLFDPSMAAQLSWQKRFNIIKGIARGIMYLHEDSRLRIIHRDLKASNVLLDHEMNPKISDFGMARIFDGDQNQANTSRLVGTRGYMAPEYAREGLFSIKSDVFSFGVLLLEIISGQKNNGFHVSEHGESLLTFAWKLWSKGQGMELLDRHLAQSCVAAEVLKCIHIGLLCVQEDPAVRPSMTSVIVILESETIRLPRPTVPAFFVGRVIAEPTQPTSNDIICSVNDVTISKLSPR
>CRK_Thecc1EG030099t1|PACid:27439229
MAMGFSRVLLLFYSVLLFLATLTLGADPFFQARCVNTAGNYTANSTYQNNLDNIFSQVTSLTEFNYGFHNLSSGQNPNKVNAIALCRGDTNLDNCNSCLNETVSELRQRCPLYKEVVGWSEFCMLRYANRDILGEMEVSPSACLLNTQDVTNADQFNQALENLLNNLSSQAAAEGPLRKYAADNLTAGVFQTVYTMVQCTPDLSEQECGECLTVVKNGIGNCCLGKRGCRVLRPSCFLRFESSPFFETPVPLPSPPPSPTTPPPPATGGKGNNTTRTIIIVVASVVGVVILITISICIFLRARKNWEKVETVDEIIRVESLQFDFATIRVATDNFSDANKLGQGGFGAVYKGLLPDGQEVAVKRLSTDSGQGEVEFKNEVLLVAKLQHRNLVRLLGFCLEGRERLLIYEFVPNASLDHFIFDQVKRIQLDWERRYKIIGGIARGLLYLHEDSRLRIIHRDLKASNILLDAEMIPKIADFGMARLFVRDETQGNTSRIVGTYGYMAPEYAMHGQFSVKSDVFSFGVIILEIISGQKNNCFRNGETVEDLLSYAWKNWREGTALNLIDPTLRDGSRNEMLRCIHIGLLCVQENVANRPTMATVVLMLNSFSISLPLPSQPAFFIHSNIDSDMSSSRGYNSRMSESQQSKSESIPLSMNEASITELYPR
>CRK_Thecc1EG030104t1|PACid:27439591
MWVKALVCLLSHLLIGMSLATALRCYDTGNFTTNSTYGINRDLILASLPANVSANGGFFTATIGKEPNKVYALGLCRGDSTSENCFSSLNSTTQDLIAKCPNQKEAISWGGDPPSMVRYANRSFFGILELDPSEAGTNVNDIKSNLTQFNTVWESLMDSVVRNASMGSFRLKYSTGEADNTVFQKIHALMQCTPDLSQSDCDSCLRESVSAYQRMFYGKQGGYVQRPNCWFRWDLYPFYVSNATTTAPSLSPPPPPTNTTITKEDGGISSQTVVIIVVPIMVLVAVVLIASVILLKRRKPKQENENEKSAADEKRCEESFQFDFNAIRVATDDFSPATQIGKGGFGFVYKGKLPDGQVVAVKRLSGNSGQGEQEFKNEVLLMVKLQHKNLVRLLGFSLEKKERIIIYEFVPNSSLDNFIFDPIKRLLLNWEKRYKIIKGIARGILYLHQDSQYRIIHRDLKAANILLDAEMNPKISDFGMAKLFVVDQTQADTRRIIGTYGYMAPEYARKGHFSVKSDVYSFGVLVLEIVSGKSINGFRDEETGVSLITHAWKNWNEGTPWKLIDDILLDDSRSEMLRCIHLGLLCVQENIAHRPTMDSVVLMLSSSSISLRAPSRPAFLLQSSKVPEGRPESSRSSQSKSAEVQVTVNEASFSELDPR
>CRK_Thecc1EG030093t1|PACid:27439724
MRFSGLLLFFYSALLFLAIFTLGADPYFQSRCVNSAGNYTANSTYQANLNSVFSQVTSLTEFNYGFYNLSAGQNPNKVNAIALCRGDRNQDDCNSCLNDTVSELRQRCPLYNEVVGWSEFCMLRYANRDILGKMECSPEACLYNTLDVTNADQFNQALDTLLNKLSSRAAAAGPLRKYAADNSTVGVLQTVYAMVQCTPDLSEQECGKCLSVAKNGIGNCCLGKRGCRVLRPSCFLRFESSPFYQTPVPLPSPPPSPTSSSPPSPGEKGNSSTRNIIVVVASVVGVVILITSICIFVRARKSWEKLETVDEIIRAESLQFDFATVRVATNNFSDANKLGQGGFGAVYKGLLQNGQEVAVKRLSTDSGQGEVEFKNEVLLVAKLHHRNLVRLLGFCLEGRERLLIYEFVPNTSLDHFIFDQVKRAQLDWERRYKIIKGIARGLLYLHEDSQLRIIHRDLKASNVLLDAVMTPKIADFGIAKLFLRDETQGNTSRIMGTYGYMAPEYAMYGHFSVKSDIFSFGVIILEIISGQKNNCFHNEESVEDLLSCARKNWREGTALNLIDPTLRDGSRNEMLRCIHIGLLCVQENVADRPTMATVVLMLNSSSISLPLLLMHSNIESDMSSPSKYYSRVSKSKQSKSETIPLLQEQGFNY
>CRK_Thecc1EG030123t1|PACid:27439792
MVSIEISMTPLFYTVLCLLSLCGAAAAAANFLDSNCGPNTTTYTANSAYQQNLNFLLSSLKSNSTRVSGFYNLTVGRDPPDIVYGLFLCRGDVTQDTCQDCVSAAAGEILQHCPIQKTALVYYDECTLRYSNRSFFSVWQRDPNLQLLNTGNISQSDRFMKLLGNTMHEIATQAANDQSGKKFATEEANFTSFQTLYTLAQCTPDLSVSDCDTCLQTAIGYLLSCCFGRPGGRVLFPSCNVRYEFYRITEEIKRKKSKWIPLGASLSVTLGLALFSACGFFIWRRRNIQEDKENNQEVQLLDLVGGSIRNEHSSENFSEEKVSRSQEFPSIQFDILHAATNHFCDENKLGEGGFGPVYKGTLADGKEIAVKRLSRTSGQGLLEFKNEVMLIARLQHRNLVRLLGCCLEKNEQLLVYEFMPNRSLDVFLFDSSMAAQLSWLKRFNIIKGIARGIMYLHEDSRLRIIHRDLKVSNVLLDHEMNPKISDFGMARIFDGDQNQANTNRVVGTYGYMAPEYAMEGLFSIKSDVFSFGVLLLEIISGKRNNGFHLSEHGESLLTFAWKLWSKGQGMELIDQLLVQSCVAAEVLKCIHIGLLCVQEDPADRPRMTSVIVMLESETITLPRPAEPAFSVGRVVAEPTEPTSNDRICSVNEVTISNLSPR
>CRRSP_Thecc1EG029030t1|PACid:27440148
MSSSRFPSLLYLLTFAFLLQAAFGVDPLFHFCSNAGNFSAHDPYEDNLNKLTGYLSIQAPPSGFGLGSIGQKPNQAYGLALCRGDVSTPDCKTCIVEAGSEIRKRCPSNKGAIIWYDNCLLKYSNTEFFGQIDNRNKFYMWNLRDVSDPQSFNQKTKELLSQLANEAYATPKLYATGETELYGSQKLYGLTQCTRDLSSSDCKKCLDGIIGELPSCCDGKEGGRVVGGSCNFRYEIYPFVNA
>CRK_Thecc1EG030113t1|PACid:27440241
MVSIEISVTPLFYIFLCLLSLHSAAAAEFLSSDCSPNTTTYTQNSTYRRNLNSLLSSLQSNSTRKNGFYNLTVGRDPPDIVYGLFLCRGDLTQDACQDCASTAAGEILQHCPIQKTALVYYAECTLRYSNRSFFSVWQRDPTLQLLNTGNISQSDRFMELLGNTMNEIATRAANDQSGKKFATEEANFTSFQTLYTLAQCTPDLSVSNCDTCLQTAIAYLPSCCFGRPGGRVLFPSCNVRYELYPFYNVTAHPRSQTPVTPSPPAPPSKEKNKISSTIIIAIVVPVVVSVVLFAAGFCLLTRKRKKYDAVEQENAANEITTVESLLFDFATIEAATDKFSVDNKLGEGGFGPVYKGKLPSGQEIAVKRRGLLGFCLEGEEKLLIYEFVPNKSLDYFLFGTEKQGQLNWIKRYKIIGGIARGILYLHEDSRLKIIHRDLKTSNILLDEDMNAKISDFGMARIFGVDQSEGNTSRVVGTYGYMPPEYAMHGQFSVKSDVYSYGVIILEIITGKKSNNFQSTDEADDLLNYAWKHWNSGTPLELLDPSLRSSYSRNEVIRCIHIGLLCVQEDPAERPTMAAIVLMLNSYSITLQAPRPPATFLIPRSESNFSINEEGSDQSASKSIPFSVNEASISDLYPR
>CRK_Thecc1EG030100t1|PACid:27440475
MDSSRQFFFSSLIVTFLLSLTVAQQEPLFHFCLDTSGNFTRNSTYEANLNRQLSSFSSNTANDYGFYNMSSGQGSERANVIALCRGDVNSGDCLHCINNATPELRNRCPNQKEAIIWYDFCMLRYTNRSIFGIMETEPSFYMWNLNNVTDVDAFNQALSALMNNLRTNASSGTSLGNFATGSRQVTAFQTIYALVQCTPDLTEPECSSCLSQAIEFIPTCCDRKQGGRVIGPSCNFRFEIERFYNLTTADTPSLLSPPPPTSVSPLSPPPSNDTTSSTGKKSNSSRAIIIITIAAVAFAVLLISSCIFFILRVRKSKVKAETREAAEAVDEIGSAESLQYEFSTIRAATDDFSDANKLGQGGFGAVYKGTLADGELIAVKRLSTDSGQGDLEFKNEVRLVAKLQHRNLVRLRGFCLDGNERLLIYEFVPNASLDQFLFDPVKHAYLDWERRYKIIGGIARGLLYLHEDSRLRIIHRDLKASNILLDAEMNPKISDFGMARLCALDQTQGATSRIVGTYGYMAPEYAMHGQFSVKSDVFSFGVLLLEILCGQKNSAFRVGENVEDLLSYAWRNWKDGTPLNLVDPILREASRTEVMRCIHIGLLCVQENAAQRPNMASVVLMLTSYSVTLPLPAEPAFFMHSNTQSDMLWLNSGATESTQSRNDAAAVSENEVSITELHPR
>CRK_Thecc1EG030105t2|PACid:27440723
MYVKNLVFVLCLIVSGIGLTTAQTCLETGNFTTNSTFGRNRDLILTSLPTNVSENVGFFNATIGQEPNKVYAQALCRGDLSAEDCLTYVNFTAQQLITNCTNQKEGFSWDGDIPCLVRYSNQSFFGVLALDPIQEAINPNDINDAASNLTQFFQVWGGLMEAVATKASMGSSRLKYATGVADEIQALMQCTPDLSQSDCLTCLRTLVRRYTACCRTYQGGYVETPSCRMRWDLYTFFAPTTDTVRISLSPPPGKSPPDSTKNTTATIKDNGGDQSRTIVIIVVPIIIFIATVVLICVRLQKRRKSKKEMKSDDDGLESLQFHFKAVREATDNFSENNMLGQGGFGAVYKGRLQDGREIAVKRLHYESGQGKMEFKNEVLLMAGLQHRNLVRLQGFCLERKERLLIFEFMPNSSLDHFLFDPVKPRLDWDKRFKIIAGIARGLLYLHEDSRYRIIHRDLKAANILLDADMNPKISDFGMARLFAADQTRDRTRRIAGTFGYMAPEYVKHGKFSLKSDVYSFGVLILEIICGDKISNFRKDGVDLLTYAWRNWREGRALNLVEPFLRDGSGSRSEMTRCIHIGLLCVQENYASRPTMNSAVLMLSDSSMSIPMPSTPAFMLSASTVQSEASSSSTTDHNSDQCSRNEVSITTLDPR
>CRK_Thecc1EG030101t1|PACid:27440946
MWVKALVCLLPNLLIGMSLATALRCYDTGNFTTNSTYAMNRDLILASLPANVSANGGFFTATIGQEPNKVYALGLCRGDSSSEDCFSYLDSTTRDLIAKCPNQKEAISWGGDPPSMVRYADRSFFRILELEPYDTVPNVYDINSNLTQFYHVWESLMVSVMGNASMGSSRLKYSTGQAESADSQTIYALMQCTPDLSQSDCETCLKESVVLYRSKFNRKQGGYVQRPNCWFKWDLSLFYVLNASTVAPPGSPPPPTTNITITKEGGGISSQTVVIIVVPIMVFVAVVLIASAILLKRRKPKQENETADEKSCEESFQFDFNAVRVATDNFSPAKKIGKGGFGVVYKGKLPDGQVVAVKRLSGNSGQGEQEFKNEVLLMVKLQHKNLVCLLGFSWERKERILIYEFVPNSSLDNFIFDPIKRLLLNWEKRYKIIKGIARGILYLHQDSQYRIIHRDLKAANILLDAEINPKISDFGMAKLFVVDQTQADTKRIVGTYGYMAPEYARKGHFSVKSDVYSFGVLVLEIVSGKSINGFRDEETGVNLITHAWKNWKEGTPLKLIDDILLDDSRSEMLRCIHLGLLCVQENIAHRPTMDSVVLMLSSSSISLRAPSRPAFLLQSSKVPEGRPESSRSSQSKSAEVQVTVNEASFSELDPR
>CRK_Thecc1EG046330t1|PACid:27441189
MQPKTAYLTCLLTIIWWLFLEESASASEGQFNLLNSGCSQYNVTNFREFSSNLNSTFLQLREQLMNSDNKYFATAQQARGSDPAYAMVQCRKYLSSADCLACFEAALSRIRNCSANGARVIYDDCFLRYESNDFYNQTTQEGHSMMCGNQSASEPSAFEAAVQGLLADLQTATPRIDGYFAATKKEVVGGGTGISATVYGVAQCIETITESGCRECMQVVTSDIQRCPPNTNGRAVDVGCFLRYSDSPFFADNQTIDIRPFLRSGSSSKKKAIIIGGVVGGASLLLLVITALLVWFKLSTRQRGTLRGDILGATELQGPLNYKYKDLMSATKNFGEEYKLGEGGFGDVYKGVLKNGKIVAVKKLAVLQSRRAKLDFDSEVRLISNVHHRNLIRLLGCCSKGLELLLVYEYMANSSLDKFLFGERRGSLNWKQRYGIILGTARGLAYLHEEFHVCIIHRDIKSSNILLDDDLQPKIADFGLARLLPEDKSHLSTKFAGTL
>CRRSP_Thecc1EG044280t1|PACid:27441330
MSSSRFASLLYLLTFAFLLPAAFGVNPIFHFCSNAGNFSAYDPYEGNLKQAHLLPLISSSSLRGDVSTPDCQTCVVEAGNEIRKLCPSTKGAIIWYDNCLLKYSDTEFFGQIDNKNMFYLWNGRVVSDPQSFNQKTKELLSQLANEAYATPKLYATRETELYGSPKLYGLTQCTRDLSSSDCKKCLDGIIGKLPSCCDGQEGGRVVGGSCNFRYEIYPFVKA
>CRK_Thecc1EG045288t1|PACid:27442140
MTIVTSTFFSAIFVHLLTLSIAQKELRYVNCENGRGNFSTGSPYQDNLNSVLSSLSSDTGNDHGFYNASFGENPDQVFARALCRGDVEPDICRSCISDARNARASVCPNQKEALLGYDECMVFYTNHSIFGVLQTSPGMVLWNRANASDPEGFSATLRTLLETSRKQAAAGDTLQKFAVNDTMTTDFSRVYVLTECTPDLSEQQCLDCLDLVIRNQPDCCTGTMIGGRLIVPSCNFRFENYRFYNITHVSSSPPPPGGKKNNTSRTVIIIVIPIASVVILIICVYIFLKMRKTREQDVESDDENIITAESLQYDFDTIKAATNNFADENRLGQGGFGAVYKGRLSTGQDIAVKRLSKDSGQGDLEFKNEVLLLAKLQHRNLVRLLGFSLERTERLLIYEFVPNSSLDRFIFDPKRREQLDWEQRYKIIGGIARGLLYLHEDSRLRIIHRDLKASNILLDTDMNPKIADFGMARLFAVDQTQGNTSRIVGTYGYMAPEYAMHGQFSVKSDIFSFGVLILEIVNGQRNICFHDRDNVEDLLSYAWKNWREGTTLNLIDPSLKVSSKAEITRCIHIALLCVQENVVDRPTMASVAIMLNSYSVTLPVPSHPAFFMHSTIESNLSSSSVYTSRVTDHSLNDEILPLSKNETSITELYPR
>CRK_Thecc1EG012105t1|PACid:27448810
MRFSIPYPWNIIWMFWVFSSCFFPSPSDSQALEARLMCGTTNETSRSFVGNVNRVMGALSESVAAKGWGTFSVNDPPFNVFGLGQCYKDVKGDDCRLCLDTAREELERCIPATSGRIYLDRCFQRFDNYSFYNEGVDAKYDRATCGSPTNASIDSYIYQDFQNKLDQVIMNVTKMTLKKNGYGVTEVKGGLVTVYALAQCWKTIDAGSCGECLRNAGLGLRKCAPGAEGRAMFSGCYMRYSTNRFFDHAETDDNQGFGRWLIIGMALAATAFTVLATIGAFISYKRLSKKKEDGLDDIPATGNQTSLSFKYEVLEKATNSFDESRKLGQGGAGSVFKGILPNGKTVAVKRLFFNTRQWVDQFFNEVNLISGVQHKNLVRLLGCSIEGPESLLVYEYVPNRSLDQILFVKNTIHILSWSQRFNIICGTAEGLAYLHGGSGAKIIHRDIKTSNILLDENLTPKIADFGLARCVASDKSHVSTAIAGTLGYMAPEYLVRGQLTEKADVYAFGVVVLEIATGRKNSVFSEGSSSILYSVWKNYKADTITQAIDSGLRGRFEEREASSVLLVGLLCTQASAALRPSMAEVVQMLTDKSCEIPSPKQPPFLNASVLSPEDTISGSFMGPLALDEQQTGPESSSHKLGIMASLESR
>PDLP_Thecc1EG020988t1|PACid:27452433
MGFGFSSKPFVLFVSFLLLFTNLELSPLVESASDYTTLVYKGCAKQAFTDPAGMYSQALSALFQTLLSQSMKVKFYKTTTGTGQTTITGLFQCRGDLSNSDCYNCASQLPTLANKLCGKTIAARIQLYGCYMLYEVAGFAQISGMEMLFKTCGATNVAGSGFEERRDTAFSVLENGVVSSHGYYTTNYQSVYVLGQCEGDVGDSDCGECIKTAVQKAQVECGSAISGQIYLHKCFISYSYYPNGVPRRSSSSSYSHPSSSSSGTGQNPGKTVAIILGGAAGVGFLVILLMFARGVMKKRDDS
>CRK_Thecc1EG016931t1|PACid:27452489
MAACLFILILLIAFWIRSSHADPRLEIVAHSCETTSVQNVDKYRKLYAVILENMGYEMYRNKFAFTEAGKPPDKLYVLSQCMDDLSNFECAQCFSKIGNLLPGCLPATGGRVYLDGCFIRASNYSFYREIITEGDMKRCSDDVDTKEGFPKLLRNVLQKIVYKAPNNRGFGLAHETKNGTTVHGMAQCWRTLDKDMCSACLIDAVNSAFHCLPSEEGRALNAGCFLRYSTYKFANDPDAGSTRYAIVSFIFYIIFAVAIGLLAIAIGLCLGKLAYITKNSGRKRKGKELDLAAMDQAMQFLQFKFSTLEKATDCFDASNKLGSGGYGEVFRGTLQDGREIAIKRLYVNGKSRREEIYNEVDVISKAQHKNLVRFLGGCFTTVENFLVYEYLANKSLDTILFDPERKKELAWGIRHRIIIGTAEGLEYLHKGCRVRIIHRDIKASNILLDLKYRPKIADFGLARFSSRECDKSSLVNNPVAGTFGYMAPEYIAKGRLTEKVDVYSFGVLVLEIISGVKNTTLESDNYFETLVTDAWKHFQSNTTSEIIDESLEIEDVEETKRDIQIGLLCTQAKPALRPSMTKVLQMLRHKDMELPAPTKPPFLDECVELSSSFGFIPGKSQMFNLHRPQDCNYQCL
>PDLP_Thecc1EG017469t1|PACid:27453488
MALSIAQGSPLGSLSILLFPLSFIARMASSPLSLSLSLTIFLISFSSLSLRTLALSSDTDSLVFGGCTQQKYTPHSPYESNLDSLLTSLVNSATYSSYNNYTIMGSSPQDVVYGLYQCRGDLSMPDCATCVARAVSQTGSLCPTTCGAAVQLQGCFVKYDNATFVGVEDKNVVLKKCGPSVEYKKESEIVGRRDAVMAGLMSAGGPFRVGGSGEVQGLAQCVGDLSVGECQDCLSEAIGRLKSECGAAAYGDMFLGKCYARFSTAGAGDHYYAKSHNDKSINDGEKTFAIIIGLLAGIALLIIFLAFLRKVLDRNGKITFPTLSEGDGMDLKAHGHFAFGRFICSPFSSMIFHFLLPLSLLFVGFFFILFI
>CRK_Thecc1EG016932t1|PACid:27453701
MKERRLKLIPMQFSASKQPYWRWVFLLVFPLLLSSSFSDPRISNAGLLCGHSRPPNGTNLIPNFSEAMRGLSQAINNSHFASYHLNSTSPMYVLAQCHQDLSQTDCLLCYAAARTTLPRCLPSVSGRIFLDGCFLRYDNYSFYQESVSSSLDNVSCSPDEATVFDGDSKRVNLIGRSVDYAVGNMTRIALRNGGFGTVGMNGVYALAQCWKSVPAEGCRECLEKAAKAVRGCVPKEEGRGMNTGCYLRYSTNKFYSKEGEAKHDHEIAIIVAIVSSIAAFLMVSLSAAYATYARLSKRKEELKNLGQISKSFDKSGLKFKYETLEKATDYFSFSRKLGQGGTGSVFMGILPNGKTVAVKRLIYNTRQWVDDFFNEVNLISRIQHKNLVKLLGCSIEGPESLLVYEYVPNKSLDQFIFDEKKTNLVKWKQRFDIIVGTAEGLAHLHGGGSHVRLIHRDIKSSNVLLDENLNPKIADFGLVRCLATDKSHLSTGVAGTLGYMAPEYLVRGQLTEKADVYSFGVLALEIVCGKRNTTFTKDSGSLLQTVWALYRSNRLAEAVDYSIKDDTSAKEAPDVLQIGLLCTQASVSLRPSMAQVVQMLTDKDCEIPSPNQPPFLNASVLDPTSSTRSNSTDSFTTNAVRKIQDSGTSSEPSRTLSSDEASRSQ
>CRK_Thecc1EG020925t1|PACid:27453710
MEAEFFMDLEDRMAVSHGSLMSYPSFVLLISTIILFSLSFSTAQSNGCSKRGEYSANSTYSRNLNLILSVLPSNASENGGFYNTSTGQGSDEVYALALCRGDLASGSCFDCINSSSEGIKKQCPNQKEAIFWGPGITSSESNLEQFNETLYKLMGVLLTEASSGSTLKFAAGDMNFTSSEKIYGLVQCTPDISKSDCRICLQGAIGELSECCGRKQGARILRPSCIAWFELNLFYDSNTIDAPSLSPPGPSTSADSVPPVITNNRESSRTTSRTTVIIVVSIVILLALVVIVSILCGILYKWKAKLNRDDDSAIRRLESLQFSLTAVKTATNDFHDADRLGQGGFGSVYKGMLQNGQEIAVKRLSRHSSQGELEFKNEILLVAKLQHRNLVRLMGFCLEGTERILVYEFVSNGSLDQYIFDSIKRGQLNWEMCYKKIICGIARGILYLHEDSCLRIIHRDLKASNVLLDEEMNPKISDFGMARLFAVNQIQGNTTRTVGTYGYMAPEYALHGQFSVKSDVFSFGILLLEIVSGKKNSWMNDSGELEHLPSYAWKNWREGTAENLIDPTLRRSSRSIIMRCIHVGLLCIQEHAAKRPTMASVVLMLNSNSLSLPPPMQPAFLMYGSMETSLLSSQQSSGSSQSGQSTDRHATPYFPLN
>CRK_Thecc1EG017108t1|PACid:27454586
MDVKNLSFLFSCVILGINLSTAGLLKCYDTGNFTTNSTYGKNLDLFLSSLPANVSRNGGFYRTTIGQGSNVVHGLALCRGDTSSEACSNCVNLRVKEIKASCPNQTEALLWEGDVVCLVRYANRSIFQTLELEPSQAGYNTGNILGVTWNVTPFYHIWANLMDGLVERASNGTSSLKFATGIANVELEKIYALMQCTPDISQKDCKACLNQTVDQYQRCCLGQRGGYVLTPNCHFRWDLYSFFNSSDDTLNLNPPPPHISPPLSATNNSTNRGDNGGLGSQAVVIIVVPIIILVAISALACILLRKRKNRKQENKSADNNNSLESLRFNFSAIKVSTDNFSENNKLGQGGFGSVYKGRLYDGQDIAVKRLSDNSVQGDLEFKNEVLLMAKLQHRNLVRLLGFSFEGKERLLIYEFLPNSSLDHFLFNPVRRLQLDWDKRHKIITGIARGIRYLHEDSRYRIVHRDLKAANILLDDDMNPKIADFGLARLFSVDQTHDATSKPAGTFGYMPPEYIRYGTYSVKSDVYSFGVLVLEIIIGEKISCFRSEEGEDLLTYAWQSWKRGTEMNMIDPALKDGPRIEMMRCIHVGLLCVQAIDSNRPNMTSVVLMLSNYSMSLPLPSRPAFVDSTMEPLQLTVNEASVSELDPR
>CRK_Thecc1EG010442t1|PACid:27462121
MNQFLFFFLIFFFFFSLFAKLSLSDPRATEAALVCTNRTASTTERQTFISNYLAVMDAVTPLIVQQRFAAVVNGTGDTKVFGYGECMKDLDQSDCNVCFAQCKTQILRCLPFQLVTRGGRLFYDGCYLRYDDYNFFSESLSEGDRTVCNTSDAASSNQTVFRDYVLQLVRNLSVEAPKNDGFFVGSVSRGNVSVYGLAQCWELVNKSACESCLANAVSRIRSCLPKEEGRALNAGCYLRYSTEKFYYNSTAPPVIGNRGRRKLAVILATTFSTLALTLIIATAVFCVNKKLVRKRRERKQLGALSHIVNKSKLNFSYESLERATNYFHDSNKLGQGGSGSVYKGTLPNGKVVAIKRLFFNTRQWVDHFFNEVNLISSIYHKNLVKLLGCSITGPESLLVYEYVPNQSLHDYLFVKKDAEPLRWEARFKIVLGTAEGLAYLHEESKLRIIHRDIKLSNVLLDEDLIPKIADFGLARLFPEDKTHISTAVAGTLGYMAPEYVVCGKLSEKVDVYSFGVLVIEVICGKRNKFSEDSVSILHMVWNHYEVDKLCEAVDPIIEDNFLKEASRLLKIGLLCVQAYAEMRPSMSTVVQMLTDDAHEIPQPTQPPFLNSSSTEVSQNIASETYNSQPESYTQCSGNSMTQSMIEPR
>CRK_Thecc1EG010440t1|PACid:27464066
MHKTVQLVRSLYTFFVLIGSLALLTRVGGDPRAQTLNITCGNQMEHNTTIFVPNFVATMEKISEQMRDSGFGTAVTGSGPDANHGLAQCYGDLSLLDCVLCYAEARTVLPQCYPHNGGRIFLDGCFMRSENYTFFEEYTGPDDRAVCGNTSRKGSNFQDSARQAVNHAVAAALEKEGYAKAQVAVPGTNESAYVLVNCWRTLNKSSCKACLENASASILGCLPWSEGRALNTGCFVRYSDTNFLNKEPGNGISKGTIIIIVVSVVSSLVVLAIGVAIGVYIRKHRYIQKKRRGSNDAEKLVKLLHDSNLNFKYSTLERATGSFNDVNKLGQGGFGTVYKGILPDGREIAVKRLFFNNRHRAADFYNEVNIISSVEHKNLVRLLGCSCAGPESLLVYEFLPNKSLDRFIFDPSRGKVLNWEKRYEVIIGTVEGLVYLHENSRNKIIHRDIKASNILLDSRLRAKIADFGLARAFQEDQSHISTAIAGTLGYMAPEYLAHGQLTEKVDVYSFGVLLLEIVTGKQNNRSKAAEYSDSLVTIAWKHFQLGTVEEIYDPNLMLHNNNHSSNVKNEIFRVVHIGLLCAQEIPSLRPSMSKVLQMLTKKDEDLPAPTNPPFMDEKTMEFNDTSENPGYPFNAADTDSIATVTHSSFYAR
>CRK_Thecc1EG007753t1|PACid:27465037
MQPIVTVTLLLLLFFPLLSSIYASVADQGRFFFCDSAGNYTTRSIYGQNVNTTLSSLAANASLNGFYTTTVGQDLDKVYGLVQCRGDVSKEDCQTCVDTAAKEISQFCPNKTEAMIGYNNCSLRYSDWRFFSTASNSPMFPIYSTRNATDPDLFDRQLADLFRNLSSTAASTTSKFAVGSTSYSDFSDIYGMVQCTRDLAENSCSSCLQAIISYIPQCCNQRQGARIFTMSCNLRFELYTFFLAPSPPTSQILPPPPPPIEPKPIPGSTTNTTNSQGMKSSSKTMVVVAVTSVASVALLVILIVCGCFFWRKAQKRAADGHDDYETNMESLLIGLDTLKDATRNFSDEYKLGQGGFGPVYKGTLVDGREIAVKRLSSNSRQGLEELKTEVMLVAKLLHRNLVKLLGFCLEEEEKLLVYEYLPNGSLDKTLFDQSKRIIHRDLKASNILLDRHMNPKISDFGLAKLFGESQTQGNTNRIAGTYGYMAPEYAKNGHFSTKSDVYSFGVLVLEIVTGRKNSTFRSSINLQSQAWLHWTNGTALELLDPILSDQWPKFEVMKCIHIGLLCVQEAAADRPTMSEIVMMLSSYSITAPAPSRPAFFVSKENLTTDSAVHSDPSQSGDSNPDLRQRSVNEVTISELHPR
>CRRSP_Thecc1EG030084t1|PACid:27440940
MLYFSGPSFIIFLVLMLSISICRADSNVNSGWQCSEADNFTSESSFRINLDNLLSLLTEKGPLHNGYFKTTVGRSSGKIYGLIQCREDVSTENCANCTRESIAVALHDCSKSRKVQVWFTWCFLRYSNEHFFGVWDQSSMARVNDTNFDDASVVSKGLIFMSEVATTAPKQPLMFHTAVLDAGQFGKRYGMAQCTRDISRTDCSKCLDSQLVTFRTTIGNKRGWEVYGSSCSMWYHDYQFYFNISIPKNDGEL
>CRK_Thecc1EG030121
MVSIGVSMTLLFYIFLCLLCLNIEAAVDFLHYDCYSSTTTYNWSSTYQRNLNFLLSSLQSNATRENGFYKLTVGQNPPDIVYGLFLCRGDVTQNICQDCASTAAAEILQLCPIQKTALVYYAECTLRYSNRSFFSVWQRDPTLQLLNTGNISQSDRFMELLGNTMNEIATGAANDQSGKKFATKEANFTSFQTLYTLAQCTPDLSVSNCDTCLQTAIAYLPSCCFGRPGGRVLFPSCNVRYEFYPFYRITEQPPSLTPVLPSPQAPQTKETFKVCTGLILPGITNLYYIVMPIASCLITFQKKIITSCFITEDRENSQEVQLLDLVEGRIRYEHTSENPSGEREARSQEFPSIQLHILHAATNHFCDENKLGEGGFGPVYKGALPDGKEIAVKRLSRTSGQGLLEFKNEVMLIARLQHRNLVRLLGCCLEKNEKLLVYEFMPNRSLDVFLFDSSMATQLSWLKRFSIIKGIARGIMYLHEDSRLKIIHRDLKASNVLLDHEMNPKISDFGMARIFDGDQNQANTNRVVGTYGYMAPEYAMEGLFSIKSDVFSFGVLLLEIISGKRNNGFHLSEHGESLLTFAWKLWSKGQGMELIDQLLVQSCVAAEVLKCIHIGLLCVQEDPADRPRMTSVIVMLESETITLPRPSVPAFSVGRVVAEPTQPTSNDRICSVNEVTISNLSPR
>CRK_Thecc1EG030119t1|PACid:27441136
MPSIKNCLVLVLLSIFSFTSLGDPTYLYHFCSNVTTFTRNSVYITNINNLFSYLTSNATVLDGFYKTTAGQNPNMIHGLFLCRGDVLPEFCQYCIELAATDVAQRCPNQTWAIIWYDECMLRYSNQSIVDSTPERPKVNLRNNIDVMEPDRFNQQVATLMKNIATRASNASLGAKKFATEEVRLKAFLIVYSLAQCTPDISSGDCCRCLENAIADLLKCCSGKTGVFALYPSCTVQYQLAPFYNSSNQTIAAPPPASPALPLLLSPPPPGRKGMSSQRVIKIVVPTVGFLVFSTLCVLGWKARKKLIVQKMQSGKSKARNMQSLQFDLSIVEAATNKFAEVNKIGAGGFGSVYKGTLPDGQEIAVKRLSTSSGQGDEEFQNEVQLVAKLQHRNLVKLYGYCLEAKERMLIYEFVPNRSLDYFIFDPEKQRQLDWPTRYKIIKGIARGLLYLHSDSHLKIVHRDLKASNILLDEDITPKISDFGMARIVGENKSVECTKRIVGTYGYMSPEYAMHGRFSEKSDVFSFGILILEIICAKMNTSFCHSQYTDNLLTHVWRHWKNGTPIDLMDSTLQDSYVSNEVLRCIQIGLLCVQEDPGARPTMARVVLMLSSSSVTLPSPQKTAFFFGTITGRKFSEQKSDRSK
>CRK_Thecc1EG030115t1|PACid:27437873
MEKETKTHHDQRRPSKSAFVYISNTNNLFTYLFSNVIGHDGFYKTTAGQNPNMAYGLFRCRGEVGPKICQDCINLAAAGVAQRCSNQTWAIIRYDECMLRYSNQSIFYAMAESPKINMLYNNDVMEPERFNRLVATLMQDIATRASNASMGAKKFATKEETFTVFQTIYSLAQRTPDISREDCYRCLQKAIADLPNCCGGKAGAFALYPSCTVQHQVTPFYDTSNETIAAPPPASPAPPLVFPPPPPPTAPESYLLYSGKRGISSQRVIKIVVPTVSFLVFSTLSVLGWKARKKLIARKVQSGKSKARNMQSLQFDLSIVEAATDKFAEVNKIGAGGFGSVYKGTLPDGQEIAVKRLSTSSGQGDEEFQNEVQLVAKLQHRNLVKLFGYCLEKGERMLIYEFVPNKSLDYFIFDPENQRQLDWSKRYKIIKGIARGLLYLHSDSHLKIIHRDLKASNILLDEDMMPKISDFGMARIVGENRSVECTKRIVGTYGYMSPEYAIHGRFSEKSDVFSFGILILEIICGKMNTSFCHSQYADNLLTYVWRHWKNGTPIELMDSTLQDSYASNEVRRCIQIGLLCVQEDPDTRPTMARVVLMLSSSSVTLPAPQKTAFFFGTTTGRQFSEQKSDPSKSTSSSATVNEASITELFPR
>CRK_Thecc1EG030108
MPFFKLSFVLVFLSIFCPTAEAEPTFLYHICYDNGTSLARNSIYETNLNLLLSSLSSNANRSDGFYNASVGHQAPDKIYGLFLCRGDVTSDICQNCVTAAAQNATRLCSFVRSSVIWYDKCMLRYSNASFFSTMDNRPSVVIWNNKTVTEEEDFIDVVASLVKDVASKAADAPMGAKKFATKEANLNGSQTLYSLAQCTPDLSDVDCDLCLQSALTEFSDCCREKQEATQASSLMPSCNVQYGLSPLYNETAGEAPGSETSPLRPKNSGKRKISSQRLIYIIVPTVGFLVAFSTFCCYILRRKARKKLYALKDQNDKSKARTKQSLQFDLSTIEAATNNFSDANKIGMGGFGSVYKGVLANGQEIAVKRLSKSSKQGAEQFKNEVVLVAKLQHRNLVRLLGFCAEGEERMLLYEFVPNKSLDYFLFDPEKQKQLDWSRRLKIIKGIARGLLYLHTDSRLKIVHRDLKPSNILLDEDMNPKISDFGMARIVEENQNLEQTKKIVGTYGYISPEYALHGLFSFKSDVYSFGVLTLEIVHGKTNTSFFNSERAENLLSHAWRWWKQRTPLEMMDPTLRDSYVSDEVIRCIQVGLLCVQQNPNARPMMAKIVSMLSSSAVSVPPPQQPAFFFGPQTAGSTSIVELGFDQPT
>CRK_Thecc1EG030147
MDHSSSTQTIRLLLLCSFLSGLHDLALADPPYPLCSNNTSNHLLNSSFQNNLNNLLSLLPSEASVSKYNNTSHGNGTDRVYGQYLCLDYVSYETCQDCISVASKAITYLCPNRTEAVVWEEDCQLRYSDNNFFGRLNVADNFCKDNIINISDPVHFQSIVENKLRNLTKRAAFNSSANMYATGGEPYTADDTLYAMVQCTRDLSPDDCNECLEAAIKDVSSECYASRGARLLSRSCYLRYELYAFYDGAKEPSVSTEKKGGGGRKIWMTVVLTIGSAVLVILLLASTMYCVARKKGTGNGKHSGQRKKKLHNIGDPENTDLQNQYFEGLDELRAHDSYFDLATINSATDSFSDSKLLGQGGFGPVYKGVLPDGKEVAVKRLSSFSEQGTLEFTNEVLLILKLQHKNLVGLLGFCVDQQEKLLVYEFMPNSSLDVVLFDSKKRAQLNWSRRLNIINGIARGILYLHEDSRLRIIHRDIKASNVLLDCDMNPKISDFGMARIFAGANSEANTARIVGTYGYMAPEYAMEGLYSIKSDVFSFGVLLLEIITGRRNAGFHQSKRVPTLVAYAWHLWNEGNALELMDPLLTDGCPDEFLRYIHIGLLCVEEDAFNRPTMSSVVVMLKGEAVTLCQPQQPAFSVGRFADHHQTLAHSCSVNGLTISNIAPR
>CRK_Thecc1EG030137t1|PACid:27437996
MLLLILRLFMLFNEVSPNLLFPFCSDNTNYTSNSTFENNLERVLEALPSNTSDTGFYSTSIGDGADQVYGRALCRGDVNTSLCRSCIENASQDIMNLCKTEESIVWYDLCQVQYSFQNSSLMVYTGKYPESNKQETNISHPDHFNDVLTFLMNNISTEAASLSKIMFGFGEIKFNKKETIYGLVQCSRDISGSNCQTCLDSALGDLKACCYSRTGGTVLSRNCNVRFQMYHFYNASNSPLIYPRSAGDKWSSGILVAVICATALVLALLIGTSVVYCRWKKRTQKDEEISQKALLYELASPRGVTITQEGELVTSQEFPFLDLPTIREATDDFSDSNRLGQGGFGTVYKGVLADGKEVAVKRLSRRSWQGLEELKNEVILISKLQHKNLVRLLGCGIEGEEKLLIYEFMPNKSLDFFIFDPEKRPQLDWKTCSEIISGIARGLLYLHEDSRLKIIHRDLKPSNVLLDQDMVAKISDFGMARIFCENQNSANTKRVVGTYGYMAPEYAMEGLFSVKSDVFSFGVIILEILCGKKNSGFYLTEHAQTLLAYAWRLWKEGKELEIVDPCLLDSCSTPEINRCIHVGLLCVQEDPADRPTISDIVVVLGSDTHTIALPEPRRPAFSVGRVVAVDQSSTRDPSVNQMTISDISAR
>CRK_Cacao_scaffold6_r_starting_at_25970323
MGHSSSTKTIRLLLLLLCSFLFGLHDLALADPPYAHCSNNTSNNLLNSSFQNNLNNLLSLLHSQASISKYNNTSYGNGTDRVYGQYMCLDYVPYDTCQACISAASQAIVNLCRNRTEAVVWEEYCQLRYSDINFFGRLNVADNFFQDNVINISDPVHFQSIVENKLRDLTKRAAFNSSANMYAAGGEPYTGDDTLYAMVQCTRDLSPDNCSKCLEAAIKDVSSECYASRGARLLSRSCYLRYELYAFYEGAEDSSVSTKKEGGGGRKTWMIVVLTIGSAVLVILLLASTIYCVARKKGTGKGKEKILRNQMQIHNIGDPENTDLQNQYFEGLDELRAHDSYFDLATINSATDNFSDSKLLGQGGFGPVYKGVLPDGKEVAVKRLSSFSEQGTLEFTNEVLLILKLQHKNLVRFLDSKKRAQLNWSRRLNIINGIARGILYLHEYSRLRIIHRDIKASNVLLDCDMNPKISDFGMARIFAGADSEANTARIVGTYGYMAPEYAMEGLYSIKSDVFSFGVLLLEIITGRRNAGFHQSKRVPSLVAYAWHLWNEGNALELMDPLLTDGCPDEFLRFIHIGLLCVEEDAFNRPSMPSAVVMLKGETVTLSQPQQPAFSVRRLGEHHQTQAQSCSVNGLTISNIEPR
>CRK_Thecc1EG030145t1|PACid:27440005
MATESSRKLFLIFFFPGLTSLVTLTIAIDPYFESRCANNTGNYTANSAYERDLSSLFNEISSTTKLNSGFFHSKFGEVNAIALCRGDVKLNVCTSCLNDTISEMKERCPRYKEAIGWSEFCMLRYSSRDISERLELSPEACIYDLNDVIGDRDAYIQEVVMLVDNLRSRAAAGGTLLKYAADNSSHGAYQMLYALVQCTPDLSKQDCNDCLEGATRKIRGCCTGKNGCRVLLPSCNLRFESYPFSDAAPAIPPPQSPSDNQSTEEDKENSQEVQLLDLVRGSIPNEHSSENFSGENVSRSQEFPSIQLDMLHAATNHFCDENKLGEGGFGPVYKGTLADGKEIAVKRLSRTSGQGLLEFKNEVMLIARLQHRNLVRLLGCCLEKNEKLLVYEFMPNRSLDVFLFDSSMAVKLSWQKRFNIIKGIARGIMYLHEDSRLRIIHRDLKASNVLLDHKMNPKISDFGMARIFGGDQNQANTNRVVGTYGYMAPEYAMEGLFSIKSDVFSFGVLLLEIISGKRNNGFHLLECGESLLTFAWKLWSKGKGMELIDQHLVQSCVAAEVLKCIHIGLLCVQEDPADRPSMSSVVVMLGSEIIPIPRPTEPAFSIGRVVAKPTEPTSNDRICSVNEVTISNLSPR
>CRK_Thecc1EG030134t1|PACid:27439200
MDHSRSRKTIRLLLLLLCSFLFGLHDLALADPPYAHCSNNTSNNLLNSSFQNNLNNLLSLLHSQASISKYNNTSYGNGTDRVYGQYMCLDYVPYDTCQACISAASQAIVNLCRNRTEAVVWEEYCQLRYSDINFFGRLNVADNFFQDNVINISDPVHFQSIVENKLRDLTKRAAFNSSANMYAAGGEPYTGDDTLYAMVQCTRDLSPDNCSKCLEAAIKDVSSECYASRGARLLSRSCYLRYELYAFYEGAEDSSVSTKKEGGGGRKTWMIVVLTIGSAVLVILLLASTIYCVARKKGTGKGKEKILRNQMQIHNIGDPENTDLQNQYFEGLDELRAHDSYFDLATINSATDNFSDSKLLGQGGFGPVYKGVLPDGKEVAVKRLSSFSEQGTLEFTNEVLLILKLQHKNLVRLLGFCVDQQEKLLVYEFMPNSSLDVVLFDTKKRAQLNWSRRLNIINGIARGILYLHEDSRLRIIHRDIKASNVLLDCDMNPKISDFGMARIFAGADSEANTARIVGTYGYMAPEYAMEGLYSIKSDVFSFGVLLLEIITGRRNAGFHQSKRDPSLVAYAWHLWNEGNALELMDPLLTDGCPDEFLRFIHIGLLCVEEDAFNRPSMPSVVVMLKGETVTLSQPQQPAFSVRRLGEHHQTQAQSCSVNGLTISNIEPR
>CRK_Cacao_scaffold6_r_starting_at_25910789
MATESSRILFLICFFPWLTYLVTLTFAVDRFFTFGCVQDTGNYTANSAYERDLNGLFNEISSITKPNYGFFYSQYFGEVDALALCRGDIKLDDCTRCLNETLSQIKQNCPQNKEAIGWSGHCMIHYSSRNISGRLESSPVTCRCKAEHLLKTDELPFFEVQGKLLNDLGSRAAAGGSLLKYAAGNSSLNVSQSLFALVQCTPDLTEGECNACLTTAMAEMRDCCIETTGGMVFRPRCFLRFETYPFFDAAVAVPNPQPPPDERSPKENGENRQEAQLLDLVGGRICSEHSSETFSGQNVAKSQEFLSFQLHILHAATDHFADKNKLGEGGFGSVYKGTLPDGKEIAVKRLSGTSSQGLLELKNEVMLIAKLQHRNLVRLLGCCLEKTEKLLVYEFMPNRSLDVFLFDSSVAALLSWQKRFSVIKGIARGIMYLHEDSRLKIIHRDLKASNVLLDHEMNPKISDFGMARIFGGDQNQANTKRVVGTYGYMAPEYVMEGVFSIKSDVFSFGVLLLEIISGKRNNGYHVSERGESLLSFAWKLWSKGQGIELIDQLLVQSCVATQVLKCVQIGLLCVQKDPADRPSMTSVIVMLESETLTLPPPAEPAFFVERVVAEPTQSTSSDGISSINEITISDTLPR
>CRK_Thecc1EG030095
MGFSRLLLFFYSVLLFLATLTLGAYPYFQSRCVDSAGNYTANSTYQANLDSMFSQVTSLTESNYGFHNLSAGENPNKVNAIALCRGGRSQDVCNSCLNDTVSELRKRCPLAKEVIGWSEFCMLRYANRDILGEMEISPGSCLLYPVNVKNPNQFNQALSDLLNNLSSRAAAAGPLRKYAADISKVGPFQTIYAMVQCTPDLSEEECGECLTVAKYEIGSCCLGTMGCRVLRPSCFLRFESNPFFKTPVPLPSPPPSPTSSPPPSTGEKGNNSTRTVIIFVASVVGVVILITISICIFLRARKTRKKVETVDEIIRAESLQFYFATVQVATNNFSDANKLGQGGFGAVYKGQLPNGQEVAVKRLSMDSGQGDVELKNEVLLVAKLQHRNLVRLLGFCLEGRERLLIYEFVLNTSLDHFIFDQVKHAQLDWKMRYKIIGGIARGLLYLHEDSRLRIIHRDLKASNVLLDAKMIPKITDFGMARLFVQDETHGNTSKIVGTYGYMAPEYAIHGQFSIRSDVFSFGVIILEIVSGQKNNYFRNGESVKDLLSCVWTNWREGTALNLIDPTLRDGSRNEILRCIHIGLLCVQENVANRPTMATVVLMLNSFSISLPMPSQPAFFMDSNIDSDMSSSRGYQSRISESKQSKSEPIPQSQNEASITEPYPR
>CRRSP_Carubv10019024m|PACid:20885679
MSSSSISKSIFLVLNLAVVAIQAFLIHSVSSMNKTNAYLYHTCSETEGKYKPKSPYEGNFNFLISDMSKDTFVRGFVYSYHGDDPNTVYILLQCRGDSYGSKCGSCLTTATSELRRRCPMSKAGIVWFDKCLLKISPTAFFEKIDYKNKFYMYSTKKVSDPGSFNAKTKALLTELAAKATRRSDKLLLYEKGEMNLGKMKLYGMVQCTRNLWFTVCKTCLDKIIGELPNCCNGKEGGRVVSGSCNFRYEIYPFLDTVQ
>PDLP_Carubv10017742m|PACid:20886159
LIFKKKTQRTQKNKNMRRPFLSSLLFFFLFFYSSSSSSRSSSESHIFIYGGCSPEKYTPNTPFESNRDTFLSSVVTSSSDASFNSFAVGNESSSSSSSAVFGLYQCRDDLRSSDCLKCIQTSVDQITLICPYSFGASLQLEGCFLRYETNDFLGKPDTSLRYKKCSPKSVENDYDFFKRRDDVLSDLESTRLGYKVSRSGLVEGYAQCVGDLSPSDCSACLAESVGKLKNLCGSAVAAEVYLAQCYARYWGSGYYDFSSDPTHGDDAGKTIAIIVGVIAGFTILVILLSLCRSSMH
>CRK_Carubv10017080m|PACid:20886684
MSNYHIFIFFNLLITIIHVSGQDPPYIGHFCGNRANFTRNSTYFSNLKSLLSTLSSPNASYATGFQSATIGNGSDTVTGLFLCRGDIIPEICSDNALYAVDDALSHCPDQKEATIWYNPCTLRYSDRNILSTLATSPGVLLTNTNNVTAELRERLSDVLNSTMNDAAKMAVNSSRKFGLKKADFTPSKRFYGMVQCTPDLTSDECNVCLRRAIDGLPREQVGGRNLLPSCNVRYELYPFYSELLAPPPPPQVSDTGSGVTPFAKPQSRSYRSSSSLIIAIVLPIVVALVFFVAVQYYFLKRRKINYEASASDDGSLQFDFKTIEVATNRFSDSNRLGQGGFGDVYEGMLPNGTEVAVKRLSKSSEQGVDEFKNEATLVAKLQHRNLVRLLGFCVEGEEKILVYEFVPNKSLDYFLFDSTKRSELSWKTRHKIIGGIARGVLYLHQDSRLTIIHRDLKASNILLDADMNPKIADFGMARIFGMDQTQSNTSRIVGTFGYMSPEYAMHGQFSMKSDVYSFGIIVLEIITGKRNNNFNQTDGDSDLASYSWRIWKEGVAEELVEPAIRENCEKDEVIRCIHIGLLCVQEDPADRPTMGTIVMMLYSRTMSLPIPHQPGYSFPNQDESETTNEGYVSQSTIDESAITITFPR
>CRK_Carubv10017329m|PACid:20887260
MIAKDSSSTLWFLIYLTILGVVCAQTCLETGYFRQESLYGINHRLILTSLPTTVSSQDGFYASSVGQDPEKSYALGMCIPGADSNLCSVCVKAASDGLLQSCRNHTEAFWWRGDNETLCFVRYSNRSFVGSLDLEPSFVVNNSRESKSLNLTELVDSMIATASSDSYAADSKALGDSQVVYAMMQCTSDISSEDCETCLRGSLSQYQSCCLGKQGGIVSRPSCYFRWDLYPFSGAFGRNTLFPPSSSPPVNQTDNGKTTISTGKIAVIVSVSFAFVVLVLFLLWFCVWRRGMLHRATKDGNVTASSSVQFDFKTIEAATNKFSESNKIGRGGFGEVYKGMFPDGTELAVKRLSKTSGQGDEEFKNEAVLVAKLQHRNLVRLLGFCVEGEEKLLIYEFVPNKSLDYFLFNPTQQRELDWAIRFKIIGGICRGILYLHQDSRLTIIHRDLKASNVLLDSDMNPKIADFGMARIFQIDQTQANTRRIVGTYGYMPPEYAMRGHFSVKSDVYSFGVLVLEIISGKRNSSFSRSEGGIDNLTWTLWRNGSALELVDESLEAIYPRAQAIRCIHIGLLCVQEDPAHRPNFSTIILMLNKSIGEGSSNSCSVDNATITDIYPR
>PDLP_Carubv10017762m|PACid:20887764
MFPTKTLLFIAVVSLLVTFSSAAIDTFVYGGCSQAKYFPGSPYESNVNSLLTSFVSSASLYTYNNFTVNGISGDSSFVYGLYQCRGDLSSASGDCGRCIARAVSRLGSLCAMASGGALQLEGCFVKYDNSTFLGVEDKTVVVRRCGPPVGYNSDELTRRDSVVGYLAASSGGSYRVGVSGELQGVAQCTGDLSATECQDCLMEAIGRLRSDCGGAAWGDVYLAKCYARYSERGGHSRANGYGGGRNNDDDEIEKTLAIIVGLIAGVTLLVVFLSFMAKSCERGKGGK
>CRK_Carubv10008603m|PACid:20890009
MQFCASIAQFLAWVSFLLLLATVGSSSSSKPLLNCQPLDRQLVNPSRHVDFLRAMSSVNDLITHDKLWVHSSFTDASPPIYVFLQCREDLSVSHCRRCFNESKLELETKCSGSAGRIHNDGCFLRFDDRDFLEEFVDPRFDRAKCVVTESGFGTFWKYLDEALVNVTLKAVKNGGFGAASVIRSEAVYALAQCWQTLDENSCRECLVNARSSLRDCEGHEAMAFFTGCYLKYSTHKFFDAAAEHKPDDDQRNFIRSTFFPHLSDHEVTKLAIAAISLSILTSLGAFISYRRFSRKRKAQIPSCSNFKYEMLEKATESFHDSMKLGQGGAGSVYKGILPDGRVVAVKKLFFNTREWADQFFNEVNLISVVQHKNLVRLLGCSIEGPKSLLVYEYVHNRSLDQILFMKNTVHILSWKQRFNIIIGISEGLEYLHRGSEVKIIHRDIKTSNILLDRNLSPKIADFGLIRSMGTDKTQTNTGIAGTLGYLAPEYLIKGQLTEKADVYAFGVLIIEIATGKKNNAFTQGTSSVLYSVWEHYKASTLKSSIDPRLKGNFTEEEALKVLQIGLLCVQSSVELRPSMSEIVFMLKKKDCNFDSPKQPPFLSASVLMPDEETKEV
>PDLP_Carubv10009823m|PACid:20891367
MGLSISFISIILMMCLLYPDLSVVVVESATTEYTTLIYKGCAKQQFSDPTGLYSQALSAMFGSLVSQSTKTRFYKTTTGTSTTTITGLFQCRGDLSNHDCYNCVSRLPVLSDKLCGKTIASRVQLSGCYLLYEVAGFSQISGMEMLFKTCGKSNIAGTGFEERRDTAFGVMQNGVVSGHGFYATTYESVYVLGQCEGDVGDTDCSGCVKNALEKAQVECGSAISGQIYLHKCFVAYSYYPNGVPRRSSSSSSSSSSSSSSSSSGSSDSSSSTGATGKTVAIIVGGAAGVGFLVICLLFAKNLMRKKHDDY
>CRRSP_Carubv10012131m|PACid:20891848
MYSLFKCLVSFHILAILLLIRSASSLNLTNDYLHHKCRMASYTFLMVRISIPPPSYSNVAVTLTNPSASPVFPPQSPGCPRNKGGTIWYDQCFLDVNMINLHAPRRMNYENTFSMHNSNNVRGNTNSFNKKTTDFLHNLIVKADTTDVDGLNFLYYAAGELRLGEKTLYAMVQCAKDILSCKDCLKWSIRELSKCCDGKQGGRVLSTSCNLRYELYPFLRT
>CRRSP_Carubv10011141m|PACid:20892700
MSCFSVSKRHVSVSILAVVAMQLHFIQSVLSLNQTNAYLQHICIKSEGTYKSDSSYESDVKRFLDVVADDLTSGFGSGTGGSGATLEHEGTPFYAKFQCRGDISESKCRSCLYTAFAGIRRLCPNMQGRKIWYDNCILDLSSTYTYDKIDYKHVFYLHNAKDVSGDIKSFNKNTKALLYKLKEKASRKDQKRYRKDYLYAAGEESLGKMKLYAMAQCTRDLSFKNCSVCLDWIMAKLPRCCNGKQGGRVLNPNCNFRYELYPFVNTRKTDE
>CRK_Carubv10007696m|PACid:20893413
MSYVMPKSFSTWQCLVLLSALLISSLLLSVQSQLENRFRYYSCQTVGGNFTVNSSYEVNLNSFISSLSSLPQNEDGFYNVSVGETDNEKVNSLMLCRGDVKPTDCIGCIIRAGQEIRERCPNEKEANIWYDLCMLRYSNHTLLNTMETSPGFYLASDFDFPGEKDAWDNMLKDLLEELMSRAASGGSRKKFAVSKKSGPSLQTLYGLMQCTPDISERDCIDCLTRNIGRIPIRCNTKMGCEQVSVSCGLRYHTSRFYDLTAEEPSRATPPAHLPSPPPPPSNERVREEKGFVIDDTKGVVFIVMIVIGGVVILIASCLVIVLILRKKKHNHQNEMRKDSLKFEFSAVRSATNNFSPKNELGEGGFGKVYKGVLNGQEVAVKRLSDNAQQGEIQFKNEVLSMANLSHRNLVRLVGFSVENNERALIYEYLPNRSLDNFIFDKVLGWSTRYGIIEGVARGILYLHQDCHAHIIHRDLKPGNVLLDKDMTPKISDFGLAKLFDESQISKQFTKNIMATEGYIAPEFRNEGQISFKTDVYSFGVLVLEILSGKHILICISIGLGCVEYNPSDRPKMRNVGQMLEKTNRSQASSYLRSDKGRKSRVHV
>CRK_Carubv10004319m|PACid:20893513
MAKCWKMSACDFLFLLIFLTSLRPSIQQLRPEYVGHKCSSGRSIYLKNSTYSSNLKTLLYSLSSEDHNHSSSNEFLSLTEGQNPDMVFGLYLCRGDLSREVCRDCVNFAVYDILNKCPNEKEALIHYDECLLRYTDRDILLDPITTADILKINQQNIVANQSVRFNDELLSLINETSKTAANSSRRFDAKKVNFTSSENISVMAQCIPDLTRENCSSCLQHAIKKVPRDKTGGSLLFPTCTLRYELMSLYNETKPSQAPPPTQQSGKNGNSIVIIIAIVVPLAVYILLFAVLSSFHLINRAKKTYETAAADEDGDDITTAGSLQFDFNAVEAATNKFSESNKLGQGGFGQVYKGVFPNGLQVAVKRLSKTSGQGEREFKNEVLVVAKLQHKNLVKLLGFCYEREEKILVYEFVPNKGLDYFLFDSTLKSQLEWTRRYEIIKGIARGVLYLHQDSRLTIIHRDLKASNILLDDDMNPKVADFGMARIFGMDQTEANTKRVVGTYGYMSPEYAMYGQFSMKSDVYSFGVLVLEIISGRKNNSLYQMKDSAGNLVTYTWRLWSNGSPLELVDPSFQENYQVNDITRCIHIALLCVQEEAEDRPTMSAINQMLTTSSIALATPQPPGFFLRRKHEEVVSGAGPSTGSSVLYSMDDASVTHVTPR
>CRK_Carubv10006279m|PACid:20893676
MEKCCKMSAYGFLFLLSFLTSLRPSIQQPRPEYVGYKCSSERSSYLDNSTYSANLKTLLSSLSSKENNYIFARGFQSLPVGEKSPNYVFGLYLCRGDVSLEACRDCVNFAVKDILNQCKNGKEASIYYDACTLRYADRNILLDPVTNVPQLMENQNTVPDDQSGRFNKVLLSLMNEIVKEAVVSPRMFAYKEGKYTSSKTVYVLGQCTPDLPKQNCSSCLQQAIKKILPRNKIGARILWPICNMRYEPNRFYNDTSSPLPPSKPGKGKKAIVIVIAVVVLLALSAMLSIACYCFRAKRVKRTYETAAAHDDGEDITTAGSLQFDFKVIEAATDKFSESNKLGQGGFGEVYKGIFPNGLQVAVKRLSKTSGQGEKEFKNEVIVVAKLQHKNLVRLLGFCLERDEKILVYEFVPNKSLDYFLFDSTMKSQLDWTRRYKIIGGIARGILYLHQDSRLTIIHRDLKAGNVLLDDDMNPKVADFGMARIFKMDQTEANTRRVVGTYGYMSPEYAMYGKFSMKSDVYSFGILVLEIISGKKNIGTYQMDSSEGNLVTYIWREWNNESPMEIVDPSFRDSYQINEITRCIHIALLCVQEEAEDRPTMSTVVQMLITSSIALAPPRPPGCFFQTKHEKSGPSMGSSALCSIDDASITHVTPR
>CRK_Carubv10004608m|PACid:20893757
MSSCFYFIFFVLCSFHTSFRASAQKPYYLNGGCQNNTTYTRTSTYFTNLKTLLSSLSSRNASYSTGFQNATAGQAPDRVTGLFLCRGDYSPEVCRGCVVFAANESLFRCPDKREAVFYYEECILRYSDKNILSTVTYDGGLIMQNPNNISSNQRDWFISTVSSTMKQAAALAANSSRKFYTIETELTPVQTLNGLVQCTPDLTREECLSCLQSSIDGLPLGRVGGRLVYPSCNARYELYPFYNGTAIRTLPPSPRPPSPLPSSPPSPEPAPSQTKTGKGGNSNVLVVAIVVPIIVVVLLFIAGYCFLAKRAKKNSDTAPTFDGDDITTIESLQLDYRMIRAATNKYSEHNKIGQGGFGEVYKGTFTNGTQVAVKRLSKSSGQGHTEFKNEVVVVAKLQHRNLVRLLGFSLEGEERILVYEYVPNKSLDYFLFDPAKQGQLDWTRRHNIIEGIARGILYLHQDSRLTIIHRDLKASNILLDADMNPKIADFGMARIFEMDQTQENTSKIVGTFGYMSPEYAIHGQFSVKSDVYSFGVLVLEIISGKKNTSFYETDGEHSLVTYAWKLWSNGTTLDLVDPVIVDNCQESEVVRCIHIGLLCVQEDPEERPILSNIFMMLSNDTVTLPMPQQPGFFVPS
>CRK_Carubv10004289m|PACid:20893776
MAKKSCESLLCFLFFTISFSTVSVSAQTETCDATTGVFKPNSTYANNRRLILSTLPSNVTAHDGYFNGSIGLGPDRVYVTGMCAPGAEPDVCSNCIKTTSEKLLQKCLNQMDGFSWSGEKILCLVRYSSNSSFGLLVLKPESGLYNVNEIKKENQKEFDSGWDGLMSRLIGRASSSVRNNSSSTSSSSSLSSKYYATDVASVPVYGNIWVLMQCTPDISSKDCKLCLERNIDYYKTFYHGKRGSIIWRPSCFFRWEFYSFSGAFDDIDAIRSPPPSPPSVPSQTNITKENDGKISGGTIAGMVAAVVVTIILIVVGLIICKRRKQNKDIALPTESIQFDLKTIEAATSNFSDENKLGEGGFGEVYKGMLMNGTEIAVKRLSKTSGQGELEFKNEVVVVAKLQHINLVRLLGFSLQGEEKLLVYEFVPNKSLDYFLFDPNKRNQLDWTVRRNIIGGITRGILYLHQDSRLKIIHRDLKASNILLDANMNPKIADFGMARIFGVDQTVANTARVVGTFGYMSPEYVTHGQFSMKSDVYSFGVLTLEIISGKKNSSFYQMDGLVNNLVTYVWRLWENRSLPELVDPSIREDCKSDEVIRYIHIGLLCVQENPADRPTMSTIHQMLTTSSITLPVPLPPGFFFNNRPGSNQHAQGSETGQSTSKSITSSVDEATITYVDPR
>CRK_Carubv10004328m|PACid:20893847
MELKNLLPILWFVFVGFVVVYAPECGNSGVFEPRGRYDRNRGVLLSSLASNVSAQGGYFNSSIGQGSDRVYTMGMCNQGAQSEVCYNCIDYASNLLLESCPNQVEGLAWSEKRIVCMVRYSDSYFFGVRTIEPHFPTPNPNDIRSNLGEFNQVWEGLTSGMIANTTSPSSKSKYYAADRASVTALQTIYALMQCTPDLSLGDCRTCLRQSVSDFQSCCNGKIGGTVYRASCLFRWDLFPFAEAFSRFTLAPPAVTNTTTKKDSIIISMAIFKAVISSTIIIIILLLLGLGFIFYRRRKKYQGSNTTDITITRSLQFDFKAIEAATNKFSESNIIGRGGFGEVFKGVLNGTEVAIKRLSKASKQGAGEFKNEVVVVAKLHHRNLVRLLGFCLQGEEKILVYEFVPNKSLDYFLFDPVKQGELDWSKRYNIIQGITRGILYLHQDSRLTIIHRDLKASNILLDIHMNPKIADFGMARIFGIDQSGANTNRIAGTRGYMPPEYVMHGQFSTKSDVYSFGVLILEIISGRNNRFVHQSDTIVENLVTYSWRLWRNSSPLEVVDPTISENCEIEEVTRCIHIALLCVQYNPADRPSLSTIYMMLTNDSHTLPNPQQPGFFFPNKSNQERDGIESSQSTNKSSSQTINDVTITDLEPR
>CRK_Carubv10006511m|PACid:20894012
MALTLISSLAVLMALTLQNPSISMKISRTDVLGWICNNSTVSDLEAYQRSYQHSLDVIRDNMRHVKFGIHQHGDPPQRIYVLSQCVSDLSPDECSLCWSRATDLLFQCFPATGGWFHLDGCFVRADNYSFYSEPVSHQDTKICGSDEEKSSEFKGLVKEVTKTIVETAPYSQGFSVAKMGTQDLMVYGLGICWRTLDDELCKFCLADRALSVSSCLPSKEGFALNAGCYLRYSNYTFYNERGLLSMNLTKENILHIFVLSMVGVLAIAAGFWCGKCIYMRASPKKKDLRLKKFHLFGHLRIEKESESICNGSHLMSFEYSSLKKATNNFNESCKLGVGGYGEVFKGTLSDGREIAIKRLHITGKTPREEIHNEIDVISRCQHKNLVRLLGCCFTNMNSFIVYEYLANTSLDHVLFNPEKKKELDWKKRRTIILGTAEGLEYLHETCKIIHRDIKASNILLDLKYKPKISDFGLAKFYPEGGKDIPSSTPSPYSIAGTLGYMAPEYISKGRLSNKIDAYSFGVLVLEITSGFRNNKFRSDNSLETLVTQVWKCFASDRMEEMIDKDMEEEIDRREVRRVMQIGLLCTQESPQLRPKMSKVIQMVSSTDFVLPTPTKPPFLHDFM
>CRK_Carubv10006609m|PACid:20894214
FTALAQNPRYLSRYCPNTTTYSTKSKHFTNIKTLLSSLSSRNASYSTGFQNATAGLSPNRVTGLFLCRGDVSPEVCHRCVTFAVNDTFTPCPNQREVELYYNECMLRYSHQNILSTLNTDGKILMKNMNYFTSVTKDRFRDLVLYPMNLAAIEAARSSIKFAFREIGLSSLESLYGMFQYTPDLTEQDCLNCLQQGINQISNDNIGGRFLAPSCNSRYELYAFYNTSSAKTRQGPQLQLDSAPPPPQISISLPRPAVFRVRTKRKKTIYETEPLAEDGDDITTAGSLQFDFKAIEAATNNFLPSNKLGQGGFGEVYKGTFPSGVQVAVKRLSKTSGQGKKEFENEIVVVAKLQHRNLVRLLGICLEGEEKILVYEFVSNKSLDYFLFDSTMQRQLDWARRYRIIGGIARGILYLHEDSRLTIIHFGMARIFGMDQTEANTRRVVGTYGYMSPEYAMYDQFSMKSDVYSFGVLVLEIISGMKNSSLYQMDGSVGNLVTYTWRIWSNRSPLELVDSSFGDNYQTSEITRCIHIALLCVQENADDRPNMSVILQMLTTSSIALAVPRQPGFFFRGRHEQVGEVGTYSDRFALFSIDDASITSVAPR
>CRK_Carubv10006547m|PACid:20894260
MKQRNSYSILCSILISFSVASVSAQAQEQCMNNGNYGSNSTMEANLGLILSSLPLNVTARDSFFYNGSIGQEPNRIYATGMCIQGSTSEECSDCIKTASDGLIRSCPNQIQAYSWADEPTLCHVHYSDTSFFGSADLDPRNLVYNTRDIRSNLTEFTAILEDLVVSMIAATSTAKSTPSSSNNYYTADGAALTASQNIYALMQCTPDLSSTDCAKCLRHPSCCGQTQGGVIMRSSCYFRWDLYKFSKAFDNITLLPPSRGDRVNTTDNGSGKNSTRSIVAIVVPILAVVFIIVILVLLARRSAMLCWRRKPYQELDLYQSGITTARSLQIKFKTIEAATNKFSESNKIGQGGFGEVFKGILPNGTEVAVKRLSKSSAQGGQEFKNEVVVVAKLQHRNLVRLHGFCLEGEEKILVYEFVPNKSLDYFLFDPTKQVLLDWTKRYNIIKGITRGILYLHEDSRLTIIHRDLKASNILLDADMNPKIADFGMARIFGMDQTGANTNRIVGTRGYMPPEYVMQGQFSTRSDVYSFGVLILEIIGGQKNLFVHQSDTTIENLVTYAWRLWRDGTPLELVDPTISEKCHTEEVTRCIHIALLCVQHDPIDRPNLSTINMMLTRNSLNLPVPRPPGFFFPNRHNQEQAIESFESSQSTIRTNSLTINTVTLTDLDPR
>CRK_Carubv10004575m|PACid:20894328
MKQRSFLSILCFVLLSFGVSSVLSQTCIQNRKNFIPNGTYDSNRREILSSLPSDAASQDGFYYGSIGEEPNRIYALGMCIPRSSPSDCSNCIKGAAGWLIQDCVNQTDAYYWALDPTLCLVRYSNISFSGSAAYWEIEPQYLVLNTATIALDLTEFKTRWEELTFRMIAAASTERSTPSSNDNYYKVDYANLTKFENIYALMQCTPDISPDECGNCLRQSVMDYQKCCGNNTGGYVMRPICFFRWQLFTFSKAFDNITLAPAPPPPLLRRPVTASQPPSAGNPGKTPDKSSENISMKTIVAIVVVGGCIIIIIIIIILGLLAHRFARKGKPYQEVELNQTGITSVRSLQYKFKTIEDATNKFSESNRLGQGGFGDVFKGTLPDGKEIAVKRLSRKSEQSKKEFKNEVVLVAKLQHRNLVKLLGFSVKGEERIIVYEFLPNRSLDYILFDPTKQGELDWKKRYKIIGGIARGMLYLHQDSQPTIIHRDLKAANILLDAHMNAKVADFGTARIFGMDQSVANTENPAGTPGYMPPEYKDQGQFSMKSDVYSYGILVLEIICGKRNTSYSSPVQNFVTYVWRLWRSGSPLNLVDQAIADNYQSEEVTRCIHIALLCVQDDPTDRPDFSIIMSMLTSNSLILPVPKRPPSLIPDTPTQSTLGSNSQTINDET
>CRK_Carubv10006694m|PACid:20894406
MAKKSCESVHFFLFFFVISFNAISVSAQTCDNTTGTFEPDNPYDKNRRLILSTLATNVTALTGYYFNGSIGIAPDEVYTIGMCAPASEDHVCSLCIKTTSESLLQNCPNQADAFSWSGEETLCLVRYSNRPISGLLNMTPRGAIYNTGELNTNQTEFDIVWTNLTSSMITGITSSSSSSGANNSSKYYSDGLAPVPDFKNISAMMQCTPDVSTEDCRTCLRTNVDDYGHCCRKYQGGVISRPNCFFRWETYSFDGATDQINLPKSPPPSITTSPVANITKNGKGISGGTITAIVVVTVVTIILIVVGLVIFKRRKQKQEIDLPTESVQFDLKTIESATSNFSEHNKLGKGGFGEVYKGMLMNGTEIAVKRLSKTSGQGEVEFKNEVVVVAKLQHINLVRLLGFSLQGEEKLLVYEFVPNKSLDYFLFDPMMRTQLDWTMRRNIIGGITRGILYLHQDSRLKIIHRDLKASNILLDADMNPKISDFGMARIFGMDQTVANTARVVGTFGYMSPEYVTHGQFSMKSDVYSFGVLILEIISGKKNSSFYQMDGLVNNLVTYVWRLWENKSLHDLIDPSIIEDCKHDEVVRYIHIGLLCVQENPTERPTMSTIHQMLTTSSIALPVPLPPGFFFRNEQGLNPLGQRLEPGQSTSKSFACSVDEATITEVNPR
>CRK_Carubv10004297m|PACid:20894427
MSSSFISLFLFLSLTSFIASAQNPHYLNRYCPNRTTYTSNSTYFTNLKTLLSSLSSPNASYSTGFQNATAGHSPNRVTGLFLCRGDVSPEVCRSCIIFAVNETFTRCPNESEVVLYYDECMLRYSHQNILSTLTYDKFIVMHNRNKISSNQNQIDRFIAFVSTTMNQAAIETARSSKKLYTIQTELNEFQTFYALLQCTPDLTRQDCQRCLQSSVGRMSLNRVGARLLYPSCSARYELYSFYNETGVKTPPPPPPPPLQSLVPSTLPVISPSLPGKGRNSSVLVVAIVVPIMLVVVLLFIAGYCFLARRAKKTYDSSPGTEGDDITIIESLQLDYRIVQAATNDYSENNKIGRGGFGEVYKGTFLNGTEVAVKRLSKNSGQGEAEFKTEVVVVAKLQHRNLVRLLGFSLQGEERVLVYEYMPNKSLDYFLFDHSKQVQLDWTRRYKIIGGVVRGILYLHQDSRLTIIHRDLKASNILLDEDMNPKIADFGMARIFGLDQTQENTSRIVGTFGYMSPEYALHGQFSMKSDVYSFGVLVLEIISGRKNSNFDETGNAQDLVTHAWRLWSNGTALDLVDPVIIDNCQRSEVVRCIHIGLLCVQNDPVQRPTVSTICVMLTSNSITLPMPQQPGYFIQHRPEKDPLDTDQSTSTKTVPVSIDDASFSDLYPPSCLD
>CRK_Carubv10007464m|PACid:20894637
MHSYASLIFLLFFSFLTSFGAYAKDPNFLYHSCPNTTTYSRNSTYSTNLIALLSSLSSRNASYTTGFQNATEGKSPDRVTGLFLCRGDFSPEVCRSCVAFSVNQTLTMCPDARRAVLYYEECMLRYSDNNIMSTLSFGGGYILLNANNISSNLEDRFGDLVSSTMNQAAVEAASSPRKFNATKAKWTTLQSLYVLVQCTPNLRRQDCLSCLQYSINGMALNSMGGRLLYPSCSSRYELSPFYNETSVSTQPHQQALPPLLPPSASPVASPPRSGKGGNSNMLVVAIVVPIIVAVLLFIAGYCFLAKRAHKNSDTQQAFDGDDITTEESLQLDYRTIQAATNNYSENNKIGRGGFGEVYKGTLSNGSEVAVKRLSKSSGQGDTEFKNEVVVVAKLQHRNLVRLLGFSLEREERILVYEYVPNKSLDYFLFDPTKQAQLDWTRRYKIIGGIARGILYLHQDSRLTIIHRDLKASNILLDKDMNPKITDFGMARIFGLDQTQENTSRIVGTYGYMSPEYAMHGQFSMKSDVYSFGVLVLEIISGKKNNSFYGTNGTHDLLTYAWRLWSNGPVLDLVDPMIVENCQKSEVIRCIHIGLLCVQEDPVERPTMPAIFMMLTSNTVTLQVPRQPGFFVQSRLEQDPLDSDQSTTSKYVSGSVNDSSITDLYPR
>CRK_Carubv10004781m|PACid:20894728
MEQRNSYSILCFILISFGVALVSAQQQCMNTGTFRLNSLYDANRRLILSSLPSSVMAQDRFFFQGSTGQEPNRVYARAMCIPGSTSDDCSDCIKTASNGLIQSCPNQTRAFAWRGEPTLCHVRYSNTSFSDVSSELNPNNVFNNNVFNNTGDINTNLTEFAAKWENLTAHLIVAASTENSTPSSSSNYYKADAVALTPFQNIYALMQCTPDSSSLTHDCENCLKQNVADYQSCCRQTQGGVIMRASCFFRWDLKPFSKAFGNITVASPPPLLQPGKRFNGIVAILVPIVVVAFIIIIILVLTARRSAVLCWRRKPYEELDFDQFDSLQFELKTLEAATDKFAMSNKLGQGGFGEVFKGMLPNGTEVAVKRLSKASEQGAPEFKNEVVVVAKLHHRNLVRLLGFCLEGKEKILVFEFVHNKSLDYFLFDPKKQGQLDWTKRYNIIGGITRGVLYLHQDSQLTIIHRDLKASNILLDVDMNPKIADFGMARIFGMDQSGANTKRIVGTRGYMPPEYVMHGRFSTKSDVYSFGVLVLEIISGRNNRFVHQSDTTIENLVTHAWRLWRNGSPLELVDPTISEKCQTKEVTRCIHIALLCVQHDPTDRPKLSTINMMLTHNSLHLPDPRQPGFFYPNRRNQELDGLESSQSTNRVSSQTINDVTVTDLDPR
>CRK_Carubv10004324m|PACid:20894899
MSAYALLKSLFLLTFFIVSLRASAQLQDPTYVGHVCTNRISRNSTYFKNLEVLLSSLSSNNAYFSLGSHSLTKGQNPDMVFGLYLCRGDLSPEFCRECIIFAATESGSRCPGGKEFLIQYDECMLGYSDRNFMETVTTATIITWNTQNVTPDQSVRFNGAVASLMKKSAEEAANSNSSKKFAVGKSEFTSSMSLYALVQCNIDLSSEDCLSCLQKSIQKLYFNKLGGRFLVPSCNSRYETYPFYNETLEGTVLPPPDTAPLLPPVSAPPLPPGKGEKSTVITIAIVVPVAISVLLFVAVFSFYVRKRKKKPYDTGAANDERDDDITTAGSLQFDLKVIEAATDKFSIFNKLGQGGFGQVYKGILPNGVQVAVKRLSKTSGQGEKEFKNEVVVVAKLQHRNLVKLLGFCLEREEKILVYEFVPNKSLDYFYSNMQTQLDWTTRYKIIGGIARGILYLHQDSRLTIIHRDLKAGNILLDADMNPKVADFGMARIFEMDQTEDNTRRIVGTYGYMSPEYAMYGQFSMKSDVYSFGVLVLEIISGRKNSSLYQMDTSFGNLVTYTWRLWSNGSPLELVDSSFRENFQRDEIIRCIHIALLCVQEDNENRPTMSAISIALAVPKAPGFFFRSNHEQAGPSKDKSSLFSIDAASITTVVPR
>CRK_Carubv10006530m|PACid:20894908
MEHVSFFFFAWFLTFVPSIALAEKDVYQFSPVFNCVPGGGNFTANSAFADNLYGLVSSLSSLKPEAYGFYNLSSGDSSGERAYAIGMCRREVTRDDCLRCIQNAGRNLAEQCPWRKQPVVWYTHCMFRYSNRTLYGRKETAPAKIFIAGRNISLSANKDEFDRLQLELMDKLKGIAAAGGPNRKYAQGSGPGVAGYPKFYGSAHCTPDLSEQDCNDCLLFGFENIPRCCDGQIGLRWLAPSCSFRFETGRFYEFDADLEPDPPAASAARTGKSRGGSKVFIVIVIAIVLVALFAMSLCLVLKWKKNKSVGRVKENEFSDSLLVNFETLKEATDNFSPENELGRGGFGSVYKGVFSGGQEIAVKRLSCTSGQGDVEFKNEILLLAKLQHRNLVRLLGFCIEGQERILVYEFIKNASLDNFIFDVEKRHLLDWRLRYKMIGGVARGLLYLHEDSRYRIIHRDLKASNILLDQEMNPKIADFGLAKLFDTDQTSTNRFTSRIAGTYGYMAPEYALHGQLSVKTDVFSYGVLLIEIITGKRNSNGLSNDDVDRENLLSWVWRSWKEDTILRVIDPSLTTGSRNEILKCIHIGLLCVQESSATRPTMDSVALMLNSDSYTLPTPSRPAFVLESDMLKNVSSSTEPLLMSSNDDVTISVLSPR
>CRK_Carubv10004380m|PACid:20894998
MCRRNLLPIVISVFVTYCFVSVSGQICVNTAGTFRPNTTYDSNRRLILSSLASNVTARDGLFYNSSIGEEPDRVYATSLCIPGAQSKDCSDCITRAVTELIQNCPNQTEAFSWPGTKTLCMVRYANRSFTGSMDLEPHTLRYNTGNITINMSEFDRIWDAFTLRMIDSASSGRNGASSSSSNKYYAADVTSLTKFQRVYALMECTPDLSPGNCDACLRASVRRYQECCRGNQGGVARRPSCFFRWDLYPFLGAFDNITSAAPPPQPPTGDEDAGDDISVTHSLQFDFKTIEAATDKFSRSNRLGQGGFGEVYKGILPNGTEVAVKRLSKTSGQGAQEFKTEAVLVAKLQHRNLVRLLGFCLEGDEKILVYEFVPNKSLDYLLFDPKKQGQLDWTMRYKIITGIARGVLYLHQDSRLTIIHRDLKASNILLDADLNPKIADFGMARIIGVDQTLDNTNRIVGTYGYMSPEYAMHGQYSTKSDIYSFGVLVLEIISGKRNSSFNQTDNNASNLVTYAWKLWRNGSPLELLDVTIIESCDSSEVIRCIHIALLCVQENPIDRPNLSTVILMLTSNTITLPVPHQPGFFFRSELNRYIAAEDLESGQSTGNFIPFSINDATISDLDPR
>CRK_Carubv10004325m|PACid:20895020
MSAYACFIFLFVFSSLTSSTVWAQNHTYVGHACRDERTFTRNSTYFTNLKTLWSSLSSRNASYTTGFQNATAGQEPDKVTGLFLCRGDLSPEVCRSCVTFSINESLTLCPNQREGVLYYDECMLRYSDRNILSTVSLDGVGLGALSTSSNKDVPSNQFQLFNKVLLLTMNQAASYAAVSSRKFDARKANITASQTVYGLVQCTPDLTTQDCYTCLQKATNQLATNKLGGRSLFPSCSSRFDISPFYNETAVRPPPPPVSAPPLPRKGGKSKLLVLPIVASTIVVVLLLIACYRFISKKAHHKAPAFDGDEGATADSLKLDYKTIQAATNGFSESNKIGRGGFGEVYKGTFSNGTVVAVKRLSKTSGQGEVEFKNEVVVVAKLQHRNLVRLLGFCLEGEERILVYEFVPNKSLDSFLFDPSKQGELDWTRRYKIIGGIARGILYLHQDSQLTIIHRDLKASNILLDADMNPKIADFGMARIFGMDHSAENTNRIVGTYGYMAPEYAMQGQYSIKSDVYSFGVSVLEIISGKKNSSFYQTDGAHDLLSYAWRLWRNGTPLDLVDPVIIHNCQRDELVRCIHIGLLCVQEDPVDRPTLSAIVLMLTSNTVTLPVPKEPGLFFQSRSKEGLINSEQSFKSRSVPWSVDDSTITDLYPR
>CRK_Carubv10004308m|PACid:20895195
MSSHFSLIFVFLFSFVTSTRASAEIPYFLDRHCPITTTTYSGDSTFFTNLKTLFSSLSSRNTSYSTGFQSATVGQAPNKVSGLFLCRGDLSPEVCHHLAVFAINDTIFKRRCPDTSEATFYYEECMLRYSHKNILSTLIYDGVYILNNPKNISYNQNQLHRFRVLLSSRMNQAAIEAADSSRKLNIFETELNPVQTLYGILQCTPDLTRQDCLSCLQSCNNRLPLYSSGGRYMYPSCNARYELYPFFNESAIATLPPASAPSRSPPSILTPSPRPEEARKSFVTIIAVVVPISVLFLLFVVVFSFRPKRKRTIHETEPLAGDGDDIKTAGSLQLDFRAIEAATDKFSESNKLGQGGFGQVYKGTFPNRVQVAVKRLSKTSGQGEREFENEVIVVAKLQHRNLVKLLGFCLEGEEKILVYEFVANKSLDYFLFDSKMQSKLDWARRHKIIGGVARGILYLHQDSRLTIIHRDLKAGNILLDVDMNPKVADFGMARIFGMDQTEANTKRVVGTYGYMSPEYAMYGHFSMKSDVYSFGVLVLEIISGMKNSSLYQMDGSISNLVTYTWRLWSNGSPLELVDPSFGDNYQKNVITRCIHIALLCVQENVEDRPTMSAILQMLTTSSISLDVPKQPGFYFRGTDEQKGEVGTSMDAICSVDDASITSVAPR
>CRK_Carubv10004332m|PACid:20895224
MYCLTKTIRFHYIVVLFSFFFLPFLYCSSDDQRTTVSGLFCGGRSKSSADPNYIPTFVEDMHSLSLKLTTRRFATQSLNTTPSIYAMIQCHDDLSPSDCQLCYAIARTRLPRCLPSSSARIFLDGCFLRYETYEFYGESVSATSDSYSCSNDTVLDQQLGFRVSETAARVAVRKGGFGVAGESGVHALAQCWESLGKEDCRVCLEKAVKELKRCVSRREGRAMNTGCYLRYSDHKFYNGDGHHNIHVRFNKGVIVAIVLTTSAFVLLILLATYVIMIKVSKTKQEQKNLGLISRKFNNSKTKFKYETLEKATDYFNTKKKLGQGGNGTVFLGTLANGKNVAVKRLVFNTREWVEEFFNEVNLISGIQHKNLVKLLGCSIEGPESLLVYEYVPNKSLDHFLFDESKSKVLNWSQRLNIILGTAEGLAYLHGGSPVRIIHRDIKTSNVLLDEQLNPKIADFGLVRCFGYDKTHLSTGIAGTLGYMAPEYIVRGQLTEKADVYSFGVLVLEIACGTRNNSFVPVTGHLLQRVWSLYTLNRLGEALDSCLKDELLQEQGSKAEACKVLRVGLLCTQASPSLRPSMEEVIRMLTERDHLIPAPTNPPFLRTSPLTKDLEYSSTISHSTNSTTTCNTMVKTDQASYTSSESSTTHRS
>CRRSP_Carubv10007720m|PACid:20895511
MDTPKKLCTLFCFAALFCLFFTINQTMSESDHMDTFCIKSSRNITHNNTNLNTMLSTFRNQSSTVNYYNLTTGLASDTVYGMFLCTGDVNITTCHNCVKDATIEIAKNCTNHREAIIYYMDCMVHSIKKRLSKTMGEVIVRSSMLSSAFTPYYYMDETRFDGSYDIGSLV
>CRK_Carubv10004321m|PACid:20895623
MSSCASVFFLFLCSLISSFRGASAQDPTYVFHSCPNTTVYTRNSTYFTNLRTLLSSLSSPNASYSTGFQNATAGQAPDRVTGFFNCRGDVSPEVCRRCVVFAVNDTLIRCPKESEVALYYDECVLRYSNRNILSTLITTGGVILVNTQNVTPNQRDRLSDLVLPTLNQALTEAEDSSRNFGTSKANITALQDLYGLVQCTSDLPRQDCSRCLQLIINQIPTDRLGARVITPSCSSRYELYPFYNESAVRTPPPPPASTPPVSAPPPPGKGGNSSVLVVAIVVPIVVVVLLFVSGYCFLARRAKKSYGTTSAFDGDDITTADSLQLDYRTIQTATDDFAVSNKIGEGGFGEVYKGILSDGTEVAVKRLSQSSGQGEAEFKNEVVLVAKLQHRNLVRLLGFCLDGVERVLVYEYVPNKSLDYFLFDPAKQGQLDWTRRYKIIGGVARGILYLHQDSRLTIIHRDLKASNILLDADMNPKIADFGMARIFGLDQTEENTNRIVGTYGYMSPEYAMHGQYSMKSDIYSFGVLVLEIISGKKINSFYRTDGAHDLVSYAWKLWSNGTPLELVDPAIADNFQRNEVVRCVHIGLLCVQEDPVERPTMSTIVLMLTSNTVTLPVPRQPGLFFQSRLGKDPLDTDQFSTTKSLIGSVDDASITDIYPR
>CRK_Carubv10004288m|PACid:20895996
MSSRASLIYLIFLFSFITIFRASAQNPNYIYHNCPNTTTATATATPTYSKNSTYFTNLKTLLSSLSSPKASYSTGFQNATAGQAPDRVTGLFLCRGDYSPEVCSSCVAFSVQESLRLCPNVREVVLYYDECMLRYSNRNILSISMTYGDYTQRNPKDIPTNEQGRFKDVILSTMNEATKEALASPRKFDARKANYSAFQVLYVLLQCTPDLTTQDCFSCLQFSISQLPFTNIGGRLLVPSCNSRYELYPFYNESSINIPSPLISQPPTVSIPPVSAIPPPPPPQPGKRGSSTLLMVAIIGSIIVVAVLLLIAGYCFFTKKVKKTNETAPTFDGDDMTTIDSLQLDYRTIRAATNDYSDRNKIGEGGFGEVYKGILTNGTEVAVKRLSKTSRQGETEFKNEVVVVAKLQHRNLVRLLGFSLEREERILVYEYVPNKSLDYFLFDPTKQGQLDWARRYKIIGGIARGILYLHQDSRLTIIHRDLKASNILLDGDMNPKIADFGMARIFGMDQTQENTSRIVGTYGYMSPEYAMHGKFSMKSDVYSFGVLVLELISGRKNRSFDETDIAHNLVTYAWRLWNNGTALDLVDPVIADNYQKSEVVRCIHIGLLCVQEDPVERPILSTIYAMLTSNTVILPVPQQPGFFVQNGPKKEKLDSNQSTTSKSIVASVGDVSVTDLYPR
>CRK_Carubv10004290m|PACid:20895999
MSSSFISLFLFSFLTIFRASAQNPGYLYHNCTNTTTYTSNSTYLTNLRTVLSSLSSRNAPYSTGFQNVTAGQSPDRVTGLFLCRGDLSPEVCRRCVTFAVNDTLGRCPKEREVVIYYDECMLRYSPKSILSTLTYEGGYIIMKSNKISSIQNQKDGFMSFVSSATRKASIEAANSERKFYMLKTGLTAFQTLYGLLQCTPDLKRKDCRSCLQSCINGMDLIRTGGRLFWPSCGVRYELYPFYNESAIETIAPAPAPSSPPPPPLELLVSTPPTKSPSLRGKGMDSKVLVVAIVLPIMLVVALLAIAGYCFLAKRNKKTFETAPASASEVGDDIRMADSLQLDYRTIQIATNDFAVRNKIGQGGFGEVYKGTFSNGKEVAVKRLSINSRQGETEFKTEVVVVAKLQHRNLVRLLGFSLQGEERILVYEYMPNKSLDYLLFDPTEKVQLNWTQRYKIIGGIARGILYLHEDSRLTIIHRDLKASNILIDADMNPKIADFGMARIFGWDQTQDNTSRIVGTYGYMSPEYAMHGQFSMKSDVYSFGVLVLEIISGRKNNSFGEPDGAQDLLTHAWTLWNNRSALSLVDPLIVDNCQNSEVVRCIHIGLLCVQEDPVKRPTISTIFMMLTSNTVTLPVPRQPGFFIQGRLKKDPLDSDQSTTEKSLPGSIDDASITDLYPR
>CRK_Carubv10004176m|PACid:20896304
MPSRASFIFLFLFSFLANFKVSAQNPNYQSHLCTKTTTFSRNSTFFNNLEYLFSVLSSPSISYSTGSQNVTVGEPPDSVTGLFYCSTVVSPEVCRSCVAFAVKDTLIRCPIEREVTLKYYECTLRYSTFRISYGNPNYLYHNCPNTTTYSKNSTYLTNLRTLLFSLSSHNASYSTGFQSATAGQAPNRVTGLFLCRGDLSPEDCRNCVAFAVRESSNQCPNKREVMVYYDECMLRYSHKNILSTLSYDGYLLLQNQNNISSNHKDKFLGLVSSTMNQAAIETASSARKFYTSKTELNKVTTIYGLLQCTPDLTRQDCKRCLLRSIGGMSLYQLGGRLVYPSCIARYELYQFYQEISIKTPPRSALPPVSTPFPPPPPIFLSPPSPPISILSPRPGERGNSSVIVITVVVPITVLFLLFIAIYNFRTKRKRMTHETEPLAGDGDDIKTAGSLQLDFRAIEAATDNFSESNKLGQGGFGQVYKGTFPSGVQVAVKRLSKTSGQGEREFENEVIVVAKLQHRNLVKLLGFCLEGEEKILVYEFVANKSLDYFLFDSTMQSQLDWARRYKIIGGIARGILYLHQDSRLTIIHRDLKAANILLDADMNPKVADFGMARIFGMDQTEANTRRVVGTYGYMSPEYAMYGHFSMKSDVYSFGVLVLEIISGMKNSSLYQMDGNVGNLVTYTWRLWSNGSPLELVDPSFADYYQTNVITRCIHIALLCVQENVEDRPTMSAILQMLTTSSISLDVPKQPGFYFRGRHEQVREVGTSINRFAICSIDGASITSVAPR
>CRK_Carubv10004334m|PACid:20896474
MKQRSLFTILCFVLCVVSVSAQQQCINNGNFTPNSTYDVNLRLILSYLPSNVTAGEGFFYSGSIGTEQNRVFARGMCLPGSTSDDCSVCIKTASDGLLRSCLNQKGAFTWPGEPILCHVRYSSTFFDDISTELYPRKIIHNTGDINSNALTEFTPIWEGLMARMIVTTSVTKSKPSSSNSYYTADVAALTPSQNIYALMQCTPDLTPHSRDCESCLRQNVGDCGQKQVCIVIRASCFFRWDLKKFSKAFDNITLAASPPSLQPAKKAKAKAIVVILVPIVVVVIIIVIFVLLARRYAVLCWRRKKFQEFDFEQSGITTVDSLQFDFKTIKVATKNFSDRLGQGGFGAVFKGTLPNGIEIAVKRLSKASAQGEEEFKNEVLVVAKLQHRNLVRLFGFCLEGEEKILVYEFVPNKSLDYFLFDPTKHEILDWSRRYNIIEGIARGILYLHQDSRLTIIHRDLKASNILLDADMNPKIADFGMARIFGMDQSGANTNKIVGTRGYMPPEYVMQGLFSMKSDVYSFGVLVLEIICGQNNRFFQQSDNTTENFVTYAWRLWKSESLLELVDSSISENCEKEEVKRCIHIALLCVQKDPKDRPTLSTILLMLTSNTIDLPDPQPPGFFFSNRRNQLQEGLESSQCYSSETTFERV
>PDLP_Carubv10005420m|PACid:20896744
MARNIIKTLSFFFTLLAATAPSLSSATSATDAFVYGGCSQQKFSPSSAYESNLNSLLTSLVNSATYSSYNNFTILGSSSSDTARGLFQCRGDLSMPDCATCVARAVSQVGPLCPLTCGGALQLAGCYVKYDNISFLGQEDKTVVLKKCGPSEGYNTDGISRRDAVLTELVNGGGYFRAGGSGDVQGMGQCVGDLTVSECQDCLGTAIGKLKSDCGTAVFGDMFLAKCYARYSTDGAQHYAKSHNYKANYGGERTFAIIIGLLAAVVLLIIFLLFLRGVCSRGGGGK
>CRK_Carubv10006289m|PACid:20896807
MVKSSLIFWFVFIISFCHVSARICLERSGYFTANDTYDLNRRALLSSLPFNVTANDGFYTATMGEYPNRAYGLGMCIPGTDAHSCSDCIITSNAILLHNCTYQKEAIDWRMDTRRTVCLVRYSNRSFYGLLGMESLRSDNYTRDLEANSTDLDITWEALMVDVIDQTSSLYYGARIRKLESSISQLYGFGQCSKDLSLQNCTRCLQQNVIEYNSCCSGRQGGIISRPSCFVRWEIYSFLGIFDSIPPPQKDGRSITTGTIVAVVLVPILLLALGFGIWKRRRVYKAKTTKTADDITTSGSLQFEFKEIEAATSNFHNINKLGHGGFGEVYKGTLPNGTEVAVKRLSKTSGQGEEEFKNEVFLVAKLQHRNLVGLLGYSVKGDEKILVYEFLPNRSLDHFLFDPIKKGKLDWTRRYNIIEGITRGILYLHQDSRLTIIHRDLKSGNILLDADMNPKIADFGVARNFRVDQTEATTGRVVGTFGYMPPEYVTNGHFSTKSDVYSFGVLILEIIGGKKSSSFNELDGSISNLVTYVWRLWNNESLLELVDAAMEENYDRNEVIRCIHIGLLCVQENPADRPTMSTVFHMLTNTSITLHVPQPPGFVFSVRSKPNPLAERLQPAGRSTSMSFACSVSITCLSPR
>CRK_Carubv10007091m|PACid:20896864
MLSLLLPLISLLIQIQCLTVVKSQPVPLNQICSNVTGNFTVNTPYAVNLDRLISSLSSLRRNDNGFYNISVGDSDEKVNSISLCRGDVKADDCINCIALAGKKLVTLCPVQKEAIIWYDKCTVRYSNRTIFKRLEIFPQASITGTRNFTGDRGGWEKSLRGLLEGLKDRASVIGRSKKNFVVGETSGPSFQTLYGFVQCTPDISEEDCSYCLSQGIAKIPSCCDMKMGSYVLSPSCILAYAPWRFYDPVDIDEPSSAPATPSQPPKNETRSVTQGDKNRGVPKAVIFAAASVAVVVFVIALLVVYLRRRRKKTKIKINNSEHQHENGNISMHSMKYNFSILQDATSHFSLENKLGEGGFGSVYKGVLSDGQKIAVKRLSKNAQQGETEFKNEFLLVAKLQHRNLVKLLGYSIEGTERLLVYEFLPHTSLDKFIFDPIQGKELDWEIRYKIIGGVARGLLYLHQDSRLRIIHRDLKASNILLDEEMTPKIADFGMAKLFDIDHTTQRYTNRIVGTFGYMAPEYVMHGQFSLKTDVYSFGVLVLEIISGKKNSCFSIEESMEDLISFAWRNWKEGVALNLVDKMLMTMSSYSANMILRCINIGLLCVQQKVAERPSMASVLLMLDGHTLAISEPSKPAFFAHSNAVSDSSSSLGHNAKTSNYNSNTELYPR
>CRK_Carubv10004309m|PACid:20896948
MKQSNTLSTLCFLVIVSFSVSSVPAQTCMKSGRFRPNSTYDANRRLILSFLPSNVTAQVGFFYNGSVGQEQNRVYAIGMCIPGAAPDDCSDCIKTVSDRLIQSCPYQTEAYSWHGEPTLCHVRYSNTSFSGSATMDPSELVANTEDINSNLRELTEIYNGLIFRMINAASTAKSTPSSSNNYYTAAMAAVPASENIYALMQCTPDLSSNSDDCRNCLQESTNDYQLCCSQKQGGVVMRPSCYFRWGLKTFSKAFGNITVASSPPQPQPDKSKKGHIENATESRKISTGAFVGIIFSIVVAVFMVIILLVLFARRSFVCFSRKKTNQEFGFDQSGITVHSLQIDFKTIEAATNNFARSNKLGEGGFGEVYKGMLPNGADVAVKRLSKASAQGAAEFKNEVVVVAKLQHRNLVRLLGFCLEGEEKILVYEFVPNRSLNYFLFDPTKQGQLDWTKRYNIIMGITRGVLYLHQDSRVTIIHRDLKASNILLDADMNPKIADFGMARIFGMDQSGANTKRIVGTRGYISPEYVMQGVFSTKSDVFSFGVLVLEIICGRHNIFSNESDTTAENLITHVWRLWRNGSPLEIVDPTMSNNFQTDEVIRCIHIALLCVQKDATDRPKLSTIMLMLTSNTHLLPTPKPPGFLFPNGSNQEPVSESTDATVSDLDPR
>CRK_Carubv10007481m|PACid:20897113
MKLMNLLPLFWFLLVGFPVVFAPCGKTGFFKPNQQYDKNRRLLLSSLPSNVSARGGFYNASVGQGPDRVYAVGMCIQGAEPKVCSNCIDLASNEVIETCPNQTEGLVWPENGILCMVRYSNRSFFGSLEIIPRYILYNTEPIRSNITMFDGLWESLTSRMIARATSSSSERKYYAAEAVPLTSVQNIYALMQCTPIISLRDCNICLNQSVRDYKKCCHGYQGGIVFRTSCVFRWDLYPFSQAFNLTFAPPPQPPNSLLPPQKQRKNRTQRGDDSISAGIIVAIVVPIVIIFFVLLALAFFICKRRRSDQALTRQEYTLDITETNSLQFDFKTIEAATDQFSEKNVIGEGGFGEVFKAVLNGTEVAIKRLSKASGQGAREFKNEAVLVAKLQHRNLVRLLGFCVEGEEKILIYEFVANKSLNYFLFDLSKHKQLDWTTRYKIIEGIARGILYLHQDSRLTIIHRDLKASNILLDADMNPKIADFGMARIMGMDQTQCDTSRIVGTYGYMAPEYAMHGHFSMKSDVYSFGVIVLEIISGKRNSSFFQPDGNTSSLVAHAWELWRNGSPLEIIDPSIEESYQSNEVIRCIHIALLCVQKDHADRPGMSTVMMMLTSNTITLPVPREPGFFFKSENNPDCSFVWSVDDASITHLEPR
>CRRSP_Carubv10007421m|PACid:20897122
METTKKLLVLFCLFFIINQAISESEHMETFCNKSSTSNNTAYNTNLNTLLSTLSNQSSSANYYNLTTGLASDKVHGMFLCIGDVNRTTCNACVKKATIEIAKNCTNHREAIIYYFSCMVRYSDKFFLSTLETKPNTFWSSTDPIPKSFGKFRQRLSDKMGEVIVRSSLLSSSVTPYYLQDTTRFDDHYDLESVVQCSPHLDPRNCTTCLKLAFQELTHCCGDQLWAFIFTPKCLVSFDTSNSSSNIIYFQRPKRSGSCSLKGNNKILGGMVLSVAASVFSLLSF
>CRK_Carubv10004487m|PACid:20897137
MCIPDSKTEDCSNCVETTSDGLIKNCPNNTQAFHWSSGEKTLCFVRYSSRSFFGSADMDPRQIIPNVTDVKSNLNEFDRVWQDFMLRVVNLASSSYYEAQISPLGSEYRMMIYTIMQCSSGITSADCNTCLRNNVGDYQNCCRGKQGGLVTRPNCFFRWEFYPFYEAFHNISSPAKKDSPMVKILVPILVVVSLSVLGFVLYRRWKKKKDVSRETYHDIGFTEVDAMSSLKFEFRTVQAATNDFSEDSKLGEGGFGPVYKGKLQNGQEIAVKRLAIRSGQGDEEFKNEVLLLSKLQHRNLVKLLGFCLQGEERLLIYEFVPNSSLDHFIFEVAKSKPVDSQSLRTNWSTRYYIIVNIARGILYLHEDSRLKIIHRDLKPSNILLDYQMNPKISDFGMARLFDSDNPTQGLTTSRVMGTYGYMAPEYIAQGRFSVKTDVYSFGIMVLEIICGRKNNSFQPSGVPFHAWMNWRADRALDIVDSVITKNVSRNEIMKCINIGLLCVQESVTKRPNMNSVVHWLNSNSLTLPVPSTPAFVVHDESSEASRVSQVTVSITDPEPR
>CRK_Carubv10004335m|PACid:20897305
MSSRASLIILFLFSFLTSFRVSAQSKNVCSNTTTYTRNSTYFTNLKTLLSTLSSDNASYSTGFQNATAGQDPDRVTGLFLCQGDVTPEDCRSCVTFSVNDVLSRCPNEREAVLYYEDCMLRYSDQNILSTMNANIEWKWRMLNGNMSSDRVDQYEDFVWSTMNQAAVEAASSPRKFYTISANWTALQTLYGMVQCTPDLTRIECLSCLQETINGMRLNRIGARLHLPSCNSRYELYKFFNETAVRTPPRQQAPSPPGKDGNSNALVAFIVVPIVVAVLLLVAGYCFYAKRTRKSSTAAPAFYGDDMKTIKLLQLDYRTILAATNNYSENNKIGQGGFGEVYKGTFSNGTEVAVKRLLKLSGQGETEFKNEVVVVAKLQHRNLVRLLGFSLEGEERVLVYEYVPNKSLDSFLFDHGKKGRLDWTQRYKIIGGITRGILYLHQDSRVTIIHRDLKASNVLLDADMNPKIADFGMARIFGMDQTHENTSRIVGTYGYMSPEYAIDGLYSMKSDVYSFGVLLLEIISGRKNSSFYETDPELDLVTYAWRIWSNGTALDLVDPSIIDNCQKSEVLQCIYIGLLCVQEDPAERPTFSTIFVMLTSNTVPLPVPQHPGFLGHSRPEKDPLDSYQSMTTKSYPTSVDDASITELYPR
>CRRSP_Carubv10014454m|PACid:20897481
MSSLSSSKRMVWLPILALAIQLLSIQNVLCQSQSNAFLYHKCSDIEGSFTSKSTYESNLNNLFSQLSYKVPSTGFATSSTGNTPDNVNGLALCRGDASSSDCSSCLATAIPEISKRCPNNKAGIIWYDNCLVKYSSTNFFGRIDYENRFALYNVNNVSDPTSFNTQTRDLLTELTKTATTGGNQKLFATGEKNIGKKLYGLVQCTRDLRSGSCKACLDGIIGELPNCCDGKEGGRVVGGSCNFRYEIYPFVKTA
>CRRSP_Carubv10015275m|PACid:20897564
MHSSSSESKRLVLFPILVVAATQLLLLQSVSSLNLTNAYLHHKCLDREGKYKPGSKYENALTKIIKGFSEDSEGFRTGWRMTAWGKEPNMTAITYFCRTDSRGPKCRSCVATASSELLHKRCPRHRGAVIWYDQCVVDFSTFMTVGMINYDDNFCMSSAKNLSDDSISFTDRLFLLDNLTKLAITEIDKAIKEAKMPVLYAAGEKRFGKTNLYGMVQCSGGLSIKGCEECMTYYMVHFQKCWKRKQGVRVLSATCNFRYELYPFISPKSPYYTKFLK
>CRRSP_Carubv10015411m|PACid:20897565
MYFSSSSINNFAVVAIHLLLIHSVSSLNITNVYLRHKCIVGEGKYKRGSEYEKNLNTLIQSTSAGNFRSGYDQVSHGKGPHSVTFMYQCRGDSYGPRCRSCYTTALSALRKRCPRNKGRIIWYDQCLIEISSILNKGKIDYDNNFCMSNTKNATGSSLEFKQKMVDFLLNLGMKATSEDNMDENNQALLYATGEERVGTTKLYAMVQCSKNLWLKTCYACLEWIILKESDCCDGKLGGRVFSTTCNYRYELYPFLEQTV
>CRRSP_Carubv10015844m|PACid:20897751
MYSSFVSKHLFSIPILAVVAMQLSFVESVLSLNQTNEYLHHICLNRQGTYKSGSKYERDLNNLIQIISISVLGNVVVFSGDYAPYIKLQCRGDSSTSTCRSCLDTAFSGISRRCPKNRGKIIWYDNCVLTILTSRTYGEIDYQNNFYISNSKDVSGDTKSFNEKRRALLYTLKDKASSKENVPNTKNYLYATGEESFGKMKLYGMMQCTQDLSIKNCSVCLNWILAKLPKCCNGKQGCRFLSTSCNFRYELYPFVKLTTI
>CRRSP_Carubv10015466m|PACid:20897785
MSPSSVTKRLVSIFAMIAIQLVFSHSVMSLNQTNSLNQTNAYLHHTCINGQGTYKPGSPYEENLNRVIRAISISISNYGFVHGSNGDAPNKVFGKLQCRGDSNESKCRSCLDTAFSEIRSKCPNNKGGIIWYDNCLLEISPINSLGKIDYQNTFYMYNENDVNGDTNSFNKNSRALLYRLKEKATSKENNNGKQDLPQNGENRLIRMKKLYAAGEGSLGKMKLYAMVQCTKDLSIKNCNVCLNWIMAKLPTCCNNKQGGRVLSTSCNFRYELYPFVKN
>CRRSP_Carubv10015177m|PACid:20897975
MHSSYFLSKYFVCFQILAIQIFVRYVSSLNLTNAYLHHKCLVDQGKYKPGSEYEENLNHLINHISSTQKFPDGFTHTSHGEAPNFITIVFQCRGDSYGSRCSSCYATAVAELRKRCQRYKGGIIWYDQCFLDVSPRKNDYKNIFSMHNPKNVIEGTESFNKKTRDFLYELMVEATRPNRPNKNMFFYAAGEKRLGEKKLYAMVQCAQDILHCKGCLEWSIKELPKCCDAKQGARVLGTECSLRYELYPFLRS
>CRRSP_Carubv10015870m|PACid:20898028
MYSLYSLSKCLVSLHILTILLLIHRASSLNLTNEYIHHNCRMASNTHLMVRIPIPSPSYFNVAVTLTSPSAPHVMPPPSPGCPRNKGGTIWYDQCFLDVSMINEHAPRLMNYENIYTMHSPNNMKGDTNSFNKKTTDFLHNLIVKADTTDVDGINFLYYAAGELRLGKKTLYGMVQCAKDIRSCKGCLEWSIRQLSKCCDGKQGGRVLTTSCNLRYELYPFLRT
>CRRSP_Carubv10016029m|PACid:20898161
MYSSYSLCKYLVSFHILAIQLLIRSVSSLNITNEYLNHKCRVDQGKYQPGCKYEKDLNSLIRFNADDTSTRGFIHSASSEGRNSTTIIFQCRGDTHKSNCRTCYDTAVAGFRKRCPRNKGGIIWYDQCFLDISMINEHVPRKMNYQNTFSMHNTNNVKGDTKSFNKKTRDLLQRLIGEADKEGPDGVELLYYAVGEERIGTRKVYAMVECVKDVADCRLCLEWSIKRLPKCCDGKQGARVLGTNCNLRYELYPFLRT
>CRRSP_Carubv10015592m|PACid:20898229
MIYENVTKIDNNYIKLRRKCQRHKGGIIWYDQCLLIITSISDENSRKIDYKNTFSMHNPKNVNEDPESFNKKTISFLNELVLKAIKPDGVNLVFYASGEKNLGTKKLYAMVQCAKDTLQCRKCLEWILRELPKCCNGKQGARFLSASCNVRYELYPFLRTLKTL
>CRRSP_Carubv10014446m|PACid:20899238
MYSSYSLIKLLVCFYILCIQVLIRSVSSLNLTNAYLHHKCLASQGKYKQGSAYEENLNHVIDHISTYHFRDGFKHTSHGDAPNSVNIVFQCRGDSYGSKCGSCYATAVAGFRKRCQRYKGGIIWYDQCFLKVSTINTPPTKMDYENTFPMHNPNNVNGDTQLFDQNMKDFLYELALKADKPKADGSGLLYYATGEKVLGKNKVYAMVQCTLDIFHCKVCLKWCIKELSKCCEGKQGARVLGTSCNVRYELYPFTRT
>CRRSP_Carubv10015352m|PACid:20899267
MYFSYSLSKRLVSIPILAIQLLLISSVSCLNLTNDYLNHKCLVSEGKYRTGDEYEENLNFLIRQVLTYSYPSGFIHISHGDVPNLITIVLQCRGDSYDSKCLSCFNTALSGLRKRCQRNKGGIVWYDQCFLYITSAKLPPGPRKNDYKNIFSMHNPKNVIEGTESFNKKTRDFLYELMVEATRPNRPNKNMFFYAAGEKRLGEKKLYAMVQCAQDILHCKGCLEWSIKELPKCCDAKQGARVLGTECSLRYELYPFLRS
>CRRSP_Carubv10015485m|PACid:20899315
MSSSSVSKSLLSVYVLAMVAMQLPLMHSVLSLNETNAYLNHVCIKSEGTAKGSSYEGAVKRLVNFMTTQLSYGFVNGAGGDGPTNIYAKIQCRPDASESICRSCINTALSDLRRKCPNNKGRIIWYDNCLLDISSIFSLGEIDYRYIFYMYNAKDVSSNKIAFNKNTKELLCELKEKAINKKELPYRRDYLYAAGAENLGTTKLYAMVQCTKDLSAFNCSVCLDGIMEKLPKCCNGKQGGRVLSPSCGFRYELYPFVRT
>CRRSP_Carubv10015340m|PACid:20899357
MSSNILGTVPILVVVTIQLLLLRNVSSQNVTNEYLNHNCNNTQGRYRAGSVFDKNLQQVLRNISNHDLSFGYSYSSNVVAYKVSKDPNIVFVLLQCRGDSFGPKCHSCLKIALSGLRERCPGNRGASIWYEQCLLEISSVDTEGRIHYKSMYYMSNPTNVTHDPKHFEDKRRDLLHKLMLDATKDSKENDGKGPFYAVGEMMIGRNKMYAMVQCTQDLWQNGCHACQEWIASKYGEFFYRKPGGRVYGRSCSFRYELYPFLRR
>CRRSP_Carubv10015439m|PACid:20899424
MYFLSFVSKGLVSVPILAMMATQVLLIRSVSSLNMTNSYLNHKCLVSQGKYKPGSVHEKNLEAIIHSISVGENVISGYDMMSFGEGQDLVCVILQCRGDSYGSKCRSCFASAMAGLRRRCPRDKGGIIWFDQCLIEISSTDTVGQLNYDDSLCMSNAKNAGDDPFSFIMKWDTLFDNLTTIAITEKNKNLKEATKPALYGAGEKRLGRKRKMYGMVQCTDDLSIKACNECLVHSILQFQNCWKSGKRGARVLGRSCNFRYELYPFVNAKTGPNSYLKS
>CRRSP_Carubv10016100m|PACid:20899484
MQNLYCLSKRFVLVIFPALVATQLLLIRNVSSLNGYCPYPTLNLTNAYLHHKCLVNQGKYKPGSQYEKNLNSHIKLLVNSDFRDGFGHVTTAMGTPNMVNIIFQCRGDSYQSKCRSCFSAGISELRKRCLRNKGGIIWFDQCFVEITAIEVMEVSYKNNFYMHNPNNVSGDAKSFNMETIAFLKQLMLEANRKDNMEGRMMALYAAGEKMIRTKKLYAMVQCTRDVFMFKTLCKECLERIISEYPKCCDGKRGGRVLGTSCNFRYELYPFLRT
>CRRSP_Carubv10015666m|PACid:20899761
MYYSCSLLKHLVYLHVLAIQLFFIGNVASLNLTNDYLHHKCRINQGKYQSGSEYEKNLNSLTRDLSTNKFPTGFIHISNGEPPNYVTIIFQCRGDSHGPNCRSCFSTAVAGFHRRCSRNKGGIIWYDQCFLDVSMINDRMPRKLNYENTFPMHNPNNVREDTKAFDKKTRDFLYKLIAKADKPDKDGVNFLYYAAEEMRIGTNKVYAMVQCAKDIQSCKVCLEWSIKELSKCCGGKKGARILGTSCNIRYELYPFIRTYKTL
>PDLP_Carubv10015126m|PACid:20899899
MVVHLISPLAPILALIILSLPSIINTSQLDYDTLVFKQCDSLDANILQRPTTKYPHYSNQNLFLRAQALSSFLRKLESESYRSKFYKTLVGNEQHAVSGWFQCREDYPSEICHRCVSDLRDISYRVCGNATSARVHLRGCHLIYKFERVETHSAPSNHHNHKLFETPEHGLIHKVCDGATAETFAGFEEMKTEALTVAETGVVDGHGFYEDSYKLLHVVAQCDGHVEACDCGECVSAAAAAAAEECPWSIAGQIYLEGCYVGYTYHPHESPDDSYHEEDSKVNTEKSLAIVVGGVAALVLVAIFFMFLKSLRKKGDDC
>CRRSP_Carubv10015511m|PACid:20900133
MNSSYSLSKRLVNVPILAMQLLLLRSVSSLNLTNEYLNHKCFVSEGKYKHGGMYEKNLNVLNRYVAENDLASGFVHVSHGEAPDSVNIILQCRGDSFRSYCHPCYTTAVKEFHKRCQGDKAGIIWYDQCFLVISKFKPQLPRKIDFKNTFSMQNPKNVNKEARSFDKMTKDFLYELVRKASYPTVVEHQSTYYAAGEKKLGTTKLYAMMQCASDILQCKVCLEWCIRELSKCCNGKQGGRVLGMSCNLRYELYPFLRS
>CRRSP_Carubv10015105m|PACid:20900223
MHSSYYVSKRLILFPILVVAATQLLLLRSVSSLNLTNAYLQHKCLISQRKYKRGSDYEKALKDIVESYSVKPKDSYGFRTGFGQTAYGKEPHIVASTFQCRIDSRGPKCASCVATASSELLRKRCPRNKGALIWYDQCLVEFSSFDTMGRINYDDNFCLPSAKNMSGDSISFEDRVFLLSNLTTLAVTKIDDKIEGIKKPVLYAAGEKRIGRKNLYAMVQCSADLSDRGCDACLTHYMMHFQECWKHKQGVRVLSRSCSFRYELYPFINPKSPYYTKF
>CRRSP_Carubv10016238m|PACid:20900684
MYSSCSLLKRLVFVRFLAVVAIQLVFIRNVSSLNLTNEYLHHKCLVSEGKYKPGSDYEDVLDDHIRTLSTSTFRSGSMHMTSGRKPNAATIIYQCRGDSYGSKCRSCYSAGIAGVMRCPRNKGGIVWFDQCFVQITSIPSIDLDIWKIYYENNFAIYNPKKVSGDRKLFYKETMALLGELTLKANSKDNMDDGKMALYAAGEKRVGTKKLYATVQCMRDLVTPKMCKECLETIIKKYVKCCDGKQGGRVLGTSCDFRYELYPFLRNSDSPTI
>CRRSP_Carubv10016058m|PACid:20900721
MHFLSGASTCFVWIPILVVVATQMLLIGTVSSLNMTNAYLNHKCLPKQGKYKPGSWHERQLEKIIESIASGDGFTHGYDMMSLSTDSEYVGVTNQCRGDSLGSKCRSCFATAIAGLRRRCPRYKGAIIWYDQCTLEISTFDTQGKIEKDNEVCLSNAKKMKVDSFIEKWMTFLEKLVGLAIEDKYLYAASDTRFGTKKLYGMMQCRNDLYNNTCGKCVGHLAVKFQDCWNGKQGARVLGSSCNFRFELYPFVSSTKSGPNMKI
>CRRSP_Carubv10015622m|PACid:20900752
MFSAFGSVPILVMVAIQLLLIIRNVSSLNLTNEYLDHKCSNTEGNYKQGSAFEKNLNLVLSTLTSVGNFRDGFRYTEEGEVPNNVFVKFQCRGDSYWSKCPPCISTAVSGLRKRCPRNKGAIIWYDQCLLKISSVGSFNKIDYENDIYLSNPKNVKDREMFNKETLALLKKLAYKASDRNNLDGKQLVLYAAGEKRIGTKKVYAMAQCTKDLIFTKCLECLEGVFKKFPECCDGKQGGRVLSTSCNFRYELYPFLRN
>CRRSP_Carubv10015159m|PACid:20900969
MYSTFSLSKHLVSVLVLAVVAIQVLLMRTVSSMNMTNAYLNHKCLVSQGKYKPGSLQEKDFNHIIKTLSNESYAFRTGYTMMGFGDEPDMVSVTYQCRGDSYGNKCRSCFATAQSELRKRCPRDKGAIIWYDHCLVYFSSFDTTGQINYDDGFCLTSAKNVSGDRNSFEETFLTLIGDLTKVAVTKKQKNIKSYDKPALYAAGEKRIGKNKMYVMVQCRLDLTVKGCKECLSHMVVHYQDCYKNKQGARVFGGSCSFRFELYPFVNPKTSPN
>CRRSP_Carubv10015173m|PACid:20901000
MSSNFGLVPIMAVVAIQLFLIPSVLSLNLTNAYLHHKCNNTQGKYSKGSAFEKNINLAIRSSDSNNFLNGFGYIEKGEDPNKVFLMYQCRGDSYGSKCRSCVDAGVSEIDYENDFYLSNPNNVSDKELFNKEMSALLVELTDKATDKNNMKNNKFVLYAAGDKRIGTKTVYAMVQCTKDLVTTSCAACFEWIFKMFSECCDGKRGGRVLGTSCNFRYELYPFLRN
>PDLP_Carubv10023718m|PACid:20901247
MKQLLSLCIITITSMALFSDLKLAKSGSPEYTNLIYKGCARQKLTDPSGLYSQALSAMYGSLVTQSTKTRFYKTTTGTTSQASITGLFQCRGDLSNNDCYNCVSRLPVLSGKLCGKTIAARVQLSGCYLLYEISGFAQISGMELLFKTCGKKIAAGTGLEQRRDTAFGVMQNGVVQGHGFYATTYESVYVLGQCEGDIGDSDCSSCIKNALQRAQVECGSSVSGQIYLHKCFIGYSFYPNGAPKRSSPYPTTGSSSSSSSSSSSGTTGKTVAIIVGGTAGVGFLVICLLFVKNLMKKKYDDY
>CRRSP_Carubv10025134m|PACid:20903749
MSFSTLSISILAVVALQLQFVHIVLSLNQTNSYLQHICIKSEGTYNPDSSYENQIKRHLDYSSTNYLDYGFIHGVGGEGPNTFYIKAQCRGDASLSMCRSCLSTAFSGILRKCRNNKGRIIWYDNCFLYLSSIYTYQKIDSKHYLYLQNAKDVSGNTKLFNKNKRDLLYKLKGTATRKEQKPYTRDYMYATGEESLGKMKLYAMMQCTQDLSVKNCSVCLDSIIAKLPSCCNGKQGGRVLNPSCTFRYELYPFVKPSQ
>CRRSP_Carubv10021882m|PACid:20904482
MTRLNTHFVAASFCFFLFSLRAMSQPTQMRIDCTEFNNVTRTSPYLSNRDTVLSTLRNRSSIGGYSNATAGVGGPNTIYGMFLCRGDLNRTSCSECVNATVLEIYESCFYRKTALIISNECIVRYSNTSFFTLVEDVPSTARYSPNKSLGSPQFFNRTLPEKLEKLILKASLSSTLPVPYFVEDQERVTQLEGSYDLHAMVQCSPDLDPRNCTVCLNLAVQRLSKCCSHAEFARIFFTKCLISYEISALQPNVTSLGVTEV
>CRRSP_Carubv10021878m|PACid:20904723
MIKSLSSIFCFLSLLSLLFSTSQTAISQPDHMRTFCRQSSDNFTRTSSYRTNRETLLSSLRERSSLGTYANATTGLSPNTVRSMFLCRGDITRKSCSDCVQTATLEISRNCTFQKEAFIFYEECMVRYSDSSFFTLVEDRPFITRYSPSSAPNTDRFGKTLSDKMDELITRASSSSSSSSSTPYFVEDQERVTQFEGSYDLVSIVQCSPDLDSRNCTVCLKLAVQKILDCCSRSLLAQIFTPKCLLRYEASALSSPPPPSPPPPPRSPPVLRPSPPRFRRPQNGPSFSGSFSINVIKGNHFVVKI
>CRK_Carubv10019929m|PACid:20904912
MKKEETHLHPLYLPCLFMFLLSLLRPITGDARARAVQVTCSPHLEHNETAYVPNFVATMEKISTQVQTAGFGVALTGTGPDANYGLAQCYGDLPLNDCVLCYAEARTMLPQCYPKNGGRIFLDGCFMRAENYSFYNEYRGPEDNVVCGNKTRKSETFGDAVRQGLRNAVAVASGTGGYARASSKVAESESESAFVLANCWRTLSPDSCKQCLENASASVVKGCLPWSEGRALHTGCFLRYSDQDFLNKIPRNGRSRGSVVVIVVSVLSSVVVFMIGVAIGVYICKRRTIQKKRRGSNDVEKMAKTLKDSSLNFKYSTLEKATGSFDEANKLGQGGFGTVYKGVLQDGRDIAVKRLFFNNRHRASDFYNEVNMISTVEHKNLVRLLGCSCSGPESLLVYEYLQNKSLDRFIFDVNRGKTLDWQRRYAIIVGTAEGLVYLHEQSAVKIIHRDIKASNILLDSKLQAKIADFGLARSFQDDKSHISTAIAGTLGYMAPEYLAHGQLTEMVDVYSFGVLVLEIVTGKQNTKTKMSDYSDSLITEAWKHFQSGELEEIYDPNLNWKNQIDSHIIKKEIGRVVQIGLLCTQEIPSLRPSMSKLLHMLKNKEEILPLPSNPPFMDERVMELRDGSDGDSAGCASLATVSQSSFYGR
>PDLP_Carubv10020594m|PACid:20904930
MEPHIRAPFFTLILFKARASLLYTTSIFTKLSHFFLYLSKKKKVNMSKTKTTLLSFLVTVVILMNPSASNPTDGYIYAVCSPAKFSPGSGYEANLNSLLSSFVSSTVQIRYVNFTVPNKKPEPGVTVYGLYQCRGDLDPTSCSTCVSRANAQVGTLCSNSYSGFLQMDSCLVRYDNTSFFGVQDKTLRLNKCGQAMELNDQDALTRISDVIGSLGSGSDSYRTGGNGDVQGTAQCMGDLSTAQCQDCLSDAIGRLKSDCGMAQGGYVYLSKCYARFSVASSHARQTPNYNAGEKDDKDDDDKRVGKTLAIIIGMVTLIILLVVFLAFVGKQCGKYQEDNSCKY
>CRK_Carubv10022175m|PACid:20905154
MSSLTLCLLLLLLLLGLFINPCVSDSRGETVSRVCSNRTTPLQQRTLFVGTFLAAMDAVSPLVEARGYGQVVNRNVTANQTVYAYGECIKDLDKKDCDLCFAQIKAKVPLCLPFQRGTRGGQVFSDGCYIRYDDYSFFNETVSLQDESKCAPKEITGVNRTVFRANAAELVRNMRVEAVRNGGFYAGFVNRQNVTVHGLAQCWETLNRSGCGQCLSKASVGIGSCLVNEEGRFLGVGCYLRFSTQKFYNNSGNSTSDGNGGHNHLGVILAVTSSVVAFVLLVSAVGFLFKKRHAKKQREKKQLGSLFMLANKSNLCFSYENLERATDYFSDKNKLGQGGSGSVYKGVLSNGKTVAVKRLFFNTKQWVDHFFNEVNLISQVDHKNLVKLLGCSITGPESLLVYEYIANQSLHDYLFVRKDVQPLNWAKRFKILLGTAEGMAYLHEESNLRIIHRDIKLSNILLEDDFTPRIADFGLARLFPEDKTHISTAIAGTLGYMAPEYVVRGKLTEKADVYSFGVLMIEVITGKRNNAFVQEAGSILQTVWSLYRTSNVEEAVDPILGDNFDKIEASRLLQIGLLCVQAAFDQRPAMSAVVKMMKGSLEILTPTQPPFLNPGSVVEMRKMMMTPTTNQSNSSGSRSDYITESSSFFEPR
>CRRSP_Carubv10022282m|PACid:20906249
MSQPQHMHTFCNQTSDNFTQTSSYKSNREALLSSLLDRSSLGTYSNATVGLIPDTVHGMFLCRGDITRTSCSDCVKTATLEIIKNNCTYTKKAIIYYEECMVRYSNESFFTLVEEGPYVVKYSLSSFPYSFFNPFAQTLSNKVEQLIILTASKSSLSSSTPYYVKDRKRVNEFDGSYTLDTMVQCSPDLDPANCGVCLRLVVQSVSGCCTNARWAHFALPKCFLKYNTTGLPTSQSPSGSSSTDVIKGEQNELRI
>CRK_Carubv10022139m|PACid:20906409
MSSLIFLFILSFLNASFTASAQNLTFLNSICPNTNTTTFSRNSTYSTNLTTLLSSLSSRNASYSTGFQTATAGETPDMITGLFLCRGDLSPEVCRNCVVLSVNRTLTRCPNVREAVLYYEECMLRYSHRNILSTPTLRQRAIRVNSNNMSYKLVLFKETVSYNLNQAAVEAANSPRKFFTFKYNWTAFQNLYGLVQCTPDLTTRDCLRCLQRSINGLPVYKIGARILYPSCNSRYELYSFYNESAITTPPRVPSPLRPGKGGNPSVLVVAIVVPVIILVVLLPIACYCFLAKRAKNTYVTASAFSGDDITTADSLQLDYRTIQTATNDFSERNKIGRGGFGEVYKGILSNGTEVAVKRLSKTSGQGETEFKNEVVVVAKLQHRNLVRLQGFCLEGEERILVYEYVCNKSLDYIIFDPAKKGQLDWTLRYKIIGGIARGILYLHHDSRLTVIHRDLKASNILLDEDMNPKIADFGMARIFGMDQTQEKTSRVVGTLGYMPPEYVMRGQFSMKSDVYSFGVLVLEIISGRKNSSFDERDVARDLVTYAWRLWSNGTPLDLVDPTIEGNCQKNEVIRCIHIGLLCVQEDPVKRPTLSTIFVMLTSNTVTLPVPQQPGFSVHTRNQLHESSSSVDRSLITDLYPR
>CRRSP_Carubv10021535m|PACid:20906575
MARIILTITTTLFYLFFFSLLSHQTMSQPQHMHTVCNPSDNFTQTSSYESNRATLFSTLRVSSSSGTYYSDATIGLSPDTVYGMFLCRGDINTSSCSDCVQAATIQIATNCTLNKRAVIYYQECMVRYSNVSFFSELEVRPSIVLYSLRSAPNSNRFNQTLSDKFDQLIRNVSPSSLIPYLVEDQERVTQSEGSYDLVSMIQCSPDLDLSNCTVCLLFAFSRVSTCCGLPSAALIFTPKCLLRYRTFVLPSPPPTPSLLPPLSPSSPPPLPLPPQSPPPSPTQPPPPLNT
>CRRSP_Carubv10021866m|PACid:20906911
MTRIIKHFVVSLFCFFLFFLGAMSQPSQNLTDCNKELDAYQTNRNTVLSTLRNRSSLGSYYANATAGLRPNTVYGMSLCIGNISRTSCSDCVHSATLGIGDTCETHDSAFMFSGDCMVRYSDVSFFSLVEESPNSASYSSINSSDYPKFFNKTLPGKINELVLRVSSSSSSHVPYFVEDQQHVTQLEGSYDLEAMAQCSPDLDPRNCTVCLGLVVQKFSECCSHSRWARILFPKCLLTYNISALQPNVTSHGVRKGDDIFGRTFIAIMIALLMIL
>CRK_Carubv10002938m|PACid:20907517
MEKSFLFHSPCFLIFFIIVFLTTSGVHTAFICGDESFSLNTTYDESLSALLLSLASNVIRERGFYNASLGGVYALALCRKHYEDKACQRCVDRVSRSLLTQCQGKTEAYHWDAENDANVSCLVRYSNVHKFGQLKLEQVGNLPHSSIPPSLNLTRISQEFSAMANRTVEVASTADESSVLKYYGVSSAEFTDTPEVYMLMQCTPDLSSSDCNLCLRENVRFNQEHNRDRVGGTVSRPSCYFRWDLYSFVGAFNNLERVPAPPRPPQPPQPAERSRVKKGRIFQPWSIVVVVVPTVINLAVFVAFVLAFHRMRRRIHAGINKNSDSDGQSMLSFDLGMILIATDDFSPENKLGQGGFGSVYKGILPSGQEIAVKRLAGGSGQGELEFKNEVLLLTRLQHRNLVKLLGFCNEGGEEILVYEHVPNSSLDHFIFDEDKRWLLTWDVRYRIIEGVARGLLYLHEDSQLRIIHRDLKASNILLDAEMSPKVADFGMARLFNMDETRGETSRVVGTYGYMAPEYVRHGQFSGKSDVYSFGVMLLEMISGERNKNFEAEGLPAFAWKRWIEGEPEKIIDPYLNEHPKSEIIKLIQIGLLCVQENAAKRPTMNSVIVWLARDGTFTIPKPTEAAFVTLPLSVTPADISMNKLEDKDPFLVDEVSITVLYPR
>CRK_Carubv10000385m|PACid:20907752
MSFCLKSSVSLILIFLFMSLNSISSATDPTYLYHICPNTTTFRKNSTYLTNLRTVLSSLSSPNADYESRFDNATAGDDNDNNNRVYGVFLCRGDVSVATCHDCVAFAANETLHRCPREKEAVIWYDECMVRYSNQSIVGKMRVSPEVVFFWNTQNITENQVSSFNESLAALLIKVAVKAASSSRKFATEKANFTVFQTIYSLVQCTPDLTNQDCESCLRQAINWLPDCCDRRIGGRVIVASCSFRYELYPFYNETITAAAGAPPPSMLAAPPLKFPSEKGKGKNSKVTVTAVAVPVSVCVLLLGAACCLLVRRRKKLSAETEELDGDNITSTETLQFQFSAIEAATNKFSESNKLGHGGFGEVYKGQLITGETVAIKRLSRGSMQGAEEFKNEVDVVAKLQHKNLAKLLGYCLHGEEKILVYEFVPNKSLDCIIFDNEKRGLLDWQRRYKIIEGIARGMLYLHRDSRLTIIHRDLKASNILLDADMNPKISDFGMARIFGVDQTQANTQRIVGTYGYMSPEYAIHGQYSVKSDVYSFGVLVLELITGKKNSCFYGEDGLGDLVAYVWKLWVENSPLELVDEAMRGNIQTSEVIRCIHIALLCVQDDSSERPSMDKILVMMNSFTVTLPVPKRSGFLLQTMRDSKYQQSGASASDQSATSKSLPPSVDDSSITIVYPR
>CRK_Carubv10000427m|PACid:20908446
MKLNALLLPIFWVFLLFTQEFCSNGFFKPNSTYELNRRLVLSTLASNVTTHGGFYDSSIGQNPNRIFISGMCIPGTKPETCSDCIKGATDSLLRSCPNQTEGYTWPDCCMVRFSNISFPGSYDLEPSQVLSSTGDIKSNVTVFDKIGEDLMARTITPDPLRSLGHKYYAAGVALLSTSQIVYAMMQCTPNVPPGICGFCLRSNLDDYESCCRHKQGGAIVTSSCFVRWDLHPFAGAFENITLPPPQQQSPPPLSSTPVHDQENTTSKDGKTISISVVVAIVVPTVVILVLLVGFLVSRRRQLYQTVEIQVGDEITTIHSVQFDFKTIEAATDKFSDSNMIGRGGFGEVYKGKLSTGTEVAVKRLSKTSGQGAQEFKSEAVLVTKLQHRNLVRLFGFCLEGEEKILIYEFVPNKSLDYFLFDPAKQGELDWTRRYNIIRGIARGIQYLHHESRLTIIHRDLKASNILLDADMNPKIADFGMARIYRIDQTHANTNRIVGTYGYMSPEYAMRGHFSMKSDVYSFGVMVLEIISGKTNSSFCDTDDSPGNLVTHAWKLWRTGSQLELVDPTIRESSPSNEAILRCIHIALLCVQEHPKDRPMLPAIIVMLTSNADTLPVPRAPGFFLSNRSGKSIPGSINDVSITDLDPR
>CRK_Carubv10000440m|PACid:20908525
MGKCPVLMIYLSCSLLLVFQRLHGVNAVKCFGSFFNGNGSYAQNRQQLFSDLADKVVANGGFYNASLGQNPNRVYALAICATNYELDACLRCVRTLAQDTQKNCPSRMDSFIWGGTENEVSCFLRSSNHSTFGNLLLEPFYVYPNPDLIEGFNNMNLFEQQWEGMVTRTLQAATNAKNSSVLKYYGAVKENFTDFPDVYMMMQCTPDITSQECKKCLGDCLMYYRQDYQVRKGGMASLPSCYFRWDLYSFQSDAFDNVTRIPGPPAQEKGSCITEKKGRCIGNRGSIAIFAALTFTNLLMLITFIKIFARRGKFKNVGSAEYSDSNGQFMFRFDLRMILMATDDFSSENTLGQGGFGTVYKGTFPNGQEVAVKRLSKGSGQGDIEFKNEVSLLTRLQHKNLVKLLGFCNEGDEVILVYEFVPNASLDNFIFDEEKRSLLTWELRYKIIEGIARGLVYLHEDSQLKIIHRDLKAGNILLNAEMNPKIADFGTARLFDHDVTRAETKRIAGTCGYMAPEYLNHGQISAKSDVYSFGVMLLEMISGQRNKSFEGEGLAAFTWKRWVEGKHEIIIDPFLIENPRNEIIKLIQIGLLCVQENAAMRPTMSSVIIWLGSDTIIIPLPNAPAFTGSLSQPEICTLMSMSSDVFTELGCR
>CRK_Carubv10000412m|PACid:20908695
MGRYPVLMIFLASSLLLVFQKLEVVNAVGCTGSLFNGNSSYAQNRRDLFSTLADKVVTNGGFYNASLGKSPNRVHAVGLCGRGYEQQACISCIESAVQGILTTTSCLNRVDSFTWDKDGEDNVSCLVSTSNHSTFGSLELRPAVRYQSPNNIEPSKNMTLFEQEWNAMSNRTLDAATEAETSLVLKYYSAEKAEFTEFPNVYMLMQCTPDITSQDCKTCLGECVSLFKEQVWGRQGGEVYRPSCFFRWDLYAFHGAFDNVTRVPAPPRPQTQGNESSITEKKGRSNGYRGIIAIFVVLTFINIFVFIGFIKVYARRKKSYNVTNVPSAEYSDSDGQFVLRFNLGMILMATNDFSSENTLGQGGFGTVYKGTLLNGQEIAVKRLTKGSGQGDMEFKNEVSLLTRLQHRNLVKLLGFCNEGDEEILVYEFVPNASLDHFIFDQEKRSLLTWEMRFRIIEGIARGLVYLHEDSQLKIIHRDLKLSNILLDAEMNPKVADFGTARLFDTDETRAETKRIAGTRGYMAPEYLNHGQISAKSDVYSFGVMLLEMISGKRNKTFEGEGLAAFAWKRWVEGKPEIIIDPFLIENPRNEIIKLIQIGLLCVQENATKRPTMSSVIIWLGSETIIIPLPNSPVYTRSKSQSESSTMSISSDVFTELSCR
>CRK_Carubv10000414m|PACid:20908700
MGACPTLMVFFISSLFLVLSNLEGINAVECTGLYFNGNSSYDQNRQNLFSTLAKKVVENGGFYNGLLGESPDRVHALALCARGYERQACIGCLESATEGILYGCQQRNSFTWDQDDEDKISCLVSSSNQSTFGNLQLTSDIRYETDLTLESDKSKNITLFEKEWNAMANETIKAAAEAENSSVLKYYSAVKAEFTEYPNVYMLMQCTPDITSQDCKTCLGKCVTLFKEQVWGRQGGGVNYPSCFFRWNLYPFYGAFDNLTSVPAPPRPPAQKKESSITDKKERRIGDGGIISIIVVFTFTNFLVFIGFTKFHARKRKAYRLLNGSASYSPSDSQIMLRFDLSMLLTATNDFSCENKLGQGGFGTVYKGTLFNGKEIAVKRLTKGSSQGDIEFKNEVSLLTRIQHRNLVKLLGFCNEGDEVILVYEFVPNASLDNFIFDEEKRSLLTWELRYIIIEGIARGLVYLHEDSQLKIIHRDLKASNILLDAEMNPKVADFGIARLFDTDVTGVETKHIAGTRGYMAPEYLKHGQISAKSDVYSFGVMLLEIISGKRNNSFEGEGLAAFTWKRWVEGKPENIIDPFLIRHPRNEIIKLIQIGLLCVQENPTKRPTMSSVITWLGSDTIIIPLPNASPFTRSQSQFESLTILIPEDVFTELNCR
>CRK_Carubv10002690m|PACid:20908791
MGACPTLMIFLVSSLFLVLPNLEVINAFGCTGRYFNGSSSYGQNRESLFSILAEKVVDNGGYYNGSLGESPDRVHVLALCARGYERQACISCLESAKGILENCQQRNSFMWGGAEKNTISCLVRSSNHSFGNLEVIPAVRHQSPLSLQSKNMTIFEQEWNAMANETIKAAAEAENSLVLKYYSAVKAEFTEYPTVYMLMQCTPDITSKDCKTCLKEGVLLFKKLFWDTQGGTVNYPSCFFRWDLYPFLDAFGNLTSIPAPPRPPAQKKGSSIIDDKKERSILNGGIITIIVVFIFINVLVFIGFIKVHARRRKAYKLLNGSAPYSDSDGQIMLRFDLSMLLAATNDFSCENKLGQGGFGTVYKGTLFSGKEIAVKRLKKGSGQGDIEFKNEVSLLTRLQHRNLVKLLGFCNEGDEVILVYEFVPNASLDNFIFAEEKRSLLTWELRYIIIEGIARGLVYLHEDSQLKIIHRDLKLSNILLDAEMNPKVADFGTARLFDTDETRAETKNIAGTRGYMSPEYLNHGQISAKSDVYSFGVMLLEIISGERCNSFEGEGIAAFAWKRWVEGKPENIIDTFLIRQPRDEIIKLIQIGLLCVQENAAKRPTMSSVIIWLGSDTIIIPLPNAPAFTGSLSQSESSTMSMSSDVFTELSCR
>CRK_Carubv10002500m|PACid:20908819
MGKCPVLMILLSFSLLLVFETLNGVDAVQCFGSPYKRNSSYARNRRKLFSNLAEKVVDNSGFYNASFGQFPDRVYGLAMCARGYEQEACFNCVQRLANSTIDDCQSRKDSFMWGEDTDAAVSCLVRSSNHSTFRSLKLSPPFVQPSPNTIQASTLTLFLPQWEAMVNRTIEAATKAKNSSVLKYYRAEKAGFADFPDVYMLMQCTPDISSKDCNTCLRDCVIYYRKQYLGREGGMASFPSCLFRWDKYAFHGAFDDVKRVPAPPPGPHVNEEESSTTNKKGRSIGYRGIIAIIAVLTFINILVFIGFIKVYARRRKQKNVGSAEYSDSDGQFMLRFDLGMIERATDDFSSENTLGQGGFGTVYKGTFPNGKEVAVKRLTKGSGQGDTEFKNEVSLLTRLQHRNLVKLLGFCNEGGEEILVYEFVPNASLDNFIFDEEKRSLLTWEVRFKIIEGIARGLLYLHEDSQLKIVHRDLKLSNILLDAEMNPKIADFGTARLFDTDETRAETKRIAGTRGYMAPEYLNHGEISAKSDVYSFGVMLLEIISGEKNKSYEGEGLAAFTWKRWVEGKPEIIIDHILKEHPRNEIIKLIKIGLLCVQENAAKRPTMSSVIMWLGSEKILIPLPDAPANSGSRSQSESGTTTVSMSGDVFTELACR
>CRK_Carubv10000536m|PACid:20909122
MFLPLFAFSVSVMFLKVIMQILCFFLAISFGYVSAEVCGDSLFFRPNGTYDTNRQVVLSTLASEVSSREGFYNISVGEGPERIYVIGMCVPEYYTGEIPGNETEFNRIWEDFMRRMIAAASSSTHGSPARMHYAASMTPLTGFLNMYALMQCIPGISSGDCEKCLLENVRTQQQCCSKNIGGSVRRPVCFSRSDTSPFYGAFDNITPSPPPQKLQSMPPPGDLSSSTDKDGKRISKRNKMLILVLVLTVVTVVLLALGFVFCKRRKSYKPMKLETDDDITNSQPLQYDLKTIETSTDNFSDNNKLGEGGFGVVYKGTFSNGTEIAVKRLSIYSRQGLQEFKNEVIVMAKLHHNNLVQLLGYCMEGEEKILVYEFLSNKSLDLFLFDTMKQLQLDWTKRYNIIEQIARGILYLHRDSRLKIIHRDLKASNILLDANMNPKIADFGLAKIFAMEQTRAETSKIAGTLGYMPPEYLSHGQFSMESDVYSFGVLVLEIISGKMSSSFYQIDDTDCNLGTYAWKLWGKGLALELVNPSLVENAQIEQVTRCIHVALLCVQADPSKRPKLFEIISMLTTSKISQSVPSEPGFCLHSRS
>CRK_Carubv10000395m|PACid:20909432
MSRNHIVSILCFITLVFSLGYVSAQKCGENLFFKPNSTYDTNRRLVLSTLASNVSSRDGYYNVSAGEGAGRIYVLGLCIPGTDPKVCSDCIKPASEGLLQNCPNQTDSWDWRADKTLCFVRYSNRSFFDEIDLEPTTAELLTLDVTGDVAEYNRTWEGFMNRMISAASSSTPGSLAGRHYAANITPLPGFRRIYVLMQCTPGISSVDCDACLQANVRTYQGCCGGKQGGSIRRPVCFFRFDPYPYLGAFDSITSSSPPPQSSKDPQESQPAASPPPPDGKKISTGVIVAIVFSVVIFVALLVLGLIALKRRQSYKALNLETNDDITSPHSLQFDFKTLEAATDKFSVNNKVGQGGFGEVYKGTLPNGTEVAVKRLSKNSGQGSQEFKNEVVLVAKLQHRNLVRLLGFCLEGDEQILVYEFVPNKSLDYFLFDPTKQPLLDWSRRYHIIGGIARGILYLHQDSRLKIIHRDLKASNILLDDDMNPKIADFGMARIFGIEQTGANTSKIAGTFGYMAPEYVMHGQFSMKSDVYSFGVLVLEIISGKMNSSFHQTDGSAGNLVTHAWRLWRKGSPLELLDPAFAGNYQSDEVTRCIHIALLCVQEKPETRPMMSTLILMLTSSTITLQVPRAPAFFLQSSRDQDSEAECSSSYGKTILSSIDDTSMTDLEPR
>CRK_Carubv10002832m|PACid:20909961
MGNKCPALMIYLSCSLLLVLQTVHGDNPVRCFGSFFNGNGSYVQNRQKLFSDLANQVVANGGFYNASLGQNPNRVYALAICARGYDQEACLSCVQTLAQLTLKYCPSRMDSFIWGGAENEVSCFLRSSNHSTFGKLLLGPSLMYPNPDTIEGSKNMTLFEQEWDEMVNRTLKAATNAKNSSVLRYYSAEKAGFTEFPDVYMMMQCIPDITPQECKQCLEHCLMYYRKDYQGRRGGMSSLPSCFFRWDQHSFHNAFDNVTGIPAPPRPPAQEKESSKTDTKERSSGNRGSIAIFAALTFTNILVFIGFMKVFARRGKYKNVGSAEYSDSNGQFMLRFDLHMILMATDDFSSDNTIGQGGFGIVYKGTFPNGQEVAVKRLAKGSGQGDMEFKNEVSLLTRLQHKNLVKLLGFCNEEDEVILVYEFVPNASLDNFIFDDEKRSLLTWEVRFRIIEGIARGLVYLHEDSQLKIIHRDLKPSNILLDAEMNPKVADFGTARLFDTDETRAETKRIAGTRGYMAPEYLNHGQISAKSDVYSFGVMLLEMIIGERNNNFKGEGLGSFAWKRWVEGKPESIIDPFLIADPRNEIIKLIQIGLLCVQENAAKRPTMSSVIIWLDSDTIIIPLPNAPAFTGSPSQSESSTMSMSSDGFTELSCR
>CRK_Carubv10000413m|PACid:20909971
MRKRPPLMIFLPSCLLLVFQTLNVANAVTCVGSFFNGSSYGENRHNLFSTLSHKVITNGGFYNASLGESPNRVYALVLCTRGYEREACIRCVEKVTKEIETGCPDRMDSFKWDSDDEDKVSCLVSSTNHSTFGNLVLGPAVIYPSPLSIEPTKDMNLFSQQWEATVNRTREAAADAKTSSVLKYYSAVEAEFTEFPNVYMLMQCTPDITSRDCKRCLGNCVTYFKKQFWGRQGGEVSRPSCVFRWDLYSFHGAFVNITRVPAPPRPHAQAQAPTNESNSRDKKGRSIRYSGNIAIIAVPTFINLLVFIYLIKFYARKSKSNRTNVGTAEYSDSDGQFMLRFDLGMIIIATDGFSSENKLGQGGFGTVYKGTLLNGKEVAVKRLTRGSGQGDMEFKNEVSLLTRLQHRNLVKLLGFCNEGDEEVLVYEFVPNSSLDHFIFDEDKRSLLTWEVRFKIIEGIARGLLYLHEDSQLKIIHRDLKASNILLDAEMIPKVADFGTARLFNTDETRAETRRIAGTRGYMAPEYLNHGQMSVKSDVYSFGVMLLEIISGERNNSFEGEGIAPFTWKRWLEGKPEIIIDHFLIECPRNEITKLIQIGLLCVQENAAKRPTMSSVTVWLGSDTITVPLPKAPAFARHQSQSENGTTSSVSEVFTELSSR
>CRK_Carubv10002990m|PACid:20910115
MCLNNVFSILCFVLAVSFGFVSAQRCGDSLFFTPNSTYDTNRRLVLSTLASNVSSQNNRSYNVSVGEGTERIFAIGLCIPRTDPKICSDCIQAASEGLLKNCPNQTDSFDWRRDKTLCFVRYSNNSFFNKIDLEPTVTIFSTKRFLGNAQIEDYNRTWDALMNFMITRIGQSRYLSDISPEIGSYRIYTLMQCIPGISSEDCETCIQVSVRNYQRCCSAFVGGVVAKPVCFFRWDRYPYFGVFGNTQSLPPQESQPTLLPPHQGGKNHSTGVIVGIGVSAVIIIVLLGLGLVTWKRRQSYKTLKPQTDNDMISPQSLQFDFSIIETATDKFSMNNKLGQGGFGEVYKGMLPNETEIAVKRLSRNSGQGTQEFKNEVVIVAKLQHKNLVRLLGFCVERDEQMLVYEFVQNKSLDYFLFDQTKKSQLDWKRRYNIIGGITRGLLYLHQDSRLTIIHRDIKASNILLDADMNPKIADFGMARNFRVDQTEDNTRRVVGTFGYMPPEYVTHGQFSTKSDIYSFGVLVLEIVCGKKNSSFYRMDDSGGNLVTHVWRVWNNESPLDLIDPAIKESYDNDEVIRCIHIGILCVQETPADRPAMSTIFQMLTNSSITLPVPRPPGFFFRNRTNLDPLNYGSNLGQSSSMLFPFTDSESITRVSPR
>CRK_Carubv10000439m|PACid:20910286
MRKAKKISFSVFLFIFISKVGVVSSQQCFDTGNFEPTSTYGAIRDDILLSLSSNVMEHGGFYNSSIRKGDDQVYAMAMCIDESEQNACSECMEVAVGQLKYNCHNQTEAFTWVPHKTLCFARYSNISFLGRLDKHPRYAEHNSMEIKSFLQASEEKWNEALNDMIKSAWGKNGSFSNRDYYSPSKVILENHQTLYALMQCTPDLSPANCSSCLAQSVSDYEKNDDFRGNQGGIIAYPSCFFRWDLYPFIGAFNSSPPPSPGCENNISTGIIVTIVVATGVVFSVLSAAVVALVCRRKKTDPPEEISTTNSLQYDLKTIEAATCTFSTRNMLGQGGFGEVFKGVLHDGSEIAVKRLSKESAQGVQEFKNETSLVAKLQHRNLVGVLGFCMEGEEKILVYEFVPNKSLDQFLFEPGKQGQLDWAKRYKIIVGTARGILYLHHDSPLKIIHRDLKASNILLDAEMEPKVADFGMARILRVDQSRADTRRVVGTHGYISPEYLMHGQFSIKSDVYSFGVLVLEIISGKRNSNFHETDESGKNLVTHAWRHWRNGSPLELVDSELGKNYQSNEVIRCIHIALLCVQNDPEERPNLSTIILMLTSNSITLPVPQSPVHEGMEMFLPQIKSVPGSINDSLIDDLVPR
>CRK_Carubv10002842m|PACid:20910346
MCLHNLFSILCFVLAVSFGSVSAQKCGSSMSFTPSSTYDANRRLVLSTLASNVSSQNNRSYNVSVGEGAGRIYALGLCIPRTDPKVCSDCIRAASEGLIKNCPNQTDSFDWRGDKTLCFVRYSNNSFFKKIDLEPTVTIFSTARFLGNAPVEGNKTFAIYNRTWDALMDLMITRVGQYRYMSDISSQIGSYRIYTLMQCIPGISSEDCETCIRVSVHDYQSCCSEFIGGVVAKPVCFFRWDRDEYFGAFGNTQSLPPQESQATPLTDGKNNSTGVIVGICVSAAILIVLLALGLGIWKRRQSYKKMKPQTDDDMISPQSLQFDFATIEAATDKFSMNNKLGQGGFGEVYKGILPNETEVAVKQLSRNSGQGTQEFKNEVVIVAKLQHKNLVRLLGFCVERDEKILVYEFVPNKSLDYFLFDPKKKSQLNWKERYNIIGGITRGLLYLHQDSRLTIIHRDIKASNILLDADMNPKIADFGMARNFRVDQTEDNTGRVVGTFGYMPPEYVLRGQFSTKSDVYSFGVLVLEIVCGKKNSSFYHIDDSGGNLVTHVWRLWNNESLLDLIDPAIKESYDNNEVIRCIHIGMLCVQETPADRPAMSTIFQMLTNSSITLPMPRPPGFFFRNKPNSDPLNYGSNLGQSSSMSVPFSRDSESITRLTPR
>CRK_Carubv10000419m|PACid:20910414
MGKSPVLMIYYSCFFLLLVFQTLHGVNAVRCFGSFFNRNGTYAQNRQKLFSDLADKVVANNGFYNASLGQNPNRVYALAICARGYDQDDCLSCVQGLAQDTQKNCPSRMDSFIWGGNDDVSCFLRSSNYSTFGDLLLGPSVVSPSPDLVEGSKNMTLFVKQWEEMVNRTLEAATNAKNSSVLRYYSAEKAGFTEFPDVYMMMQCIPDITSQECKQCLGDCLTYYRKDYQERKGGMSSLPSCFFRWDLYSFHSRAFDNVTRIPAPPRPPAQEKESCITKKKGRSIGNRGSIAIFAALTFTNLLVFIGFIKVFTRRGKYKNGSAEYSDSNGQFMLRFDLRMILFATDDFSSENTIGQGGFGTVYKGTFPNGQEVAVKRLTKGSGQGDMEFKNEVSLLTRLQHKNLVKLLGFCNEGDEVILVYEFVPNASLDHFIFDEEKRSLLTWEVRFKIIEGIARGLVYLHEDSQLKIIHRDLKASNILLDAEMNPKVADFGTARLFDTDETRAETKRIAGTRGYMAPEYLNHGQISAKSDVYSFGVMLLEMIAGERNKNFKGEGLGSFAWKRWVEGKPEIIIDHLLIEHPRNDIIKLIQIGLLCVQENPTKRPTMSSVIIWLGSDTITIPLPNAPAFTGSLSQSESSTMSMSNDVFTELSCR
>CRK_Carubv10000402m|PACid:20910457
MGKNCLVTTLLWLLLLVLFQTPKYINASFICYGDFFDVNYGLSRDRLFSSLPSNVITNGGFYNASFGRDSKNSRVYVVALCRRGYEDQACKTCLEHVIDDTKPNCRRKESYSWVTHQPDDVSCSIRYTNRSTFGKLELTPVVINANPDNLDPSISKNMTMFNKEWIAMANRTLEAASTADTSSVLKYYNATRTEFTQIPDVYALMQCTPDLSQGDCTRCLRDCVNEFLQSQYWGRKGAGISRPSCYFRWDLYSFYKAFENVERVHALPPPPPPPQVSSNKLNCERDKTSFQGSNIAIIVVPVVINLFIFVVLVVSWKKRSSHTRFKDAFDSTDGQSMLRFDLQMIISATNNFSHMLGQGGFGSVYKGVLENGQEIAVKRLTKDSGQGDKEFKNEVLLLTRLQHRNLVKLLGFCNEKDEEILVYEFVPNSSLDHFIFDEDKRRILTWDVRYTIIEGVAKGLQYLHEDSQLRIIHRDLKASNILLDAEMNPKVADFGMARLFNKDETRGLTSRVVGTFGYMAPEYERYGQFSAKSDVYSFGVMLLEMICGKSNKNSEKEEDEDEEDFPAFVWKRWNEGRYEEIIDPLAAPSNNISINEVVKLIHIGLLCVQEDVSKRPSISSIIFWLGRHANTTMPVPTPVVFHTRPSLSLSPSPSQSPSPTPSSSL
>CRK_Carubv10003436m|PACid:20910635
MCMHNLLSILCFFLLANSFGYVSAQKCVDSMLFRPNSTYDTNRRLILSTLASNVSSRDGYYNGSVGEGPGRIYALGLCIPGADPKLCSDCIQIASTGLLQNCPNQTNSYDWRSQKTLCFVRYSNSSFFNDMDLEPTMVIGDLDDGIFQGNLKAYTRTWDSFMNFMITRVGQTRYLANTSPRIGSARIYALMQCIPGISSEECKTCIQENVRVYENCCKGFIGGTVRKPVCFFRWDGSEYLGAFGDKSSLTPPPPDGKTMSSGAIVSIVVSAVIFVALLGLALVVWKRRQSYKTLKPQTNDGMISPQSLQFDFATIEAATDKFSMNNKLGQGGFGEVYKGMLPNDTEVAVKRLSRNSGQGTKEFKNEVVIVAKLQHKNLVRLLGFCLETDEQILVYEFVPNKSLDYFLFDVTKKSQLDWDRRYNIIGGITRGLLYLHQDSRLTIIHRDIKASNILLDADMNPKIADFGMARNFRVDQTEDNTRRVVGTFGYMPPEYVTRGQFSTKSDVYSFGVLILEIVCGKKNSSFYHMDDSGGNLVTHVWRLWNNASPLDLIDPAIRESYEKDEVVRCIHIGLLCVQETPADRPAMYTIYQMLTNSSITLPVPRPPGFFFRNIPSLDPLTYGSELGQSSSKSIPYSTNDDSITRVTPR
>CRK_Carubv10000409m|PACid:20910759
MKNNVSAPIFLASSILLLLQTLPGVKAGFSCDGSSFVSNSSYHKNRDSLFSTLSDKVITNGGFYNASIDGTRVLAFCRRDYERQGCIDCVQKSVQQIKTSCRNRVESFNCDSDPRDRVSCFVRTTNSSTYGQLELGPATIDPSGAAIDRATKNITLFRQEWDAMVDRTLEVATTDNSTAVLKYFGAVRAEFTEFPNVYMMMQCTPDLTSGACKKCLQESVNYFKEQFWGRQGGGICRPSCVFRWEIYEFYGAFANAIRVPAPPRALIPRAQVISVTRLKGGIIAIFVVPIVINVLVFIGLIKAYNRIKRSNRKIKEQQGESGGQSMLRFDFGMILIATDDFSSENKIGQGGFGSVYKGNLPGGQEIAVKRLKQGSGQGDIEFKNEVLLLTRLQHRNLVKLLGYCNEGDEEILVYEFVPNSSLDNFIFDEEKRLLLTWDMRFTIIEGVARGLLYLHEDSQLRIIHRDLKASNILLDADMNPKISDFGMARLFNMDQTRAVTRKLVGTLGYMAPEYVKHRRFSVKTDVYSFGVVLLEMITGQSNKNYFEALGLPAYAWKCWVAGEAASIIDHVLCRNSTNKIMRFIHIGLLCVQENVAKRPTMSLVIQWLGSDTISIPLPTAAAFTMRLPVELHGTNASNQLAEAGAGASSLNKLTITELSPR
>CRK_Carubv10003321m|PACid:20910869
MKLKKLFLPLFLFLFITLGSVSAQTCFNGYFKPNSTFDLDRRRVLSSLASNVTTNNGFYSTSIGKNPNQLYTIGMCIPGSKPEACSDCIKGSSDGLLRSCPNQTVGYVWPDLCMVRYSNISFSGSLILEPSARVSDPTPIDVDLTLFDRIWEELMSRVIAAALRPDESSSFGHKYYAAEVAPLTTFQTIYAMVQCTPDVSSGDCEFCMKKTVVDYKKCCRGNKGGAFVRPFCFIRWDLYPFAGAFENITVAPPPSSVVAQPPHSSTTPRTNTTGKGKLLYGKTISTGIIVAIPTVVILVLLLVGYVVYRRRKAYKRVEVQAGDQISREHSVQFSFKTIEDATDNFSESNMIGQGGFGEVYKGTLLDGTEVAVKRLSKTSGQGTQEFKNEAVLVTKLQHRNLVRLLGFCLEGEEKILVYEFVQNKSLDYFLFDPKKQGELDWTRRYTIIGGIARGILYLHQDSRLIIIHRDLKASNILLDADMNPKVADFGMARIFGVDQSQANTRIIVGTYGYMSPEYAMRGHFSMKSDVYSFGILILEIISGKKISSFYHIDDTGGNLVTHAWRLWRDGSPLELVDPAIGESYQSNEAIRCIHIALLCVQEDPADRPTLQEIIVMLTSRTATLHMPRAPGFCLSNRSEQSTSFSIPGSINDVSITDLDPR
>CRK_Carubv10000407m|PACid:20911075
MCLNNLFSILCFVLAVSFGFVSAQRCGDSLFFTPNSTYDTNRRLVLSTLASNVSSQNNRYYNVSVGEGAGRIYALGLCIPETDPKVCSDCIQPASVRLLQNCPNQTDSWDWRADKTLCFVRYSNSSFFDVKTLMPTQAEYNTGMYKGNVTAYTRTWDAFMEFMLTRVGQTRYLANISPQIGSDSIYVLMQCIPGLSSEDCEDCLKENVQQYKSCCNGYIGGTVRKPVCYFRWDGYPYLGAFGVTPSLPPQVSQPTLRPSPPPPPTPPDGNKISTGAIVAIVVSAVMFLVLLTLGLVIWKRRQSYKTLKSQTDGDLISPQSLQFDFATIESATDKFSMSNKLGQGGFGEVYKGMLPNETEIAVKRLSRNSGQGTQEFKNEVVIVAKLQHKNLVRLLGFCVERDEKILVYEFVPNKSLDYFLFDQTKKSQLDWKRRYNIIGGITRGLLYLHQDSRLTIIHRDIKASNILLDADMNPKIADFGMARNFRVDQTEDNTGRVVGTFGYMPPEYVTHGQFSTKSDVYSFGVLVLEIVCGKKNSSFYQMDDSGGNLVTHVWRVWNNESPLELIDPAIKESYDNDEVIRCIHIGILCVQETPADRPAMSTIFQMLTNSSITLPVPRPPGFFFRNRPNLDPLTYGSELGQSSSMSDPHSRDSDSHTRVTPR
>PDLP_Carubv10026773m|PACid:20912476
NQENKNFTKPSLSLSIMKLINQVLIFWFFLPFSAISGDHEDYKNLIFKGCANQRYPDPTGVISQNLQNMFTSLVSQSAQSSFASTTSGTDNATAVIGVFQCRGDLHAAQCSDCVSKIPKLVTKLCGGGHDGNVMVAARVQLAGCYLRYEISGFPQTSGTEMLFRVCGRKHSGDPGFTGKRDTAFGMAENGVKTGSSGGGGGGGGGGGGGGFYAGEYESVYALGQCEGSLGNSDCGECVKDGFEKAKSECGDSNSGQVYLHKCFVSFSYYTQGVPSIGEPISSGGEKRQHTERTIALAVGGVFVLGFVIVCLLVLRSAMKKKTSKYDDH
>CRRSP_Carubv10026967m|PACid:20913822
MKTLVVKCFLLLALVSSCRAADSIWDLCNKDSNISSSSQVSKNIDSLLATLVSKTPSQGFTTTTSSSYNNKEKVYGLAQCRGDISQTDCSTCIQDAAKKIREICPNQSDSRILYDFCFLRYSQENFIGKLDTAGGLIYFNVANVTETDPKTFDNELGALFDKIRSEAGLPKSQGLGKGKTKLTPFATLNGLVQCTRDLSELDCAQCFATAVGSFMTACHNKRGCRVLYSSCYVRYEFYPFYFPLDPAQTGPNVGRVSSLRLSP
>CRRSP_Carubv10022027m|PACid:20906873
MVSHPLHQSKSIFFLVLFILLIKTLKAQPTYLLSYCYTSGNYTSNSLYKSNLDSLVSVLQSQSSNKGFYSYTSGSSPTTTVYGTYLCRGDISSSTCETCISRASKNVFIWCPVQKEAIIWYEECFLRYSNRQIFSILDQGPFVTWTTYDTMIYQSYFINTVENHIDGLIREAYSSSSYFAKETYQVSFLGEAYDLYGLVQCTPDLDQYDCYRCLKSAYNETEDCCYGKRFALVYSTNCMLTYRATLLAPPPPPPPPPPPPQRLYREYDSPSSDDSFSFKLKGEN
>CRRSP_Carubv10022074m|PACid:20904358
MATMIQSFSSLFCFLSLLSLLFSTSQTMSQADLIHMSTFCNQFSDNFTQASAYEANRDIVLTSLRLRSSLGSYSNATTGITPDIVRGMFLCRGDISLSSCSDCVQTATLEISRNCTHQKEAFIFYEECMVRYSDSSFFSLVDERPYIIRYSLSYAPNLDRFPQTLSDKMDELIINATSSPSLSSTPYFVESEERVKQFEGSFDLDSLAQCSPDLDPRNCTTCLKLAVKEMLECCNQSRWAQIFTPKCLLRYEATALSSPPPPSPSPPPPSPLFSPPSLLPTTPSLVPSPPFFMRPSFGGSFSINAINGKNI
>CRRSP_Carubv10007303m|PACid:20894465
MATTKKISALFCFSALFCLFFTINHAISESDHMKTFCDESSKNTTRNNTTYNTNLNTLLSTLSNQSSFANYYNLTTGLASDTVHGMFLCTGDVNRTTCNACVKKATIEIAKNCTNHREAIIYYVDCMVRYSDKFFLSTLETHPSYWWSSHDLIPKSFGKFGQRLSNKMGEVIVRSSLLSSSFTPYYVMDTTRFDDKYDLESIVQCIPYLDPKNCTTCLKLAFQELTECCGDQLWAFIFTPKCMVSFDTYTSSLPPLPPPSHSGTFWIRG
>CRK_Carubv10006798m|PACid:20895717
MEHVRVIFFFFACVLTLAPFHAFAQVDSYEFDPEFYCLDRGNFTANSTFAGNLNRLVSSLSSLKSKAYGFYNMSSGDSSGERAYAIGLCRREVKRDDCLSCIQTAARNLPKQCPLTKQAVSWYTHCMFRYSNRTIYGRKETFPNSSFIAGEEISANRDEFERLQRELLNRLKGIAAAGGPNRKYAQGNGSASAGYRRFYGTAQCTPDLSEQDCNDCLVYGFENIPRCCDAEIGLRWFCPSCNFRFETWRFYEFDADLEPDPPAIQPADSPTSSARNERIGKGKGGSKVIIAIVIPIVLVALFAICLCLVLKWKKNKSGDRVKVLGQSPLSGSIAEDEFSNTDSLLVHFETLKAATNNFSSENELGRGGFGLVYKGVFSHGQEIAVKRLSGTSGQGDIEFKNEIILLAKLQHRNLVRLLGFCIQGEERLLVYEFIKNASLDHFIFDIEKRQLLDWGVRYKMIGGVAKGLLYLHEDSRFRIIHRDLKASNILLDQEMNPKIADFGLAKLFDTGQTMTHRFTNRIAGTYGYMAPEYAMHGQFSVKTDVFSFGVLVIEIITGKRNNNGGSNKDEDAEDLLSWVWRSWREDTILSVIDPSLTTGSRNEILRCIHIGLLCVQESAAARPTMATVVLMLNSYSFTLPTPSRPAFVLESVMPSNVSSSTEGLQMSSNDVTVSELSPR
>CRRSP_Vine_ChrUn_r_starting_at_28759854
MAMALFTSSLLMQLFGQEQTFLGQFCVRERGNYTNSSTYQANLESLLSSSSNTTADYGFYNSSAGQVNAIALCRADLTPDTCRDCINNSSHDLRRLCPNYKEAIIYYQTCMFRYSDRSIFGTGEISPRFVGTTPGNFPNVTEAIPVLQKLLRDLRNQAASGGPLRKYATGEATLQGRVLYVLVQCTPDSFELQCKDCLDEYIGLIQTNNLTGKGGGADIVGPSCNMRYELYPFYQGLPDAPPPPSSPSPSPSLTADFPSPAPSNGTTGNGMHLNLHDCF
>CRK_Vine_ChrUn_r_starting_at_27441690
MFEINRAGAFLLLLVSTFWLVSSIHAQPTYVSHSCSRPNNASDNANYENNLTALLDSLSSKASLYSFYNDSANQIYSLYLCRGDVNATTCQNCVRTASQEVQQQCQSNRTAIIWYDECKLRYSSENFFGIAATSPYFLLWNTRNNSSPDERDVGGLAFIYTLVSKAPNSENMFGTDVAEAVNNASQNIYGSVQCTRDISNDECRSCLLQQIEEIEGCCQGKIGWNIMGPSCNMRYEQYLFYQQPLAPSTPASQPMPDDNPVAGKGGKNTTDIAIITVSTVTGAAVLLGFYLYCSIFRRKREPEEHVSEEILLHYSTAATHFMEGHIHARDQDNSGELHCFNLTTILTATNNFSDANKLGEGGFGPVYKGKLLNGKEIAVKRLSRKSGQGLEEFKNEVMLIVKLQHKNLVRLLGCCIEREEKLLVYEYMANTSLDAFLFDPIKSRQLDWAKRAAIVGGIARGILYLHEDSRLKIIHRDLKASNVLLDEEMNPKISDFGTARIFGSNQIDANTNKVVGTFGYMAPEYAMEGLFSMKSDTYSFGVLLLEILSGKKNSGFHHPDHSQNLLSHAWQLWNEGKGLEFIDPNLVDNCP
>CRK_GSVIVT01005167001|PACid:17819380
MAMSYLELTFFLSCLLIQLVPFTVAQYFPKEECISDRGNYTDNSTYQADLNSLLTSFSNTQVEYGFYNSSVGEVNGIGLCRGDLTPDTCRSCINNSSQDIQRLCPNYKEAVLYYDLCMLRYSDRSIFGTVETSHSYGLVNGQNFSDIDRSVEERDNLLLDLQEKAASGGPLLKYATNETSAGSETIYGLAQCTPDLEDQECSNCLAVLNSIYADSFKYKQGGNAKAPSCNFRYEIYSFYDPLPDAPAPSPTNSSPPPPNDVTTGDGKSNRTRTIIIVVIATVVSVILISCICICIFLRMRKPKDKDEPEDEILSVESLQFNLGPIRNATKNFSDSNKLGQGGFGAVYKGTLSNGQDIAVKRLSKGSGQGELEFKNEVLLVAKLQHRNLVRLLGFCLEGIERLLIYEFVPNTSLDHFLFDPIKRLQLYWERRYKIIVGIARGLLYLHEDSRLRIIHRDLKASNILLDKEMNPKIADFGMAKIFSLDQTQGDTSRIVGTYGYMAPEYAMHGNFSVKSDVFSFGVLVLEIISGQKNSCFRNGENVEDLISFAWRSWRDGSAPNVIDPSVSSGSRSEIMRCIHIGLLCVQENVADRPTMASVVLMLSSYSITLPLPSQPAFFMHSSMDTEAPLLQDSDSGATRSSDNALSVNDASITELHPR
>CRK_Vine_ChrUn_f_starting_at_18966241
MGFDLFSTRVFLLFLISIFSLFVFANGQSSLYYICGTETPDGDYETDLTSLLDSLSSKASTYTFYNDTLNQIYSLYLCRGDVNATTCQSCVKTAGQEIQEQCQYHKTAIIWYDQCMLRYSNEDFIGTMNTSPGFLMWNVNNRTDPDDKDVGALSLMYKLVSEAPDSEDMVSIKNETSVNNASLMLYGLAQCTRDISDASCSSCLVKLSSEIDKCCQEKVGWRVLGPNCNIRYERYLFYDEVSADPPAPAPAPDNPGGGGNNTIKIVIITVSAITGAAVVLGFFLCFSIFSGKSRGGERKSEEILLNVLDRPTGTHFMEGHMHDQDNTGETYYFNLTTILAATNNFSDSNKLGEGGFGPVYKGKLLDGREMAVKRLSTKSGQGLEEFKNEVMLIVKLQHKNLVRLLGCCIEGDEKLLVYEFMANTSLDAFLFDPTKCKELDWDKRAAIVRGIARGILYLHEDSRLKIIHRDLKASNVLLDEEMNAKISDFGTARIFGSKQLDANTNRVVGTFGYMAPEYAMEGLFSVKSDTYSFGVLLLEILSGKKNSGLYSMDHSQNLLSHAWQLWNEDKGLEFIDRNLVEKCPVSEAVRWIHIALLCVQEDPNDRPPMSSVALMLGSKWVNLPQPSAPPFSVGRSFMSDLSSTSGSG
>CRK_GSVIVG01006739001
MESPRLLFFLYPILILHLLAVTNAQPKFLYYRCSNGVGNYTNNSTYKANLNTLLTSLSSNNEIDYGFYNFSAGQNSDKVNAIALCRGDVMPTACRSCINDSRIQLTRLCPNQKEAIGWYDGCMLRYSNDSIFGKAQTSPSFTMWNLQNVSNVEDFNQVLGNLMASLRSKAASGDWRRKFATEEANVTSFQSIYGLMQCTPDLSELSCSNCLEGAINEIPTCCNRRKAGRVVKPSCNLRYGTYRFYYFTAANAPPPTATPQPSPPSADLSPQPLANTTSTQETRSNSSRTIILIIVPSVIILIIILVGFICFFSRKRSSMEKLETNDEDDIINVESLHFDFDTIRVATNNFSDSNKLGQGGFGPVYKGKLSNGQDIAVKRLSSGSGQGELEFKNEVVLVAKLQHRNLVRLLGFCLDGAERLLIYEFVPNTSLDHFIFDPIRRAQLDWERRYKIIGGIARGLLYLHEDSRLRIIHRDLKASNILLDAEMNPKISDFGMARLFLVDQTQGNTSRIVGTYGYMAPEYAMHGHFSVKTDVYSFGVLVLELVSGQRNNCFRVSENIEHLLSYAWKNWREGTATNLIDPTMRISSISEIMRCIHIGLLCVQENEADRPTMASIALMLNSYSLSLPLPSHPAFFMNTSMNRD
>CRK_GSVIVT01006740001|PACid:17820049
MEMRMDFPRLVFFAYTILIPHLVAVTVAQPDLVYHNCSENVGTYSNNSTYQSNLNTLLSTLFSYKEINYGFYNFSVGQSPNEVNAIALCRGDITQDKCHSCLNDSRLQLPQRCPYQNEAIGGYDECMLRYSNRSIFRTLEILPSFYVPNPNNVSNEDVFNQALKTLLDSLRSKAASGNSLLKFATGEATGTGDKRIYGFMQCTPDLNESSCSSCLEGAINDVPACCGNKEGGRIFKPSCSLRFETFRFYDFTAANTPPPATWPPSSPSPSDNLTPPSPAIVTPTKGKKSNTSRTLILIVVPTVIISVLLISFICFFLKKRRPRGQFLSFEGETRTLESLQFQFSTIRVATDNFSDANKLGEGGFGSVYKGRLSDGQEIAVKRLSAGSKQGEQEFKNEVLLMAKLQHRNLVRLLGFCLERSERLLIYEFMPNLSLHGFIFDPIKQTQLNWEKRYKIIGGIARGLLYLHEDSRLRIIHRDLKASNILLDAEMNPKISDFGIARLFAVDQTQENTSRIMGTYGYMAPEYVLHGKFSVKSDVYSLVMLMLNSYSLNLPIPSHLHFFYV
>CRK_GSVIVG01006742001
MGSDLFSTRAFLLFLISIFSLIVFASGQLSYLYSSCGSETPDGDYKTNLTSLLDSQSSKASTYTFYNDTLNQIYSLYLCRGDVNATTCQSCVKTAGQEIQEQCQYNKTAIIWYDECMLRYSNEDFIGTMNTSPGFLMYNVNNRTDSGERDVGALSLMDQLRGETPYSELMFQTDERPSTDNASLILYGLAQCTRDINTTSCYNCLFDLSSMIQECCQEKVGWRALGPNCNIRYERYRFYDEVSADPPAPAPAPDNPGGGGNNTIKIVIITVSAIAGAAVVLGFFLYFSFFSRKSTRGEQKSEEILLNVLDRPTGTHFMEGHMHDQDNSVETYYFNLTTILAATNNFSDSNKLGEGGFGPVYKGKLLDGREIAVKRLSTKSGQGLEEFKNEVMLIIKLQHKNLVRLLGCCMEGDEKLLVYEYMANTSLDAFLFDPTKCKELDWDKRAAIVRGIARGILYLHEDSRLKIIHRDLKASNVLLDEEMNAKISDFGTARIFGSKQLDANTNRVVGTFGYMAPEYAMEGLFSVKSDTYSFGVLLLEILSGKKNSGLYSTDHSQNLLSHAWQLWNEDKGLEFIDRNLVDKCPVSEAVRWIHIALLCVQEDPNDRPPMSSVALMLGSKWVNLPQPSAPPFSVGRSFMSDLSSTSGSGLGFLISDQSSTSASV
>CRK_Vine_ChrUn_f_starting_at_27957746
MFDIQDTRVFPLLILISIFSLISFINAQPNYDYHLCQGQDGDTANSNFETNLSSLLDSLSSKASLYNFYNDSFNQIYSLYQCRGDVNTTTCHTCVKAAAQQIQERCQFNKTAIIWFDYCMLRYSNEDFFGIPETYTGYLLWNNKNSTESSPILDVGALALIYELVEKAPNSERMFAMDEGVPLDNSSWNIYGLVQCTRDINNVSCKDCLVKLLKNIEQCCRERLGWRIMSSSCHLRYEQTLFYQQSPANQPMPTSGKRRKGTRKIVISTVSAFIVVVILLACYIYYSVFRRKSRGGTYIYIYIIMPVIQQPHRLTCAIKFNLITYSGEKTREDMLLKDLKRPTGKTKFREGGMQASGDKDSGEMYYFDLTTILSATNNFSDANKLGQGGFGPVYKGTLLNGKEIAVKRLSAKSGQGIEEFRNEVLLLVKLQHKNLVRLLGCCIKGDEKLLVYEYMANTSLDAFLFGLSNKKMQLDWAKRAAIIGGIARGLLYLHEDSRLKIIHRDLKASNVLLDDEMNPKISDFGTARIFGSNQIEASTNRIVGTFGYMAPEYAMHGHFSVKTDVYGFGVLVLEIVTGQRNNRFRSGENIEDLLSYAWKNWKEGIATNIVDPMLRDSSTSEIMKCIHIGLLCVQEKEVDRPTMASIVLMLNGDSLSLPAPSHPAFFMHSSSQLDMPIGTNSGQSQSGNTQFSVDEVAITDVHPR
>CRK_Vine_ChrUn_f_starting_at_27966903
MFNIQDTRVFPLLILISISISIFSLISFINAQPNYDYHLCQGQDGDSANANFETDLSSLLDSLSPKTALYKFYNDSFNQIYSLYQCRGDINATTCYDCVKAAAQEIQEQCWFNKTAIIWFDDCMVRYSNKDFFGIPETYTGYLMWNNNNSTESSPRLDVGALALIYELVEKAPNSEMMLATKEGVAMDNSSWNIYGLAQCTGDINNVSCKDCLVKVLKNIEQCCRERLGWRIMSPSCHLRYEQTLFYHQSPANQPMPTSGNGGKRTTKIVIGTVSAFTVVVILLGCYIYYSVFRRKSREARGEEDSGEMYYFNLTTILTATNNFSEANKLGQGGFGPVYKGTLPNGKEIAVKRLSAKSGQGIEEFRNEVMVIVKLQHKNLVRLLGCCIEGDEKLLVYEYMANTSLDAFLFDPTKTKQLDWAKRAAIIGGIVRGLLYLHEDSRLKIIHRDLKASNVLLDDEMNPKISDFGTARIFGSNQIEASTNRIVGTFGYMAPEYAMHGHFSVKTDVYSFGVLVLEIMTGQRNNRFGRRENVEDLLSYAWKNWKEGTATNIVDPTLRDDTTSEIMKCIHIGLLCVQEKEVDRPTMASIVLMLNGHSLSLPVPSHPAFFIHNSSQLDMPLGTRLDQFSVDEATITDLHPR
>CRK_Vine_ChrUn_f_starting_at_27971689
MFDTQDTRAFLLLSISTFLLTIISINGQPSYNHCDCSGPDNDSDSANYIDNLTSLLGSLSSKASTNSFYNDTFNQIYSLYLCRGDVDATTCQNCVKTASQEIQKRCQSNKTAIIWYDECIVRYSNLNFFGIGQTTPMVLMWNAQNTSSREEPPWEAVGMISELLANAPYAENMFNTSEKKLDSGYRYGLVQCSRDMGRDECRNCLTQLRENISQCCNGRRGWHDYVPKLLSKGGENITKTVIITVSTCTAVVVLFGFYIYCSVIRRKHIPDHSREMHYFNFTTILAATNSFSDENKLGEGGFGPVYKVKYLIDTILTALKRFYRGKLLNGKEVAVKRFWPKSGQGHGEFENEVMLLVKLQHKNLVRLLGYCTEGDEKLLVYEYMANTSLDSFLFDPTKSRQLDWAKRAAIVGGIARGLLYLHEDSRLKIIHRDLKASNILLDEEMNPKISDFGTARIFGQNQIDANTSRVVGTFFGVLLLEILSGKKNSGFHNPDHSQSLLSYAWRLWNEDKGLKFIDQNLVDTCPVSEALRWIHIALLCVQEEPNDRPLMSSVALMLGSKSVNLPQPSAPPFSMGRHFMSDQSSTTGTSTVILLPKVHQSFKIECSLSR
>CRK_GSVIVG01006906001
MAMSYLELTFFLSCLIIQLVPLTVAQSVFLTQYCISERGNYTNNSTYQTDLNSLLTSFSNTQVEYGFYNSSVGEVNGIGLCRGDLTPDTCRSCISNSSQDLRRLCPNYKEAVVYYDRCTLRYSNRSIFGTVDTSYSLALANTQNVSDIDLFTQKRDDLLLDLRGNAASGGLLKKYATGETLADFITIYALVQCTPDLDDQECSDCVADLSKSYSDFLKYKQGGRVMAPSCNFRFETARFYDTLPDAPPPSPANSSPPPNDATAGDGKSNRTRTVVIIVVATVVSVILISCICICIFLRMGKPKDKDETEDEILEVESLQFNLGSIRNATDNFSDSNKLGQGGFGAVYKGTLSNGQDIAVKRLSKGSGQGELEFKNEVLLVAKLQHRNLARLLGFCLEGIERLLIYEFVPNASLDHFLFDPIKCSQLYWERRYKIIVGIARGLLYLHEDSRLRIIHRDLKASNILLDEEMNPKISDFGMARLFSLDQTQGDTKRIVGTYGYMAPEYAMRGNFSVKSDVYSFGVLILEIVSGQKNTSFGDEENMEGLISFAWRSWREGSASNLIDPSMNSGSRSGIMRCIHIGLLCVQENVADRPTMASIVLMLSSYSLTLPLPSQPGFFMHSSTNPETPLLQGSDSG
>CRK_GSVIVT01002482001|PACid:17818107
MESPRLLFFLYPILILHLLAVTNAQPKFLYYRCSNGVGNYTNNSTYKANLNTLLTSLSSNNEIDYGFYNFSAGQNSDKVNAIALCRGDVMPTACRSCINDSRIQLTRLCPNQKEAIGWYDGCMLRYSNDSIFGKAQTSPTFTMWNLQNVSNVEDFNQVLGNLMASLRSKAASGDWRRKFATEEANVTSFQSIYGLMQCTPDLSELSCSNCLEGAINEIPTCCNRRKAGRVVKPSCNLRYATYHFYDITAANAPPPSPPSADLSPPPLANTTSTQETRSNSSRTIILIIVPSVIILIIILVGFICFFSRKRSSMEKLETHDEDEITNVESLHFDFDTIRVATNNFSDSNKLGQGGFGPVYKGKLSNGQNVAVKRLSSGSAQGELEFKNEVVLVAKLQHRNLVRLLGFCLDGAERLLIYEFVPNTSLDHFIFDLIRRAQLDWERRYKIIGGIARGLLYLHEDSRLRIIHRDLKASNILLDAEMNPKISDFGMARLFLVDQTQGSTSRIVGTYGYMAPEYAMHGHFSVKTDVYSFGVLVLELVSGQRNNCFRVSENIEHLLSYAWKNWREGTATNLIDPTMRISSISEIMRCIHIGLLCVQENEADRPTMASIALMLNSYSLSLPVPSHPAFFMNTSMNRDMSLELEDNSRVAQSNYLPSRSSHFSVNEASITDPYPR
>CRK_GSVIVT01038008001|PACid:17842454
MAMASLGQLFYISYILTNLVPSTVAQHLLTPFCIPERGNYTNGSSYQANLNSLLTSFSNTTVDYGFYHSSAGEVNGIGFCRGDIGPDKCRSCMNTSSLELRRLCPNSKEAIIYYDICTLRYSNRSIFGTWELDPYLQQPNSDNFWDVNGSNQALTKLLRHLRNKAASGGSLQKYASGEQVDFQTIYAAVQCSPDVPEQQCIDCLDESFKIIPVHMNGKRGGKAMAPSCNFRFEIYLFYEPLPDAPSPSPTNFPPPSFPPPPTNATTGNGKGTNTSRIILIAVVPSVGLTFIITLICLFRKRVHKEKVENDDEITSSESLQFNLDTIIAATSDFSDANRLGRGGFGDVYKGVLSDGKEIAVKRLSRKSDQGELEFKNEVLLLAKLQHRNLVRLLGFCLAGEERLLIYEFLPKSSLDHFIFDPINRAQLDWDKRYKIIEGIARGLLYLHEDSHFQIIHRDLKASNILLDANMNPKISDFGMAKLFTTDQSHAKASRIAGTYGYMAPEYAYKGHFSVKSDIYSFGVLILEIVSGQKICFHKGEELEHLVSYAWRKWREGNALDIVDPTLGDESRSEIMRFIQIALICVQQSVTNRPTIASIVSIFNSYSFPLPAPLQPGFFTHSTTQKMEHNSHVNDVDHSDRNSAHFLTNGDSSSEIHPR
>CRK_GSVIVT01034326001|PACid:17839842
MAILSERTIVLLFFLSSLIIHGSPKPTLLYKFCTENSNYVPNSTYQSSLNLLLTSLSSDATILNGRKFHNTTAGQAPDMVYGLYLCRGDVTDAVCQDCVQTASQEILTKCPNRKEALSWYDQCMFRYSNRSIFSIMEERPSLISFDSLDMEDPDRFDQIVNETMVGLIEKATHNSFERDMFETGEANFNASTKIYGLVQCTPDLSGSNCSTCLENILSRITNCCLGKQGGRILVPSCNFRYELHPFYGDLAAATPPAPSPLSPLSPPGKKGNSSQLLIAIIVPVAGTLIISGFLCYCWLKRKRKAKKKYNSTEEEKVENDITTVQSLQFDFGTLEATTNNFSDDNKIGEGGFGDVYKGTLSSGKEIAIKRLSRSSAQGAVEFKNEVVLVAKLQHRNLVRLLGFCLEGEEKILVYEYVPNKSLDHFLFDPDKQGQLDWSRRYKIIGRIARGILYLHEDSPLKVIHRDLKASNVLLDGDMNPKISDFGMARIFGVDQTRGSTKRVVGTYGYMSPEYAMHGHFSAKSDVYSFGVLVLEIISGKKNSCFYESGQTEDLLSYAWKLWRNGTPLELMDPIMGDSYARNEVIRCIHMGLLCVQEDPEDRPSMASVVLMLSSYSVTPPLPQQPAFCIGSGTRSGFPIN
>CRK_GSVIVT01036853001|PACid:17841657
MPTLLLLCMLVLLNCLATESAPGYLYHICPNTTTFNPNSSYETNLNFALSSLSSNATRDTGFYNVTAGRTPPDVAYGLFLCRGDVTSQVCQDCVATAVNETVRQRCRGFKQAIIWYDECMLRYSNESFFSQVSESPRVSMWNTQNITEPDQFNQVLGDTLDSIRTQAVNDQSGKKFATKEENFTGFQRVYSLVQCTPDLSPDQCDRCLIGTIAILPDCCGGKQGARVLFPSCNVRYELYPFYQSVAAPPSPPPARPSEPSTEGKGGISSKTIVIIVVPTFVSVVIFSILCYCFIRRCAKKRYDTLEAENVEFNITTEQSLQFDLATIQAATNNFSDHNKIGEGGFGAVYKGTLSSGQEIAIKRLSKSSGQGAVEFKNEVVLVAKLQHRNLVRLLGFCLEGEEKILVYEYVPNKSLDYFLFDPDKRGQLDWSRRYKIIGGIARGILYLHEDSRLRVIHRDLKASNVLLDGDMNPKISDFGMARIFGVDQTQGNTNRVVGTYGYMSPEYAMHGRFSVKSDVYSFGVLVLEIISGKRSNCFHESDQAEDLLSYAWKLWRNDTPLEFMGPTTRNSFSKNEVIRCIHMGLLCVQEDPDDRPSMASVVLMLSSYSVTLPLPQQPASFSRTGALSDFPIMALESDQSASKSMTWSVNEASITDLYPR
>CRK_Vine_Chr12_f_starting_at_7312936
METKLYFFFFFLFFAFICLSSAFPTYLKAVCPTTDLYSPNSTYQGNLQHLLSSLYSKAKYGTGFFNTSCGSFPDTVYGSFLCRGDVSADVCLDCVETASREIIIRCPNQKGAITWYDECQLHYSSQSFFSVDADHPVFSLHNENNISNPDQFSRVLNEAMTSLVSQVAFDPSRHMFATKEVNITAYQTLYVLGQCTLDLSGSSCYSCLLNSVAYLPTCCDGKIGGRVLRASCNVRYELYLFYTRSAIAPTPSAIPHPTVRTTDEGKDGLSFSTTLAIVVPTALAVVVILSLCYILLTRKAIKKENHVGNESQPVGSLQFDLDTIRAATDNFADANKIDEGGYGTVYKGILSNGEEISVKRLLGDSGEIAEAFKKEVFLMAKLQHRNLQRLLGFCSGGGERMLIYEFVSNDCLDSLLFDPENRAQLDWPMRLKIIEGIARGLLYLHDDAPLRIIHCDLKVSNILLDGKMNAKISNFGMAIGWVDDQTLVNPHRIAGTYGHFAPECVMHGQFSSQSDVYSFGVLLLEIVSGKRNECSNQPENAENLLSNAWRHWNEGQAMELIDPTLSQCCQNTEVMKYIHIGILCVQEDAADRPSMASVVLMLSGDPSTLPMPRLLPPSVPHRAEPQRTAGELEPSARELGEYNAEIISIDEVTFSELSPR
>CRK_Vine_Chr12_f_starting_at_7332038
MMKSHEFCALPILFSCLVCFLTKAQAQVYVYCDAATNYTSGSVYEKNLNLVLTSLAASASITGFNMTTAGQDPDVAYGLIQCRPDISKGDCQTWSSTSAVEISQRCPNQREAFIQYDNCSLHYSDWRFFSTVNSVPRIVLLNAHNVTNPVLFNDQLESLFENLSSHAASNPSLFAVGSILYTGSTNIYGMMQCTRDLTENNCLGCLQDIRKYIPSDGSQGGQVISLSCSLRYEISPFFLLPPPPPPIRVASPPPPFLGGNSTPTGTSDGENQTLRTIVIVAIPVAIACVVSIICGCFLWRTRRKIKKISFGSNTSTESLLIDLTTLKVATRNFSDECKLGEGGFGPVYKGELSDGREIAVKRLSSTSGQGLEELTTEVMLVTKLLHKNLVKLLGFCLEEEEKLLVYEYLPNGSLDKILFDHSRRFSLEWERRYKIIVGIARGLLYLHEDSQLRIIHRDMKASNILLDEHMNPKISDFGLARLFHGSQTQGNTNRIAGTCGYMAPEYAKNGHFSTKSDAYSFGILVLEVVAGQKNSGFHNSVNLQNLAWQHWANGTALDLVDPRLGDQWPRHEVLECIQTGLLCIQEVAADRPSMSEIVLMLSSHTITTPVPLHPPVLAGSRNFESSETMDATKFDQYNRKAMQQSVNDVAISELTPRN
>CRK_GSVIVT01019201001|PACid:17828923
MGRFCNILFFLCAVTIHLSIGTAQVRFTFKKHACVASGNYSANSTYSTSLNIVLSSLSANASRPDRFYNTTAGLSPDDKVYGIFLCRGDTKPQLCQDCVKAASEDLVNRCPNQKEAIIWFDVCMVRYANRAIFSYMEQRPRGSAQSPTAIRSDSGEFNRILGDLMDRLVTRAVSGSPQDMFAIEEVKVTDFRNLYGLVQCTPDISQHFCNVCLRNALGDIPTCCGWREGGRVLAPSCTIRYESGPFFETNGTTVPSSPPATSSSQPPTNPTIAPVATNNFSNGNTLGRGGFGDVYKGVLSNGQEIAVKRLSKKTDQGEPEFKNEVLLLAKLQHRNLIRLLGFCLDGEERLLIYEFLPNSSLDHFIFDPANRVCLDWERRHRIIKGIARGLLYLHEDSRLRIVHCDLKASNILLDEDMNPKISDFGMARLFSMDETHANASRIAGTYGYMAPEYAHQGHFSTKSDVYSFGVLILEIVSGQKICFDNGEELEHLAWRHWNEGRVVDIVDPILGTNLRNEIIRCLHIGLLCVQESVANRPTMALIVSMLNSYYLPLPSPSRPGFLMQSSTQIAGHSSQMRISTHFTVNEVSITDLYPR
>CRK_GSVIVT01019205001|PACid:17828925
MGRFCNILFFLCAITIHLSLGTAQVLFTFKKHACVASGNYSANSTYSTSLNIVLSSLSANASRPDRFYNTTAGLSPDDRVYGIFLCRGDTKPQLCQDCVKAASEDLVNRCPNQKEAIIWFDVCMVRYANRAIFSYMEQRPRGSAQSPTATRSDSGEFNRILGDLMDRLVTRAVSGSPQDMFAIEEVKVTDFRNLYGLVQCTPDISQHFCNVCLRNALGDIPTCCGGREGGRVLAPSCTIRYESGPFFETNGTTVPSSPAATSSSQPPTNPTIPPEKRSKISRIVLTTAVPTVIVVLIILIWFIVRWNCKEKVENDEIISVESLQFNFSTIKVATNNFSNGNTLGRGGFGDVYKGVLSNGQEIAVKRLSKKTDQGEPEFKNEVLLLAKLQHRNLIRLLGFCLEGEERLLIYEFLLNSSLDHFIFDPANRVCLDWERRHRIIKGIARGLLYLHEDSRLRIVHCDLKASNILLDEDMNPKISDFGMARLFSMDETHANASRIAGTYGYMAPEYAHQGHFSTKSDVYSFGVLILEIVSGQKICFDNGEELEHLAWRHWNEGRVVDIVDPILGTNLRNEIIRCLHIGLLCVQESVANRPTMALIVSMLNSYYLPLPSPSRPGFLLQSSTQIAGHSSQMRISTQFTVNEVSITDLYPR
>CRK_GSVIVT01015799001|PACid:17826444
MPPRFNITLLFLCMLGLLRCLTLSPAAALTYLNNSCPQTPNTTAAISPNTTYQTNLNLLLSFLSSNATIDSGFYNATVGREPSDVVYGLFLCRGDLSPQLCQECVGAATNKSRDQCQGIKAAVIWYDECILHYSNQSIFSTLIEEPILMMRNTVNLTDPDGFNRTLQGIMDSIRTQAVNDRSGKKYYATKEENYLAPQMVQRVYSLVQCTPDLSATQCNLCLLGVEDYLQECCSARQGARVVFPSCSFRYEFYPFYTAEAGAEAPAPTPLLLPPAPPSQPTTEGKGGISSQTIITIVVPTVVSVGIFYILCYCFISRKARKKYNTEEENVENDITTVQSLQFDFGTLQAATNNFSDDNKIGQGGFGDVYKGTLSSGQEIAIKRLSRSSVQGAVEFKNEIVLVAKLQHRNLVRLLGFCLEGEEKILVYEYVPNKSLDCFVFDPDKQGQLDWSRRYNIIGGIARGVLYLHEDSRLRVIHRDLKASNVLLDGDMNPKISDFGMARIVGVDQTQGNTNRVVGTYGYMSPEYAMRGHFSAKSDVYSFGVLVLEIISGKKNGSFYESGQTEGLPSYAWKLWRDGTPLELMDPMMGDSYARNEVIRCIHMGLLCVQEDPDDRPSMASVVLMLSSYSVTLPLPQQPAFFIRSGTQSGFPINALESDQSASKSTPWSLNETSISELYPR
>CRK_Vine_Chr14_f_starting_at_20858683
MLFPLLYSLIFLYPHLSLSYENPRQYLCGDTDYYTSNSSFSDNLGWALQALRNTTASTGFSTTTTGNHRVQVTALALCRATIAPSDCQQCVDAASSGIRSVCPDQTAAQVWYTLCFLRYSSDNFVNITDDQIAFRLYDVRRAPDPDVYDAKVKMLMQNLSSTAGVSEKRYAVGRTAVPENQTLYGYVECTRDIDGDSCKRCLLTAIASIDSCCLGQWAGWIATPTCDLQFNMDPVHADWFNAPYINTNVIQTPAPSSPFILVSPPATEPVVVAADKGGGGGGLVIKISAILAVGIVVLIVVGLCVVIQWRKRDKGVKGSSGIEAKDCEEILSEDVGMGSFIYDLGVLVSATDGFSLENQIGTGGFGSVYKGILANGEEIAVKKLAPGSTHGSKGFSNEVRLLLKLQHRNLIQLFGCCVEGEHRMLVYEYLHNKSLDYFLFDKSKSSLLDWPKRYNIILGVARGLFYLHEDSQYRIIHGDIKASNILLDKEMNPKISDFGLAKLVEDEQSHHQTRCIAGTFGYMAPEYALRGVMSAKMDVFSFGVLTLEIISGRKNYDLRFDEQNPDLLKLARRLEKEGRLTELVDETISSFPRDVALKCIRIGLLCCQESTQDRPTMSYVVEVLSDDSVTIPIPKNEQNLGNESSQNNFGHFPI
>CRK_Vine_Chr14_f_starting_at_20930027
MPSPLRRCLVFLFPLLSLAYEDPRANLCDGTITYAPNSTFSSNLDRALQTLQNTTASNGFATTIAGSISQTVTALALCRATITPSDCQLCIDAATSGIRNVCPNGTAAQVWYTLCMLRYSSQNFVNKTDYTIAFILVDTRDAPDPDHYDAKTKMLMQNLSSTAGVSERRYAVGRTTAPENRTLYGYVDCTRDVDGDSCKRCLLTTTSAVDSCCLDRWAVWIATPTCNIQFDMDPVHDDWVNGPYINTDTTPSPALAPALAAYNHAGSGSRVIKIAVALTVGTVGIVVLAVVVLCVVKWRKRDEVEREGFEVAEEDSEGIGTRSFLYDLEVLVAATDNFCLANRLGAGGFGSVYKGVMENGEEIAVKKLAPGSTQGREEFSTEVRLLLKLQHRNLVRLFGCCVEGENMMLVYEYLHNKSLDRLIFDKSKSALLDWTKRYNIIIGVARGLLYLHEDSQLRIIHRDIKASNILLDGLMNAKISDFGLAKLINDEQTHHRTQRIVGTFGYMAPEYASRGFMSSKIDVFSFGVLILEIISGRKNYDMEFDEQDWELLKLAWRLEEEGRLTDLVDVTIGSFPLDHVLKCIRIGLLCCQRSIRARPTMSSTILMLLNDSATMSNGGTHDYQNISDR
>CRK_Vine_Chr14_f_starting_at_20952967
MMSIPLLCCCLISLAAYLSLAYEDPRGQSCGETTYYAPNSTFSSNLDLALETLSNTTASTGFATTTAGDSSQTVTALALCRATITPSDCQLCVDAAASGVRSACPNQTVAQVWYTLCMLRYSGYYFVNKTDYTIAFTLYDTRHAPDPDAYDVKVKMLMRNLSSTAGASEKRYAVGRTAAPENLTLYGYVDCTRDIDGDSCSGCLLAATSAINSCCLGQWAGWIATPTCNIQFNMDPVHEDWVNGPYVNTDTTPALASSPTTEPVMGPAGNGAGGGGLAIKISVILTVGTVVLVAVVLGVAMKWRKRERVEKGGSGISDEDNDQEIMRERIGTRNFIYDLDALVAATDNFCLANRLGAGGFGTVYKGIMENGEEIAVKKLTPGSTQGREEFSNEVRLLLKLQHRNLVRLFGCCVEGENRVLVYEYLQNKSLNYFLFDKSKSALLDWPKRYNIIMGVARGLLYLHEDSQLRIIHRDIKASNILLDEGMNPKIADFGLARLFKDEQTHHRTRRIAGTFGYMAPEYAIRGFMTAKIDVFSFGVLILEIISGRKNYDPQLNEQNRELLKLAWRLEQEGRIMELVDATIGSFSQDNVLKCVRVGLLCCQQLTQDRPTMSSAMLMLSNDSVTIP
>CRK_Vine_Chr03_r_starting_at_10539976
MSVVIVFLCIFLYSLPLAWSQTPANYQPGFLYTFCNNNSHAGSTKFQSNLGALLSRSLNNEGGISSFSMVYEGEDPDKVYGLFLCRPDVSKHICQSCIDAATLKIVQVCQHKKEAIIWYNECFLRYSNRSFFSNLEMKPTLYMWNTQNASAPDKFDQKLGEMFQNLTAQATSSDDMYAIGQVEVSNFLNLYGIVQCTRDLRMSYCRRCLDEVVGYIPNFMEGKQGGRVLAPSCYIRKGRKTKWIATGTSLSGIVVVAFCVYYVIRRRKGADPGGRLDAEDYSSETLQGDMLAKSKEFPVIGFDIVYEATQHFSNDNKLGEGGFGPVYKGTLSDGKEIAVKRLSSTSGQGLQEFKNEVILIAKLQHRNLVRLLGCCLEGNELLLIYEYMPNKSLDFFLFDSTRGLELDWKTRFSIINGIARGISYLHEDSRLRIIHRDLKPSNILLDGDMNPKISDFGLARIFAGSENGTNTAKIVGSYGYMAPEYAMEGLYSNKSDVFSFGVVLLEIITGRKNAGFHLSGMGLSLLSYAWQLWNEGKGLELMDPLLGDSCCPDEFLRCYHIGLLCVQEDAFDRPTMSSVIIMLRSESLTLRQPERPAFS
>CRK_GSVIVT01035007001|PACid:17840287
MVSSISTLVLLLATISSVTAATANDNYTTLLSLNCNGTRAVNTQSFDVNFVDAMEIISQEIASSGFGMAESGENATDKAYGLGQCLNYLSNVDCRLCYSQSRVQLPLCLPSTSARVYLNGCFLRYGNYNFSEEAVDDLDSVACGSSGNVTEVGFRDGANGLIQNLTNGAYEDRDYYKEGNATISSDVKIYGVAQCWRSLNKSGCRDCLEKAREKIVGCFPASEGAALNAGCVVRYSMNPFYVASSASSGSSSATRRRALVATLSIIAAVLVIGAAILWGRRRPPTNGDSENPDGSSEILRLISESHLSFKYDDLRKATKDFDLGNKIGQGGYGSVYKGTLPDGREIAVKRLFINTTQWLDQFFNEVNLISQVQHKNLVKLLGCSVEGPESLLVYEYLCNTSLDRFLFDSFRKKALDWGKRSDILVGTAEGLAYLHEASEVRIIHRDIKASNILLDERLKPKIADFGLARYFAEGQSHLSTGLAGTLGYMAPEYVVHGQLTEKADVYSYGILVLEVLTGKKSNSSVSSSTESQSLISQVWGHFNTKTLIQVLDLDLQDQCSEKEAINVFQVGLLCTQASPNLRPPMWKVVEMLTSKSKDLPLPTQPPFVNVKGVELRSSGSESSMKGSSSSKFPVSMNRMSLSIMQGR
>CRK_GSVIVT01032435001|PACid:17838361
METGLLLSIIFLATTFSFIHSTKANPRADIIARICSNDYAHNFSNYLDSYSKIITQLRDELPKTKFAFKEAGEPPDKIYVLAQCMDDLSFQDCQACFSQISSLFPGCFPATGGRVYLDGCFLRGDNYSFFQDTLTPMDYLVTAFVFLVFFFIFLADISGVQNFDDVAKSVIDELVRMTPSRDGYAAYDESANGITVYGMASCWKTLDRDRCASCLASAAISAFACFPSAEGRVLNAGCFLRYSDYKFYQGFDFSFYSFSWGSLADATLSFISHVVGVVSVCILAIIIGFFIGKAAYQKRNQQNEANGNSIMRKFVMIEHIPQIIFLINEEIEVDSSVVKRSLQFKYTTLEKATDYFNEANKLGQGGFGEVFKGTLRDGREIAIKRLFITGQSGAQEVYNEIDIIGSACHKNLVRFLGCCFTRHDSFLVYEFLPNRSLDRVLFDTEKKKELPWKIRLGIIMGTAEGLEYLHKDCHVRIIHRDIKASNVLLDFRYRPKIADFGLARFYSTDRALTGTAIAGTLGYMAPEYLAQGRLTDKVDVYSYGVLILEIVSGVQNNKFQLDDSLNTLATATWKHFQSNTMTEIIDKGMEIEDMEEVTRVIQVGLLCTQESPTLRPAMTEIIQMLKQKDVSLPIPSKPPFTEENLTISPALGCPRRPAVDAYDLCISCDHSDTELR
>CRK_Vine_Chr14_r_starting_at_27364368
MPSSIKVHSKPTWLISFFILFSLSSSDPRTSEAGLYCSPAKSTDKNFVPVFVKEMEFLSQLVTLNLWGSHFVNSTPPMYGLAQCHQDLSHLDCLLCYAAGRTKLPRCLPATSARIYLDGCFLRYDNYSFFSESVDPDHDTVNCSSGSGAIVDQVAKLEFVKNVHRVINNVTATAVANGGYGVAVVEGGAVGVYALAECWKTVNSSGCRACLQKASNEVRGCLPGKEGRGLNAGCYLRYSTEKFYDNGGESEGGSGSSRTGLTIAIVLAAAALILVSLFAAYAGYASLSKIKEERKNLGKVASIINKSSLNFKYETLERATEYFNPSRKLGQGGAGSVYMGTLPNGEIVAVKRLIFNTRQWVDEFFNEVNLISGIQHKNLVKLLGCSIEGPESLLVYEYVPNRSLDQFMFDKNKIQTLNWEQRFDIIVGTAEGLAYLHGGLQMRIIHRDIKGSNILLDENLTPKIADFGLARCLGADKTHLSTGIAGTLGYMAPEYLVRGQLTEKADVYSFGVLVLEIVCGRKNSVFTQDSGSLLQRVWKLYKSNKLVEAIDDCLKDDFPEKEASDVLRIGLLCTQASVALRPSMTEVVWMLTHKDWEIPPPNQPPFLNAHVLESAISRSNSANTSMSNMATKIEVSGPFTESSSMHSSMDHQEEQKLMQ
>PDLP_GSVIVT01030681001|PACid:17837134
MEPRTLHLLPLFTSLVSLLSLPLPSHSSNDDFVFMGCSQIKYTPNSPYESNLDSVLTSLANSATYSTYNNFTIMGSSPQDVVYGLYQCRGDLSMPDCATCVARAVSQLGSLCSQTCGGALQLQGCFVKYDNDTFLGVEDKTVVLKKCGPSVGYEAERMGRRDAVLGSMGASSGGYRVGGSGDVQGVAQCVGDLSVGECQDCVSEAISRLKTDCGTAVYGDMFLGKCYARYTTAGAHTYAHPNHDSSHDDGEKTFAIIVGLLAGVALIIIFLTFMRK
>CRK_GSVIVT01012618001|PACid:17824147
MTMCSQILKTDKELTFSHVFLLLPLLLLSTPAIAQPMYTFCDSGTGNYTSNSSFENNLKHLLQSLPSNTYLTCFNITSMGIDANRVSGRALCRGDVTDKVCWICLENASREIMKECKSQEAIIWYELCQVHYSYRILSGMDAYTGKYPLWNNQEKNVSDPLSFYEVLNDLMRNLTIKAAQGPSKLMFGTDQVKFSRSDTIYGLVQCTRDLTVDSCRKCLSSALGDLKACCYGRGGGTIFSRSCNMRYGLTRFYDTPSVKGEWKTWMIVLVICVPTFAAAVLVGSCVLYYRGRTGTQNDEEKSQRALLHNLATPTAAAITQEFNLLSSQELPFMELATIRAATNDFSESNKLGHGGFGTVYKGVLPNGKEIAVKRLSKKSWQGIEEFKNEIILIAKLQHRNLVRLLGCGTEGQEKLLIYEFMPNKSLDIFIFDADKRQQLNWEICHNIIDGIARGLLYLHEDSRLKIIHRDLKPNNVLLNHDMVAKISDFGMARIFGENQNAANTRRIVGTYGYMAPEYAMEGMFSMKSDVFSFGVILLEIISGKRNSGFHLTGHAHTLPAYAWKLWNEGKGLEFVHPLLTESCPTEVVLRCIHIGLLCVQENPADRLTMSSVVVLLESKSMALPEPKQPPFSVGIAIQFNQSPTTPLSVNELAVSSFLPR
>CRK_GSVIVT01012617001|PACid:17824146
MMSSQGVSKAIQLLFISSVLSGFPDLVCADPPYNVCSTTTTYGLNSLFQSNLENLLDSLPSKAFVSHFDNTSIGNGLDRVNGAFLCLNYVANDQCRNCISTAAYHVKKLCPNMNEAIVWEDECQILYSNETFLGHLSTTGNIPLDNMKNVSDLESEQLRFRSVVNDTLQNLIKQAAFNSSTDMYATKPVVFTDVDILYALVQCTPDLSPDNCSICLQTATTEILAVYYFSRGARLLSRSCYLRYEFYPFYEVATEPQAPVSPQNPGTRKDGRRKTGMILIITSVSVSLVVATLAFYVYCLATRNGKKKERKQYLNREVQLPDIDDPSYTGPYQFHGRKSLNSQEFLFIDLATIHEATDNFSELNKLGQGGFGPVYKGVLRDGKEVAVKRLSSDSEQGSEEFTNEVLLIMKLQHKNLVRLLGFCVDREERMLVYEYMPNSSLDVFLFDPRRRAQLDWSRRLNIIGGIARGILYLHEDSRLRIIHRDLKASNVLLDCDMKPKISDFGMARIFGGSEGEANTATIVGTHGYMAPEYAMEGLYSVKSDVFSFGVLLLEIITGRRNSGFHLSKRAPSLISYAWQLWNEGKGSELMDPLLTDSCCQNEFLRCYHIGLLCVQEDAFDRPTMSSVVMLKSETVTLRQPERPAFSIGRFTDCDEKNACGCSVNGLTVSNIGPR
>CRK_Vine_Chr10_r_starting_at_70603
MCSKNMKTDKDLLSAMLLLLPSLVLLLTPVTADPLGKVRSNKTYTPNSPFENNLKGLLQSLSSNTHLTGFNSASVGSNTNQVHGRALCRGDVAAQDCKNCVENASQEIMKVCKSEEAIIWYEFCQVQYSYQMFSVMVYTGKYPDSNSQKKNVSDPGHFYSFQKDLMGNLTNDAAFDHAKLMFAVGETKLSRNLTIYGLVQCTRDQPGGFCSNCLMSAFGDLSGCCKTHEGGTILRSCNMRFEVHRFYTVPTVNGEWKMWMLVLVICIPIFAPAVLIGSCILYRRGRKGTQNDEEKSQHTLLHDLVTPTTVAMIQEGSLLGPQELPFMDFATVKAATDNISDSNKLGQGGFGTVFKGVLPNGNEIAVKRLSRKSWQGAEEVKNEIILIAKLQHRNLVRFLGCGIEGDEKLLRYEFMPNKSLDIFIFDEDKELQFNWETRHNIINGIARGLLYLYEDSRLKIIHRDLKPNNVLLDHDMVAKISDFGMARIFCEKQNAANTRRIVGTYGYIAPEYAMEGIFSVKSDAFSFGVILLEIISGKRNSGFYLTQLAPTLLAYAWRLWNEGKELEFVDSLLTESCPAEEILM
>sdCRRSP_Vine_Chr07_f_starting_at_1419656
MASLSNMLILVIGLLGLYGTVRSDPDTSVTLILCNGGGYTKGDPFATSLTYVVEDLEAKTPKRKGYNYYNISPYPNSFAYGYASCSQNLTSKDCSTCLSSAKTAMFGTCDNRIGARAVLHDCQIRYEQYPFDD
>PDLP_GSVIVT01028413001|PACid:17835565
MGLPPKPLSLLSLSLTFLTILGFFPSAKPSTDFTNLVYKGCADQKFQDPSGVYSKTLKPLFDSLVSQSSTKNFSTATSGEGQSSITGLYQCRGDLSNSQCYTCVGKLPDLCTKLCGKAIAARVQLSGCYMRYEVAGFKQVTATELLYKVCGSTQASQSGFEEKRDTTFGMMEKGVEGGDGFYTGTYESVYVLGQCEGDMGGSDCGDCVNTAVERVKTECGDSISGQIYLHKCYISYSYYPTGVPSQSSAESGQSTEKTVALVVGGVAALGFGIACLMFVRTAFKKHHSNY
>PDLP_GSVIVT01011675001|PACid:17823476
MSVSVSLCLSSLLIFLITFSALPSPSISAIDTFIFGGCAQIRYVQGSPYESNVNSILTSLVNSASAPGIAALYNKYTVPGPTSQDTVSGLYQCRGDLNPGDCARCVARCVSQLGALCLDSCGGALQLEGCFVKYDNATFLGVEDKTVVVKKCGPSIGYDSDALTRRDAVLGYLEGGTQTFRVGGSGNIQGMAQCVGDLSASECQDCVSDAIGRLRSECGTSAWGDMFLAKCYARFWEGGDRSHTANDGYGYDHHDHDNDNDEDIEKTLAILIGLIAGVALIIVFLSFLRKVLEGKDGK
>CRK_Vine_Chr17_f_starting_at_3404386
MIRILTLQQMFLSIFFALVFFSVNLTGAYESPRFQECGVDADKYTNNSLFAANLAHALNNIRTYTAHTGFNTTTVANGTEPVTALGFCRPDQTPMECQACIDSATSGILEVCLYQKTAQIWYNLCMIRYSFMDFLSLVDRTPIFSLWTDFETQSSDVYYQTLLAMVKNLSSLDAVSKRRYAVGWSRVNEATKVYGYAQCTPDLSGESCSSCLVSCTEEMNTYCWNKWACWSGMPSCSIMFDRYPIFNQSIDTPEILLNLPSKTDSETQAEEAPKTGRRGRSSMVIGVSGAVVGTVILVVAAGWMIMKGRHKTNKGQRRGSGDEEDAEESIREGLGMRNFLYDMEALVAATDNFSSANRLGGGGFGFVYKGRMHNGEEIAVKKLTVGSTQGVEEFSNEVEVLVKMRHRNLVKLLGCCTQGDEKMLVYEYLPNKSLNYFLFDKSRSALLDWQKRSNIMVGVARGLLYLHEDSQIRIIHRDIKTSNILLDEHMNPKISDFGLAKLFPDEQSHLRTRRIAGTVGYMAPEYAIRGLMSTKIDVFSFGVLMLEIISGRKNYDPQLDDQRRELLNLTRRLERQGRLMELVDTTIGSFPEDEVKKCIHIGLLCCQDNMQERLTMSSALMLLLNNPVTMPPPGRLGVTINFISDNMDRRSHGHEQW
>CRK_GSVIVT01007713001|PACid:17820464
MHFSIRIPQCKVWISLVYSMLLFSLSLSDPRISQAGLLCGDTKSAPSIYIPNFIQVMEAIAKSMVQQGWGYANITKSPVIFGLSQCYSDLSKDDCLSCFAESRTKLPRCLPAIAARIYLDGCFLRYDNYSFFNESIDPNHDMVRCSEPSGVLKDNYTRSEFSKKVDEVINNVTKTAVQKQGFAVAGMKGGAVVAYALAQCWKTVDQKGCRDCLVNAESAVRRCLPGSEGRALNAGCYLRYSTEKFYNDGTAKKSGKGLSDTGMIIAFILSVLAVCLLAFLGAFVGYILLSKRKRNNNNALARIPTCINRSDLNFKYETLERATNFFDSSRKLGQGGAGSVFKGTLPDGRTVAVKRLFFNTRQWVDEFFNEVNLISRIQHKNLVGLLGCSIEGPESLLVYEYVPNKSVDQILFGKNPTSCLSWQQRFEIIVGTAEGLAYLHGGSEVKIIHRDIKGSNILLDENLNPKIADFGLARCVAPDKSHVSTGIAGTLGYMAPEYLVRGQLSEKADVYAYGVLILEIVCGRKNCIFVQGSDSVLQTVWKHYKSNSVVRSVDPSLKGDFPLNEARNVVQIGLLCTQASFALRPSMSQVVQMLTDQNSVIPEPMQPPFLNASVLDPSNSLKNSITRNLTPSFHTATEPPSTHSSNSSAMASQESYTPSAMDVSGPR
>CRRSP_GSVIVT01005284001|PACid:17819453
MTLSHHLLLLGVLSLWHCSADSADPLGVFCNKDTNIGSGNASADFDDLSVQLVSKASTNGFVAISFGSGQYLVHGLAQCRGDVGKEGCSTCIQDAAKQIRTRCPNKADARILFDYCFLRYSDKDFIGKVDTGFGIFLRHGAKVTETERFNEELGKLMEKIRSQAVEPQNAGLGKGQTKLTPFVTLYALVQCTRDLSPLSCAQCLAIAVGNFSDFCYNMKGCRVLYSSCYARYELYPVSFRLGSALMFSNTQK
>CRK_GSVIVT01035188001|PACid:17840416
MESRGLRPLMAVVIWWWWLISPAVSDPQTNLLNQGCSTYNVTNLSDFYTNLNATFSDLETQLNNNKLFDTAERTRSGDSVYAMVQCRNYMSAEDCLACFADAQSLIRRCGAANGARVIYDGCFLRYESSSFYDQTTLAGNAPICGNDTASQVTAFQSAVEGLIADLEVATPRINRFYAAYKMEVVGGGGATVYGVAQCAETASQTACQECLQVAKSNINSCLPSKNGRAIDAGCFLRYSDVAFFADNQTTNITPFLQKGGSNKKKAIIGGVVGGVGIVLIIVVLLLWYRTYRSSRKAKLASTGDLLGVTELQGPVNYSYNDLKTATRMFSEENKLGEGGFGDVYKGHLKNGKIVAVKKLFIGQTDGAKANFESEVKLISNVHHRNLIRLLGCCSKKSELLLVYEYMANSSLDKFLFGEKRGALNWKQRLNIIVGIARGLAYLHEEFHVCIIHRDIKPNNVLLDDDFQPRIADFGLARLLPEDQTHVSTKFAGTLGYTAPEYAIHGQLSAKADTYSYGVVVLEIISGQRCNEMKVEPVTEFLLERAWKLYENDNHLELVDESLDPEEYDAEEVKKIIEIALLCTQSSASMRPTMSEIVVMLYSKDALQHGPPTRPTFISSNNRAGGDTSASTWDYASNATASFSGVSGR
>CRK_GSVIVT01035186001|PACid:17840415
MEFGRGLVSLMTVGIWWWWLMREAVSDPQTNLLIQGCSTYSPPNLSDFYSNLNDTLSDLKTQLSDNKRFATAQRTRSTGTVYGLAQCRNYMSTEDCVACFNTAQSDIRNCSSANGARVIYDGCFLRYESSSFYDETTGSGNTAICGNQTAAQATAFQEAVNGLLSDLETATPRTNDSYAAYKKEVVGGGGATVYGVAQCVERASASACKECLKVADGNIKSCLPSTDGRAVDAGCFLRYSNTPFFADNQTTDILPFLEKGGSTKKKAIIGGVVGGVCLFLLLIMLFVWHQHSRRAKAAPRGDMLGVPELQGPVNYSHRDLKSATKNFRAEYKLGKGGFGDVYKGYLKNGTTVAVKKLIIGQPNRAKADFESEVKIISNVHHRNLLRLLGCCKKGSELLLVYEYMVNSSLDKFLFGERRGALNWRQRFDIIVGTARGLAYLHEEFHVCIIHRDIKSSNILLDNDFQPRIADFGLARLLPEDQTHLSTKVAGTLGYTAPEYAILGQLSEKVDTYSYGVVVLEIISGRKCNEMKAEDVTEYLLERAWTLYENDKHLELVDESLDPEEYKAEEVKKIIEIALMCTQSSVSMRPTMSEVVFLLRSKISSLEHGPPTRPAFIDSDYRAHGDSSTATGSSASNATASISHFSGR
>PDLP_Vine_Chr04_f_starting_at_13339675
MDLSSKPIFLPSIAVLLFFACSGFLVPHIEAASGYSNLVYNSCANQTLTDPIESYSQTLSSLLGILTAKSLHSSFFKGSVGDDHAAFFGLFQCRGDLSNANCYNCVSRLPALSKRLCGESLGARVQLSGCYIQYEADGVAENSEPELLYKLCSETEARGSGFEEMRTEAFAAVEMGVKSSGNNGFYQETSGEVNLMAQCQRDLDICECGECMTNAVQVAQEECKSSVSGQIYMGKCSLSYTFYPNGIPSTNSHHEKGTETSSAKMAAIAVGAAAALFFGLFFLKLIKSWVKKGDDDF
>CRK_GSVIVT01013796001|PACid:17824971
MKMKQAHPSAPSPSLLFLFIITLSVIELSAGDPRSRMIQITCANQPEHNSTIFVPNFVAMMENISNQVRTSGFGVAISGSGPDANYGLAQCYGDLSLLDCVLCYAEARTVLPQCFPYNGGRIYLDGCFMRAQNYSFIEEYTGPSDHALCGNETRKNSTFQESARQAIKQAVADAPNNNGYARSKVIVPGTANESAYVLADCWRTLNASSCRACLENASSSILGCLPWSEGRALNTGCFMRYSDTDFLNKEPDNGSSRGTVIIIVVPAVSAVIVLLVLGAIGVYIWKQRKIQKKRRGSNDAIKLVKTLHDSSLNFKYATLEKATGSFDNENKLGQGGFGTVYKGVLTDGREIAVKRLFFNNRHRAADFYNEVNIISSVEHKNLVRLLGCSCSGPESLLVYEYLPNKSLDRFIFDTNRGKALNWEKRCEIIIGTAEGLAYLHENSTNRIIHRDIKASNILLDSKMRAKIADFGLARSFQEDKSHITTAIAGTLGYMAPEYLAHGQLTEKVDVYSFGVLLLEIVTGRQNNRSKTSEYSDSIVTIAWKHFQLGTLEELFDPNLMLHNYHNGNIKNEVLRVMQIALLCTQEAPSLRPSMTMELNEACANPSYPLNAAISGSVANMSHSSFYPR
>CRK_GSVIVT01005158001|PACid:17819373
MAMSYWELTFFLSCLLIQLVPLTVAQFFPKEECISDRGNYTDNSTYQADLNSLLTSFSNNQVEYGFYNSSVGEVNGIGLCRGDLTPDTCRSCINSSSQDIRRLCPNYKEAVLYYDLCMLRYSYRPIFGTAQTSPDYALVNTQNFSDIDHSTQERDNLLLDLQEKAASGGPLRKYATNETSASSETIYALAQCTPDLEDRECSNCLASLINTYASFFKYRQGGRAMAPSCNYRYEIYSFYDPLPVAQAPSPTNSSPPPPNDATTGDGKSNRARTVIIIVIPTVVSVILISCICICIFLRVRKPKGKNETNEEILSVESLQFNLGPIRNATDNFSDSNKLGQGGFGAVYKGTLSNGQDIAVKRLSRDSRQGDMEFKNEVLLVAKLQHRNLVRLLGFCFEGIERLLIYEFVPNTSLDNFLFDPIKRSQLSWERRYKIIIGITRGLLYLHEDSQLRIIHRDLKASNVLLDEKMNPKISDFGMARLFSLDQTQGDTSRIMGTYGYMAPEYAMHGNFSMKSDVFSFGVLVLEIVSGQKNTCFHNGENVEDLLSFAWRSWRDRSVSNLIDPSVSTGSRSEIMRCIHIGLLCVQENVADRPTMASVVLMLSSYSVTLPLPSQPAFFMHSSIDPEPPFLQDFDSGVTKSSDNASPQMSVNDVSITELHPR
>CRK_GSVIVT01005163001|PACid:17819376
MAMGYLELTFFLSCLLIQLVPFTVAQFFPKEECISDRGNYTNDSTYQADLNSLLTSFSNTQVEYGFYNASVGEVNGIGLCRGDRTVDTCHSCINNSSQDIRRLCPNYKEAVLYYDFCTLRYSDRPIFGTEETSPYYPLGNTQNFSDIERFTQQRDELIHDLRGKAASGGALRKYATGDSTVNLETIYALVQCTPDLDEQECDDCIAGLSSQVADFLKYGRGGNAKAPSCNFRFETYRFYDPLPDAPPPSPTNSSRPLPNDATAGDGKSNRTRTVVIIVIATVVSVILISCICICIFLRMRKPKDKDETEDEILEVESLQFNLGSIRNATDNFSDSNKLGQGGFGAVYKGTLSNGQDIAVKRLSKGSGQGELEFKNEVLLVAKLQHRNLARLLGFCLEGIERLLIYEFVPNASLDHFLFDPIKCSQLYWETRYKIIVGIARGLLYLHEDSRLQIIHDDLKASNILLDEEMNPKISDFGMARLFSLDQTQGDTKRIVGTYGYMAPEYAMRGNFSVKSDVYSFGVLILEIVSSQKNASFGNEENMEGLISFAWRSWREGSASNLIDPSMNSGSRSGIMRCIHIGLLCVQENVADRPTMASIVLMLSSYSLTLPLPSQPGFFMHSSTNPDAPLLQGSDSGVINSSNNVSAPVSVNEASITDLHPR
>CRK_GSVIVT01005266001|PACid:17819441
MESKGLVLLITGGIWWWWLMRVAVSDPQTNLLNEGCSTYNASSVSNFYSNLNATLSDLKTQLNDNNHFATAERTRTGDSVYAMVQCRNYMSTKDCVACFTAAQSLIRNCSAANGARVIYDGCFLRYESSSFYDQATLPGNAAICGNQTASQVTAFQAAVEGLLADLEVATPRTDDFYVAYKKEVVGGGGATVYGMAQCAETVSPSACQECLKVANGNINSCLPSTYGRAVDAGCFLRYSNTPFFADNQTTNITPFLEKGGSSKKKAIIGGVAGGVGLLLLISVLFLWYQQSRKAKAAPRGDILGATELRGPVNYSYRDLKAATKNFSEENKLGEGGFGDVYKGTLKNGKMVAVKRLFIGQPNRAKADFESEVKLISNIHHRNLIRLLGCCGKRSELLLVYEYMANSSLDKFLFGERRGALNWKQRLDIIAGTARGLAYLHEEFHVCIIHRDIKSSNILLDNDFQPKIADFGLARLLPEDKSHLSTKFAGTLGYTSPEYAIHGQLSEKVDTYSYGIVVLEIISGRKCNEMKAEPVGEYLLERAWKLYEDDKHLELVDESLDPEEYKAEEVKKIIEIALMCAQSSVSMRPTMSEVVVLLRSKGSLEHGPPTRPTFVESSKRNPGDTSISTGSSASNATASISHFSGR
>CRRSP_GSVIVT01005286001|PACid:17819454
MTLSHHLLLGLLLLLVVLSLWHCSADSADPLGVFCNKDTKIGSGKESANIDHLLVELVSKASTNGFLATSYGSGQYLVYGLAQCRGDVGKEDCSTCIQDAAKQIRTRCPNEADARIWFDYCFLRYSNKDFIGEVDTGFGIYYYNVDNVTETERFNEELSKLMEKIRSQAVEPQNAGLGKGQTELTPFITLYALVQCTRDLSPLSCAQCLAIAVGNFPNFCDNRKGCRVLYSSCYTRYELYPFFFPISSAKNFSNTQMMMVYP
>CRK_GSVIVT01006430001|PACid:17819887
MAILSERTIVLLFFLSSLIIHGSPKPTLLYSFCTENSNYVPNSTYQSSLNVLLTSLSSDATILNGRKFHNTTAGQAPDMVYGLYLCRGDVTDAVCQDCVQTASQEILTKCPNRKEALSWYDQCMLRYSNRSIFSIMEERPMLTMSNSLDMDDPDRFDQIVNKTMVGLIEKATHNSSERDMFETGEANFNASTKIYGLVQCTPDLSGSNCSTCLENIFSRITNCCLGKQGARILVPSCNFRYELYPFYGDLAAATPPAPAPSPLSLLSPPGKKGNSSQLLIAIIVPVAGTLIISGFLCYCWLNRKRWNIFTNNYHHSYSNNLSVVIFSILCYCFICRKAKKKYSSTEEEKVENDITTVQSLQFDFGTLEAATNNFSDDNKIGEGGFGDVYKGTLSSGKEIAIKRLSRSSAQGAVEFKNEVVLVAKLQHRNLVRLLGFCLEGEEKILVYEYVPNKSLDCFLFDPDKQGQLDWSRRYKIIGGIARGILYLHEDSQLKVIHRDLKASNVLLDGDMNPKISDFGMARIFGGDQTRGSTKRVVGTYGYMSPEYAMRGHFSAKSDVYSFGVLVLEIISGKKISHFYESDQTEDLLGYAWKLWRDGTPLELMDPIMRDSYARNEVIRCIHMGLLCVQEDPDDRPSMASVVLMLSSYSVTLPLPQQPAFFIGSGTQSGFPIKAESDQSTSKSTPWSVNETSISELYPR
>CRK_GSVIVT01006681001|PACid:17820014
MFDIQDTRAFPLMILISIFSLISFINAQPIYDYHLRQGQDGDTANRNFETNLSSLLDSVSSKASLHKFYNDSSNQIYSLYQCRGDVNTTTCHTYVKAAAQEIQEQCRFNKTAIIWFDSCMLRYSNKYFFGIPETYTGYLMWNNNNSTESSPSLGVGALALIYELVEEAPNSEMMFATKEGVAMDNSSWKIYGLVQCTGDINNVSCKDCLVKLLKNIEECCRERLGWRTMSPSCHLRYDQRPFYQQSLANPPLHTSGKGGKRTTKIVIGTVSAFMVVVILLGCYIYYSVFRRKSRGGEKSREDILFKDLKRPTGKTKFREGNMQARGEEDSGEMYYFNLTTILTATNNFSEANKLGQGGFGPVYKGTLPNGKEIAVKRLSAKSGQGIEEFRNEVMVIVKLQHKNLVRLLGCCIEGDEKLLVYEYMANTSLDAFLFDPTKKKQLDWAKRAAIIGGIARGLLYLHEDSRLKIIHRDLKASNVLLDDEMNPKISDFGTARIFGSNQIEASTNRIVGTFGYMAPEYAMHGHFSVKTDVYGFGVLVLEIVTGQRNNRFGRRENVEDLLSYAWKNWKEGTATNIVDPTLRDDTTSEIMKCIHIGLLCVQEKEADRPTMASIVLMLNGHSLSLPVPSHPAFFIHNSSQLDMPLGTRLDQFSIDEATITDLHPR
>CRK_Vine_ChrUn_r_starting_at_27459480
MGSNLFSTRAFLLFLISIFSLIVFASGQLSYLYSFCGSETPDGDYKANLTSLLDSLSSKASTYTFYNDTLNQIYSLYLCRGDVNATTCQSCVKTAGQEIQEQCQYNKTAIIWYDQCMLRYSNEDFIGTMNTSPGFLMWNVNNRTDPDDKDVGALSLMYKLVSEAPYSEDMVSIKNETSVNNASLMLYGLAQCTRDISDASCSSCLVELSSEIDNCCQEKVGWRVVGPNCNIRYERYLFYDEVPADPPAPAPAPDNPGGGGNNTIKIVIITVSAITGAAVVLGFFLYFSFFSRKSRRGHMHDQDNTVETYYFNLTTILAATNNFSDSNKLGEGGFGPVYKGKLLDGREIAVKRLSTKSGQGLEEFKNEVMLIIKLQHKNLVRLLGCCMEGDEKLLVYEYMANTSLDAFLFDPTKCKELNWDKRAAIVRGIARGILYLHEDSRLKIIHRDLKASNVLLDEEMNAKISDFGTARIFGSKQLDANTNRVVGTFGYMAPEYAMEGLFSVKSDTYSFGVLLLEILSGKKNSGLYSTDHSQNLLSHAWQLWNEDKGLEFIDRNLVDKCPASEAVRWIHIALLCVQEDPNDRPPMSSVALMLGSKWVNLPQPSAPPFSVGRSFMSDLSSTSGSGLGFLISDQSSTSASV
>CRK_GSVIVT01006683001|PACid:17820016
MEMRMDFPRLVFFAYTILIPHLVAVTVAQPDLVYHNCSENVGTYSNNSTYQSNLNTLLSTLFSYKEINYGFYNFSFGQSPNEVNAIALCRGDITQDKCHSCLNDSRLQLPQRCPYQNEAIGGYDECMLRYSNRSIFRTLEILPSFYVSNPNNVSNEDVFNQALKTLLDSLRSKAASGNSLLKFATGEATGTGDKRIYGFMQCTPDLNESSCSICLEGAINDVPACCGNKEGGRIFKPSCSLRFETFRFYDFTAANTPPPATWPPSSPSPSDNLTPPSPAIQFQNSAVDECGVKLTFSGKKSNTSRTLILIVVPTVIISVLLISFICFFLKKRRPRGQFLSFEGETRTLESLQFQFSTIRVATDNFSDANKLGEGGFGSVYKGRLSDGQEIAVKRLSAGSKQGELEFKNEVLLMAKLQHRNLVRLLGFCLERSERLLIYEFMPNLSLHGFIFDPIKQTQLNWEKRYKIIGGIARGLLYLHEDSRLRIIHRDLKASNILLDAEMNPKISDFGIARLFAVDQTQENTSRIMGTYGYMAPEYVLHGKFSVKSDVYSLGVLILEIISGQKNNCFHVGENTEYLLTHAWISWREGTASSMIDPTLRDGSTSEIMRCIHIGLLCVQENVADRPTMASVMLMLNSYSLSLPIPSHPASFLRSNIDQNISSGLEHNSRSTDSDLSRSSSPINSQYIRLE
>CRK_GSVIVT01006872001|PACid:17820093
MTMSYLELTFFLSCLLIQLVPFTVAQYFPKEECISDRGDYTDNSTYQTDLNSLLTSFSNTQVKYGFYNFSVGEVNGIGLCRGDLTPDTCRSCINNSSQDIRRLCPNYKEAVLYYDQCTLRYSNRSIFGTVDTSDSYALQNTQNVSDIDLFTQQRDDLLLDLREKAASGGLLKKYATGEAVADFITIYALVQCTPDLEDQECSDCVADLSKSYSDFLKYKQGGRVMAPSCNFRFETYRFYDTLPDAPPPSPANSSPPPNDATAGDGKSNRTRTVVIIVAATVVSVILISCVCICIFLRMGKPKDKDETEDEILEVESLQFNLGSIRNATDNFSDSNKLGQGGFGAVYKGTLSNGQDIAVKRLSKGSGQGELEFKNEVLLVAKLQHRNLARLLGFCLEGIERLLIYEFVPNASLDHFLFDPIKCSQLYWERRYKIIVGIARGLLYLHEDSRLRIIHRDLKASNILLDEEMNPKISDFGMARLFSLDQTQGDTKRIVGTYGYMAPEYAIRGNFSVKSDVYSFGVLVLEIVSGQKNTSFGDEENMEGLISFAWRSWREGSASNLIDPSMNSGSRSGIMRCIHIGLLCVQENVADRPTMASIVLMLSSYSLTLPLPSQPGFFMHSSTNPETPLLQGSDSGVINASNNVSARVSVNETSITELRPR
>CRK_GSVIVT01007706001|PACid:17820460
MRVVFLFLMASGFVSNLMADPRTTVAGFQCNSTEAVSSVLLAQNFVPAMANLSTQVNEDGFGTSIVGEAPNAVFGLAQCFKDLSSIDCQLCFSEIRSILPKCYPDTGGRIFFDGCFGRYENFSFFDQGMDSVQLKNCSSSKNSSQPGIFKEALERVIESVSLKAQKNQGFAVASHSVSNLTLHALAQCWESLDKKTCNSCLQASASSIMSCYPGVDGRSLNAGCYMRYSNEVFWNLSRHTGLSAGRKALYIILGLAVGGFLILAGIGLWKKGHLRQSFGKSLKDIYGSGLSSALAHSQLNFRYQELRQATNNFDSSNKLGQGSYGSVYKGILLDGREVAVKRLFLNTRQWIDQFFNEVHLINQVRHKNLVKLLGYSVDGQESLLVYDYYPNKSLDHFIFDENQAQILDWKKRIDIIQGVAEGLSYLHEESEIRIIHRDIKASNILLDDKLKPKITDFGLARSFAEDQTHLSTGIAGTLGYMAPEYVVHGHLTEKADVYSFGVLLLEILTGQRCSNGTGAKPGQFFLAKIWSHYKAETVDEIMDRHFYDEEVKDEILHAVHVGLLCTQATPSYRPTMAKVVELLRSTKNQENVFPTDPPFLDVLSVENLEEGDGIHLLSGASAPGFSGSTGSVLYGR
>CRK_GSVIVT01013798001|PACid:17824973
MKMKQANPSAPSPSLLFFFILTLSVIELSAGDPRSRTIQMMCGNQREHNSTIFVINFVAMMENISNQMRTSGFGVAVLGSAPDATYGLAQCYGDLSLLDCVLCYAEARTFLPQCFPFTTGRIYLDGCFMRAQNYSFIEEYTGPSDHALCGNETRKNSTFQESARQAIKQAVADAPNNNGYARSKVMVPGTANESAYVLANCWRTLNAISCRACLENASSSILGCLPWSEGRALNTGCFMRYSDTDFLNKEPDNGSSRGTIIIIVVSAVSAVIVLLVGGAIGVYILKQRKIQKKRRGSNDAIKLVKTLHDSSLNFKYATLEKATGSFDNANKLGQGGFGTVYKGVLADGREIAVKRLFFNNRHRAADFYNEVNIISSVEHKNLVRLLGCSCSGPESLLIYEFLPNKSLDRFIFDTNRGKALNWEKRCEIITGTAEGLVYLHENSKIRIIHRDIKASNILLDSKMRAKIADFGLARSFQEDKSHISTAIAGTLGYMAPEYLAHGQLTEKADVYSFGVLLLEIATGRQNNRSKTAEYSDSLVTIAWKHFQLGTLEELFDPNLMLHNHDNGNIKNEVLRVMQIGLLCTQEVPSLRPSMSKALQMLTKKDEHLPTPTSPPFIDERTMELNEACENPSYPLNAAISGSDASISHSSFYPR
>CRK_GSVIVT01013799001|PACid:17824974
MYSSFPFTFYPLCLLLLCFFIPHSLSDPRTTQVALICSNRTALMPERQTFIANFLEAMDQVTPLISTQRYADVTSGTGSTAVFLFGECMEDLSQNDCNLCFALCKTQLLRCVPFQKSTRGGRSFYDGCYIRYDDYKFFDEALSAEDKTVCGTKDFSGDQTVFRANAIELVRNLSVEAPGNDGFFVGSVNRSNISVYGLAQCWEFVKGSACAECLANATSRIGLCPPKEEGRVLNAGCYLRYSTQKFYDNSTSDFVEENEGSSRLAIILGVTSSSFALLLIIAMTVFFVRKKRAKRRREKKQLGDLLATVNKSKLNFSYETLEKATNYFHHSNKLGQGGSGSVYKGIMPDGKVVAIKRLFFNSRQWVDHFFNEVNLISGIDHKNLVKLLGCSITGPESLLVYEYVPNQSLHDYLVKRNAPPLAWEMRYKILLGIAEGLAYLHEESMLRIIHRDIKLSNVLLDEDFAAKIADFGLARLFPEDKTHISTAIAGTLGYMAPEYVVRGKLTEKVDVYGFGVLVIEVVCGKRNNSFTQDSFSILQMVWNLYGTGRLYEAVDPSLGGNFQEDMASRVLKVGLLCVQASAELRPSMSLVVKMLTENHETPQPTQPPFLHSGNAESSPLVKAETSHSLPESGTQSSKNSMTQSWIEPR
>PDLP_GSVIVT01027651001|PACid:17834994
MGGSTHSVRAPPNSSLSGPPISWAGLLSPVNIGLGSDTKRLHMKNSFLKKKPNQTQNQTREKKNWMRRLKKKMLRSLQPHSTDNIFIFALRLYSLFFIFSSLNSHGRLVDSHIFIYAGCSQEKYQPNSAFEGSLNSLLASVVSSAPQTSYNSFAMGNGSSTSTEGAVYGLYQCRGDLKTTDCSRCIESAVSQISLVCPYSYGAGLQLEGCYVRYEHVDFLGRLDTSLMYKKCSKSVSNDVEFYRRRDDVLADLQTATGFRVSSSGLVQGFAQCLGDLSSGDCSACLAEAVGKLKNLCGSASASDVFLSQCYARYWASGYYDFSSDSSSNQDQVGKTVAIIVGVLAGLAIVVVLLSFLRRALGKSFKIFLMFQISHFHFHHNMMNIMMQVEKMVERE
>PDLP_GSVIVT01027913001|PACid:17835175
MGFPTKPFSLLFPFMVLFTNLELTPLAESATDYTALVYKGCAEQALSDPNAGQALSALFGSLVSQSTKAKFFKTTSGTGQTSITGLFQCRGDLSTSDCYNCVNKLPQMSDKLCGTSIASRIQLYGCYILYEVAGFAQISGMKMLYKTCSATNVAGSGFAERRDTAFSSMESGMVSGHGFYATSYESVYVLGQCEGDVGDADCSECVKSAVQRAQVECGSSISGQIYLHKCFISYSYYPNGVPRRSSSDSSSSSSSGTRQTTGKTVAIIVGGAAALGFVVICMLFARNLMKKHEDF
>CRRSP_GSVIVT01030634001|PACid:17837101
MPFSRFASFLCLLSFLLLLNNAVGVDPLFHFCTGSEKFIDNGPYETNLNKLMDSLQILAPPTGFGKASVGLNADRSNGLALCRPDVSNTDCKACVTEASTEILKRCPDYKAAIIWYDNCLLKYSNMDFFGQVDHQKFYSFNEKNVSNPASFNQKTRELLSRLVEEAFVAPNMYATGEVDLEESKKLYGLVQCTRDLSTIDCKQCLDDAVSEVPNCCDGKEGGRVATGSCNIRYETYPFVKS
>CRRSP_GSVIVT01030635001|PACid:17837102
MYFSRFATSLYLLSFAFLLQTIVGTDPLFHFCSSSEKFIDNGTYETNLNKLMGYLYLAAPPTGFGKGSVGEKNDKVNGLALCRGDVSNTDCKACITESSGEIRKRCPDNKAAIIWYDYCLLKYSNVNFFGQVAYQNRFYMWNLNNVSDPASFNQKTKELLSNLAQKAFINSKMYATGELELEESEKLYGLTQCTRDLSSSDCKKCLDDAISELPNCCDGKEGGRVVGGSCNIRYEIYPFVNS
>CRRSP_Vine_Chr12_f_starting_at_7342467
MYFSRFATSLYLLSFAFLLQTIAGTDPLYHFCSSSQKFIDNGTYETNLNKLMGYLYLAAPPTGFRKGSVGENNDQVNGLALCRGDVSNTDCKACITESSSEIRKRCPDNKAAIIWYDYCLLKYSNVNFFGQVDHQNMFYMWNLNNVSDPDSFNQKTKELLSNLAQQAFNAMKMYATGELELEESEKLYGLTQCTRDLSSSDCKKCLDDAISKLPNCCDGKEGGRVVGGSCNIRYEIYPFVNS
>CRRSP_GSVIVT01030637001|PACid:17837104
MLRFSPYKCCISLTMKPSPALSKMSFSRFASFLYLLSFVLLLQTVVGVDPLFHFCSSSEKFIDNGPYETNLNKLMGYLYLAAPPTGSGKGSVGQNHDQVNGLALCRGDVSNTDCKDCITEASTEIRKLCPDNKAAIVWYDHCLLKYSNMNFFGQVDYQNRFYMWNLNNVSYPTSFNQKTKELLSHLAQQGFVNQKMYAVGELELEESKKLYGLTQCTRDLSSSDCKKCLDDAISELPSCCDGKEGGRVVGGSCNIRYEIYPFLVNS
>CRK_GSVIVT01038006001|PACid:17842452
MAIFSERAIVLLFFLSSLIIHGSPKPDLFYSLCTENGNYEPNSTYQYNLNLLLTSLSSNAATLNGRKFHNQTAGQAPDMVYGLYLCRGDVTDAVCQNCVQTASQEILTKCPNRKEVISWYDQCMFRYSNRSIFSIMEERPSVTGSNELEMEDPDRFDQIVNETMVGMIEKATYNSSERDMFETGEAKFNASTKIYGLAQCTPDLSGSDCRRCLENIFSRIPNCCYGKQGARILGPSCNFRYEVYPFYGDFAAAAPLAPSPLSPPGKKGNSSRLLIVIIVPVVGTVIIFGFLYSCWLNRKMRKIRTEGSKSDSTPSAFGEDSQSMDSTMDSLLFDLKTLRAATNNFSDANKIGEGGFGAVYKGLLSSGLEIAIKRLSRNSGQGTEEFKNEIALLAKLQHRNLVRLLGFCLEAKEKILVYEFVPNKSLDYFLFDTDKQSQLDWPTRHKIIVGIARGLLYLHEESRLKIIHRDLKASNILLDSKLNPKISDFGMARIFFMEQSQANTTRIVGTYGYMSPEYAMHGQFSVKSDVFSFGVLLLEILSGKKNSCFNNSECSQDLLSYAWRQWKDRTALELIDPIVGGEYSRSEVMRCIHIGLLCVQEDAADRPTMASVALMLNSYSVTLPLPSKPAFFLHSKKESNPSTSKSVSMSVDEGSITEVYPR
>CRK_GSVIVT01006680001
MFDTQDTRAFLLLSISTFLLTIISINGQPSYNHCDCSGPGNDSDSANYIDNLTSLLDSLSSKASTNSFYNDTFNQIYSLYLCRGDVDATTCQNCVKTASQEIQKRCQSNKTAIIWYDECIVRYSNLNFFGIGQTTPMVLMWNAQNTSSREEPPWEAVGMISELLANAPYAENMFNTSEKKLDSGYRYGLVQCSRDMGRDECRNCLTQLRENISQCCNGRRGWQIMCPSCYLRYEDHQFYNHKTLAPSPPPPPSLLPSLVVTALQGPPEDDQGKGGKNITKTVIITVSTCTAVVVLFGFYIYCSVIRRKRIRGTTGTCCMEAHMHARDQDHSREMHYFNFTTILAATNSFSDENKLGEGGFGPVYKGKLLNGKEVAVKRFWPKSGQGHGEFENEVMLLVKLQHKNLVRLLGYCTEGDEKLLVYEYMANTSLDSFLFDPTKSRQLDWAKRAAIVGGIARGLLYLHEDSRLKIIHRDLKASNILLDEEMNPKISDFGTARIFGQNQIDANTSRVVGTFGYMAPEYAMEGLFSVKSDTYSFGVLLLEILSGKKNSGFHNPDHSQSLLSYAWRLWNEDKGLKFIDQNLVDTCPVSEALRWIHIALLCVQEEPNDRPLMSSVALMLGSKSVNLPQPSAPPFSMGRHFMSDQSSTTGTSTGFLMSDQD
>PDLP_Cucsa.012150.1|PACid:16951507
MSATERRLPFSSFLTFLYGAIVILTSPSSSASLDTFVFVGCTIQKYIPNSPYDSNLNLLLTRLVTSSASATYGNFTVLGSASQNTIYGLYQCRGDLNSGDCSQCVAGAVSRLGTICSDACGGALQLEGCFVKYDNKSFFGVEDKTVVLKKCGASIGSDVEGLTGLDAALEYLVSSGGTYKTGGSGDVRSVAQCVGDLSVSECQDCVSDAIGRLKSACGPYSWGDLFLAKCYARFTTGADHAQDNGNGFGYANANANKEESKGNDNETNKTLAIIIGLIAAVALLILFITYLNKKCEKGKGCK
>PDLP_Cucsa.034790.1|PACid:16952645
MTPLRSQLLILLFGLSFSFLPFFSLSAIDTFVFGGCTQLRYSPNSGYESNLNSLLTSLVNSATYSSYNNYTIQGSSPQDALSGLYQCRGDLSMPDCATCIARAVTQLGGLCSDTCGGALQLEGCYVKYDNSSFLGVEDKTVVLKKCGPSVGYEEEAMGRRDAVLGALVGASGGYRVGGAGKVQGVAQCVGDLSGSECQDCLGEAIGRLKSDCGTADFGDMFLGKCYARYNTHGPPVFSKAHHDKSNGDGEKTFAIIIGLLAGVALVIIFLVFIRKVFERSGNSIFHPLFYFLYLRNLFE
>CRRSP_Cucsa.043630.1|PACid:16953080
TLLLIVTTTVSQPQFFHHNCSNVGNYTNTSPFKKNLDTVLASISTNSQVDKAHVISQTCPNQMEAAGWYHDCQILYSNKTIQGVGDTSARILYFNTGKASDPIEFNQAVGELLNGLRQKLTETGTPTLKSEYGVKKVPNSNIDIYGLLDCFHDLSSLDCDKCLIRLQSILPSCCNASLGARFMAGSCQLNYEIVPIYAAILPSPIAPSPDNILYSGGYMAPEYALDGQFSVKSDVFSFGQKNICFRNGKKAWKNWKAGIPVNVIDPKLKDGSTFEMMRCIHIGLLCVQENAVDRPTMASVVLMLNSSSFTLSVPSEPAFFMHSNIEEANNVVKPNDGHMKSTSLEPSVNEVSITVLRPR
>CRK_Cucsa.045470.1|PACid:16953370
MGTSKNLLFLCLILIFMVSTTVSQTDIITHSCSNTGNYTTNSVYKQNLDNLLSSIASNTEIDYGFYNFSAGQDPDRVNAIALCLADLTVDECRRCIQNSTRRILEDCPNQKEAIGWYTVCMVRYSNRSIFRVGNDRVLGPVFVSGQTASDIDGYTRSLRTLLQRLRNEASSGDSRHKYAVGEVEATNLDNIFGFVQCTPDLSSVDCNNCLMKAAENVRNGSMGTRIFSTSCFLRYETNDIFYNTESLPPTAGGGGATPPPMSSPPLPPTPGNKTRTVIIVVVSIVSVIILVVAIFIILRLRKRKNRKSTDKFEGVVIGDATDEISSVETIQFDFETIKIATNDFSSENKLGQGGFGAVYKGKLPNGQRIAVKRLANNSQQGDVEFKNEVLLVVKLQHRNLVRLLGFCLQRTERLLIYEFVPNASLDQFIFDFTKRTLLDWEKRFKIINGTARGLLYLHEDSRLRIIHRDLKASNILLDEEMNPKIADFGMARLFEVDETQGNTSRIVGTYGYMAPEYLMHGQFSIKSDIFSFGVLILEIVSGKKNSCFRNGEKIEDLSSFAWKNWKAGTSKNVIDSTLSVGSNVEMLKCIHIGLLCVQENAADRPTMATIVLMLSSMSLSLPVPSEPAFFMHSNFDESTTQSKTNQWLEMNEKANDHSESIPLQSLADSSTRDLSPR
>CRRSP_Cucsa.045480.1|PACid:16953372
MAMEDGPMSNKLFIDFIHYILLVFPTISQPPFFDKACSDKGNYTTNSPFKKNLDAVLFSLSSNNHFDSGFYNASSGENPDRATAMALCRGNVAFEKCRSCVNDSAHRIIQECPNQKEAVGWYQDCQIRYSNNSIFGVRDSSVMRAYMNLQKSPDPIGFSQTLRSLLDGLRNEAASGTSTRKSAAGQLAVPSPSVDTIYALVDCFPDLSSLDCNGCLSQLQSYIPACCNASIGARITATSCQLNYEIQPFFELSPPPPPSQPPSVVAQPPPSAVKAPSPTSPSNEX
>CRK_Cucsa.045500.1|PACid:16953374
MEIIRTWRTLIFLYTVFLTLMIYIHPTISQLDFAKSSCQDAGNSNILNSTYQKNLESLLSSVSSDPQLINYGFYNLTVGEEAERVNAIALCIGDTSTERCRICVDESSWKILEVCPSENGGIVWYNQCLLGYSGSGNYDWGRESIFNGNKASTNRDKFVEAVKRLMGRLRVEAALGNSTRKMGKGEISAGNETVYGLVQCMPEMSSGDCDNCIGEGLALISEARMGARIFRGGCVLRYENYIFFKPTANASPSSSPLPGPTPGSKRGKGKTTAIIVTIVSILSIVILSIAIYFVLLMKRRKKIPSDEIQIKGIAFQEATSEISNVEAIQFDFETIKVATNEFSDKNKLGQGGFGAVYRGKLSNGQDIAVKRLSRDSNQGDLEFKNEVLVVAKLQHRNLVKLLGFSLDGNERLLIYEFLPNASLDHFIFDIVKRTLLDWKTRYRIINGIARGLLYLHEDSRIRIVHRDLKASNILLDGQMNPKIADFGMARLFKLDETRCHTQKIVGTYGYMAPEYAYHGEFSPKSDVFSFGVLILEIIRGEKNIDFCNNNGERDVDLLNFAWKSWREGKPENVIDEILVSGTNVEMIRCIQIGLLCVQENVVDRPTMAAIVLMLNNFPITLSLPSKPAFLLYSTNNDVYSNSHNFPTATLPASQNGMSVSDFSAR
>CRRSP_Cucsa.045510.1|PACid:16953375
MMIMIYPTISQLDFARSSCPDAGNNSTLPNNTYWKNLETLLSTVSSDPQLINYGFYNLSAGEEADRVNSVALCIGDISMDICKICVKESSQKILTVCPNEKAGIVWYDQCLLRYSGSSSGNYDWGMESIFNGNKASSGPDRFVEGVKRLMGRLREEAASGNRTDRKLGKGEISAGNETVYGLVQCIPDMSSGDCDKCVGEGLVLISEARMEARIFRW
>CRK_Cucsa.045520.1|PACid:16953376
MGSLRLIKPLFFILAAAHFIFPTTSQPDFLFRTCSNNSNYTKNSTFSKNLSNVLLSISSNTRFNNYSFYNATSGHNPDRATALALCRGGVPLEQCRSCVYNSTLRITQDCPYQKEAAGWYQDCQIRYSNNSIYGMEDSSPQVFFWNLRTADDPVGFNDALWNLLDGLRKEAALGSSVLKSAWGGEKIRSPSMDTVYGLVDCYPDLSYLGCFDCLRNLQTIIPSCCNASIGVRLIATSCQLNYEFHPIYPLPPTPPPPPYSPPPPPSPLALLSPTSSPKPGNNDNTGRTKTIVIITVTVVSVAILLVAIFIILILRKQNHKRPSDNFEDISYEDTENEISSMEMIQFDFDSIKAATDDFAIENKLGQGGFGVVYKGQLPNGQLIAVKRLANNSQQGDVEFKNEVLLMLKLQHRNLVRLMGFCSQQTERILIYEFVENGSLDHFLFGIILVSFSDFEKRRLLDWETRYKIINGIARGLLYLHEDSRLRIVHRDLKASNILLDIDMNSKISDFGMARLFEVDQTRGNTSRIVGTYGYMAPEYVIHGLFSVKSDVFSFGVLVLETVSGRKNSNFCSGETSEDLSSFAWTNWRAGTISNVIDSTLTSGLRLEMIRCIHIGLLCVQENIANRPTMTSVVMMLSSASLTLPIPSKPAFFMHTTTNRYDTTLRSDESNSESVSDQYSRNNISITEIHPR
>CRK_Cucsa.045530.1|PACid:16953377
MLYSFILPLPYFMFHTTSQLPPFLQVTCSNKAGNYTKNTTFKKNLDTVLLSISSKTSYIDYGYYNGTSGQDPDRATALALCRGGVELEQCRRCVYNSTLRITQDCPNQKEAEGLYQDCQIRYSNNSIYGVKDNSVQLFLFNLVKVEDWVGFNEALRSLFDRLKMEASSGSSIQKSAWGGEKVRSPSMDTVYGLVDCFPDLSYLDCFDCLNQLQASLPSCCNASIGVRLAATSCQLAYELHPVYAPLPPPPSPLPLLMWPPPSPPSPSPAHENNYDNSGRSRTTFVIIMVTIVSAAVILLVTILILIKKKRKRPSDNFQDISDGGTSNEIISIVEMIQFDFDSIKVATNEFASENKLGQGGFGVVYKGKLADGRAIAVKRLANNSQQGDVEFKNEVLLMLKLQHRNLVRLLGFCLQGSERLLIYEFIPNGSLDHFIFDFAKRTLLDWEARCKIINGIARGLVYLHEDSQHRIIHRDLKASNILLDLDMNSKISDFGMARLFEVDQTQGNTNKVVGTYGYMAPEYVIHGRFSVKTDVYSFGILVLEILSGQKNNSFHNEELSEDLSSFAWTNWMAGTISNVIDSTLTIGSRIEMIRCIHIGLLCVQENVTNRPTMTTVVMMLSTSSLTLPMPSKPAFFLHX
>CRK_Cucsa.045540.1|PACid:16953378
MFPTTNSQPDFTYHSCSSNANYTNNSPFKKNLHNVLLSISSKTTQLDYGLFYNATSGEYPDRATALALCRGGVSLKQCRSCVYNSTLRITKDCPKQREAEGWYSDCQIRYSNNSIYGVLDTTIKYVRWNTQKAVNPRGFNKVLRSLFDGLGREAASGSSVQKSAWGDKKVPSSNVDIVYGLVDCFPDLSYLDCLDCLNRLQNFLRTCCNDSMGVRIFGISCQLNYDNTPIYPSLLSSPSLPPSPLPSSSPTPALKPQQTTSLVKTSLDRVGSELFIRLGIGRPIAVKRLAINSQQGDLEFKNEVLLVLKLQHRNLVRLLGFCLQGSERLLIYEFIPNGSLDSFIFDLEKRTQLDWKRRYKIINGIARGLLYLHEDSRFRIIHRDLKASNILLDQEMNAKIGDFGMARLFDVDQTQGNTNRVVGTFGYMAPEYVKQGHFSVKSDVFSFGILVLEIVSGKKNNNSHSGEHSEDLSSFVWTNWRAGTTTNVIDSTLTVGSRTDMERCIHIGLLCIQENAVDRPTMNSVVTMLSSSSLSLPLPRKPAFFLHSATTNNNIASX
>CRK_Cucsa.045550.1|PACid:16953379
MDMGNLSLGSRLFLLFSLCSQLLFITTTSQPDFFYHICSKKGNYTNNSPFEKNLDHVLASISSNSITDTRQVDYGFYNATSGEDPDTANAKVLCRKGCPLEQCRTCANNSVHRIRQNCPNQKEGAGWYGDCQILYSNNSVHDETDLSAFQILYNTRVAPDQNGFNEELRDLLDGLRVEAASGTSIRKSASGDVKLQNPNTYTIYGLVDCFPDMSFFSCDVCLSRLQSNLASCCSGSIGARLIATSCQIGYEIHPLYASLLSPPPSPLPLQPPASNLPPSSPLPTQGNNSNTVRIVIIVAVSIAAVIILLVGICLVLKFRKRKQKGLVLRNFGDVDVGDASDEISIVNTIQFDFDVIKDATNDFSNENKLGQGGFGAVYRGKLPNGQHIAVKRLAHNSQQGDAEFKNEVLLVVKLQHRNLVRLLGFCLQGSERLLIYEFVPNGSLDHFIFDFEKRILLDWERRYKVINGTARGLLYLHEDSRLRIIHRDLKASNILLDEEMNPKIADFGLARLFEVDETQGNTSRIVGTYGYMAPEYIAHGQFSIKSDVFSFGVLVLEIVSGQKNNCFSHGENTEDLTSFTWNNWRAGTSTNVIDSTLGVGSRIEMIRCIHIGLLCVQENVANRPTMASVVMMLSSSSLTLPIPSKPAFFMDSIVTNGSNTSETNHSKSTTLQHSENEASITELHPR
>CRK_Cucsa.045560.1|PACid:16953380
MYGAVLCRGDINSDNCHSCVSTANKELSVRCSLRVNGTIWYDECMLRYSDKNFLGTVEMSPRFLMGDSGNQTSPDDRDIDGPDLLSQMASEAAGLEMMFKANKLDNRGTRYGLVQCTRDLNSNQCDTCLTALLEEIKLVYKGRVGWRILSQSCSITYEQYLFYQLPDSPPGSSAKMIAVITVSTIAAVAILAILLYCLHLSRKRRQDMDTGEQVLLRNLGDANSAELMKQDLHSRDRDNDEDMHYFSFITLQVATNNFADANRLGEGGFGPVFKGKLTNGEEIAVKRLSVKSSQGHDEFKNEVMVIMKLQHKNLVRLLGCCLEGEEKLLVYEYMANTSLDAFLFDPVKSKQLDWVKRNNIINGVAKGILYLHEDSRLKIIHRDLKASNVLLDDEMNAKISDFGTARIFGGKQVEASTNRVVGTFGYMAPEYAMEGVFSIKSDVYSFGILMLEVISGRKNSGFFKVDNAQSLLAQAWQLWKEGREEEMVDPNLVGECSLSEALRWIQIGLLCVQEDPNIRPTMSMVVLMLGSKSIHLPQPSKPPFFPIGFPTSANQSSTTLLGTGYLSSQSSTTASI
>CRK_Cucsa.045570.1|PACid:16953381
MLRFSVVNFFGILEMSPRILLYNSLNQSTFEDRDFVDLALVSNLVRDAKNANSMFKEGEVNIVGVDQRFGLAQCTRDIGKRDCEICLTNLVDYAKGCCLRQRGWRVLAPNCNLRVEAFRFYGIPTPSLPLDEEGEIFLSNDKRECTGGSRTRIIVITVSTVAATAVLLGLLLGSFLWRKKRRGKKTKSLRKTMQHFDETNHDNDGDMHYFNFSTLKAATNNFSDVNKLGEGGFGPVYKGKLMGGEEVAVKRLSTKSSQGHEEFKNEAKVIWKLQHKNLVRLLGCCVEGEEKLLVYEYMANTSLDAFLFDPLKCKQLDFLKRENIVNGIARGILYLHEDSRLKIIHRDLKASNVLLDDEMNPKISDFGTARIFGGKQIDASTNRIVGTYGYMAPEYAMEGVFSVKSDVYSFGVLMLEVMSGKKNIGFLNMDRAQNLLSYAWELWSEGRAEEMIDKNLSGECPESEAVKWIHIGLLCVQEDPNIRPTMSMVVLMLGSKSIQLPQPSKPPFLTSRGSLSRYQSSTTETGTGLHTTDQSSTSASI
>CRK_Cucsa.045590.1|PACid:16953383
MAFFLPLVLFFIARVCASPPVFVGHYCLYDSGNFTSISTYKTNLDHVLSSIATAKDTGNGFYSFSYGQNLDKANAIGLCRGDVKFDVCQSCLIDSIHRLKKLCPQQKEAIGWFDNCMLRYSNHSLFGVMDTRPNIFMWSTINVTEKPLFSQKLKLLLDSLKKNTSTGGSLKKYASGDIGAHSLWTIYGLMQCTPDLSQLQCDECLESALQAIPPCCSEGMEVFLPSCHARYEPYIFFELSPKLQPPLLPPPPLLVFTPSTSTMSTEGKKFKIQSAIVIVLPLVALLVFLTTGIFIFWRSRRLRGRQETSDGDINSVDFLQYDFKTIKDATDDFSTANKLGQGGFGIVYKGKLLNGQEVAVKRLARGSQQGDLEFKNEVLLVAKLQHRNLVRLLGFCFERSERLLIYEFLPNSSLDRLIFDPMQRQYLDWPRRYKIIVGISRGLMYLHEDSRFKVIHHDLKASNILLDAELNPKINDFGMARLCSYNQSNGDTSKIKGTYGYMAPEYALYGHFSVKSDVFSFGVLLLEIVSGQKNGSVQDGENIEHLLSYTWENWTKGTITNIIDPILSRTCTDGIIRSIHLGLLCVQEDADSRPTMAFVVLMLNSSSFTLPAPSRPGFLLHSKSSNIAQPFNCSEGKIPMVTAEDTGNDFYKISYGQSSESANVIGLCQGETEPDKEAIVWYGNSMPRFSSRPIFGAMELEPQYISWITNHQIIHKHLFKQNLITLLDS
>CRRSP_Cucsa.045600.1|PACid:16953384
MALYLLPSLLLLMAKASAQPNFISHLCLYKTGNFTPKSTFKANLDHVLSSVTTNGILDNSFYRFSYGQNSDIANAVGLCRPDIKLDTCQSCLNDSVRLLTKRCPNQKEAIGWYENCSLHYSSSSLSNKMHISPMFRTRSTKNATNTDQFIRKLRILLNSLKSKASLGDHGSLHKYAAGNMSSSELETTYALVQCLPDLTPQQCDDCLSSIFKKLPSCCSQSAGIFTPSCLVIYKPTRFFDSVTDDGPTSSSTVHESRAAGMYVSCCLSSQSNVNSGPNSGFCREKEWEEQSSYCDHNGFVSSFLLDFDNLHLHVSAIQED
>CRK_Cucsa.086150.1|PACid:16956743
MLIFPTFVIICFIIHGNSQTADQYPYRSCSSANFTQSSTYHSILNLLLSNLSAHAPGTNGFFNTSIARPPNDAVYGLFQCRGDVTNTTCRNCVTSATKNSAEQFCPLSQGAVVWYDECIFRYSSHSFFSVISLRPGLLAHNDADIGIDTARFNQLVMSTLRHTAASASSVDELFAKQHTYFTSDITLYTLAQCTRDLSYLDCQQCLAQSIDYVPNCCANKRGARVLFPSCFVRYEIYNFYEFTSNNSVQTPPPSLPSSPPGENKVSRVSIVAIVVPIAITVSIILVAVGWWFLHRRAKKKYSPVKEDSVIDEMSTAESLQFDFKTINDATNNFSEENRLGEGGFGAVYKGRLENGQEIAVKRLSRGSSQGFEEFKNEVMLVAKLQHRNLVKLLGFCLDGGEKILIYEYIPNKSLNFFLFDPKRQRELDWLKRYKIIHGIARGMLYLHEDSRLRIIHRDLKASNILLDKNMNPKISDFGLARIVQVDQTQGNTNRIVGTYGYMAPEYAMHGNFSLKSDVYSFGVIVLEILSGKKNNTFYLSDVAEDIMTHAWKLWTDGTSLTLLDSSLRESYSKCQALRCIHIALLCVQHDPLCRPSMASIVLMLSSHSTSLPLPKEPAFSMRSKDGGIVIESDRSTRKSDHSSTNEISMSELCPR
>CRK_Cucsa.086170.1|PACid:16956746
MLNFLTFIFLLTLLTHAYAQNQASNPYRRCLTGNFTQNSTYHANLNLLFSTLSTNGPPANRFFNSSVGRSPNDTVYGLFQCRGDVTNATCRIFLATATRDAVRLYCPIAKGAVIWYDEIIFRYSDQPFFSIITSTPNLALLNSAEIDVDKIRFNQLVMSTLRATAALAASSVGELFATQMANFTQDRNIYTLAQCTDDLSNTDCVECLRQATSGIPGCCTDKLGGRVLLPSCFVRYEVYSFYEISIPPPATPTPNSTIPTRPLLPSSSPPPGERRSSTVLIVAIVAPITVSILLFFVGCCFLRQRAKRRNSAVKEDSVVNEMTTADSLQFDFKKIEAATNKFSEENKLGEGGFGSVFKGMLEDGQEIAVKRLSRGSLQGSEEFKNEVMLVAKLQHRNLVRLLGFCLEGEEKILIYEFIPNKSLDFLLFDEEGQKQLNWLKRYRIINGIARGILYLHEDSRLRIIHRDLKASNILLDEDMNAKISDFGMARIVQMDQSQGNTSRIVGTYGYMSPEYAMHGNFSMKSDVYSFGVLVLEMISGMKNSTFYLSNLAEDILTYAWALWKDGIPLELLDPTLKDSYSRNEVLRCIHIALLCVQEDPNSRPSMASIVLMLNSYSVTLPIPKEPALFMRSKDNNGTTIGSDHSSNKSTTKWSVNETSISELHPR
>CRRSP_Cucsa.086180.1|PACid:16956747
METTFVMFVVFFLLSFPIHGRHHRISSDQYLDNPFRYCSNATFSPNSTYFSNLKSLSSSLSSNASHRLFYHNASATTVYGDYQCRGDLNATACKHCVAKATTNSSQTYCPFSVEAVIWKDECFLRYSNRSFFSLLREEPLRHINNQDNFTGDGLEAFKKIVETTLNDTVRNASSSSSSSHVRLFGTKEASFGSETVYTMAQCTSDLSSSNCRKCLKRAVQIIPSCCSGRRGARVLLFSCTVRYELYPFYDGVSLSISLSPSPAFSPLSSPLAPELAPPAQSPSDTNDPFPELPPPAQSPSNSIPSPPPPDTLPSSPSIPLPPSTAPSSLLSGKGKKMTVAMVIGIVVGGVFV
>CRRSP_Cucsa.086190.1|PACid:16956748
MDPFRYCSNTTISPNSNFFSNLNTLSSYLSSNSSRKFYHKSSVPPVYAHFQCRGDLNATACHQCVATATSNSSQQYCPLSVEAIIWFDDCFFRYSNRSFFSIVAERPSMILINLQEIGEEKSSFDQIVGSALNDTVVKASSRKGDLKFATKEASFGNETVYTLAQCTGDLSNSNCRKCLSNATRRFPDCCSGKKGGRILFPSCSVRYELYPFYESVSPSSVSPPPASAPAPTVVFSAGIFPSYNSAFSTGFNISSTSYVVLTGTLYGRSSTAFX
>CRK_Cucsa.086210.1|PACid:16956750
MCSLTPIILSLLCFTSFFTPILVIAQPDFQLYICVQDQGNFTTNSTYKANLDHILSDLTTHDQTNNDFAGFYNFSYGLTHTANVIGLCRGDLMPDACTRCLNNSRTLLPSLCPNYYEAIGWYDECMLRYSNRSIFNKMETFPSFYAWNLNNASDPNRFIQVSRTLVQQLTTNATSGDSRQKFATGISTIPNFPTIYGAVQCTPDLSAEDCSMCLLGALDDIRSCCYGKAGGRVQTPSCNFRFESYLFYQLPSVASSPSPHIAPSPSQSNSNTPPKPSRTLVMVVVPIIVGVVVAVVILTFSIYIFMKKTKERKATNHAAASSMTPEDGDTDEGSSQFDFDTIKTATDGFSEANKLGEGGFGVVYKGRLPTGETIAVKRLSRASSQGDNEFKNEILLVAKLQHRNLVQLLGFCIRGNEKILIYEFVENSSLEKFLFSPKKCVSLDWITRYKIIGGITRGLVYLHEESQLRIIHRDLKASNILLDADMNAKISDFGTARLFLHDQTRGDTRKVVGTYGYMAPEYVHKGHFSTKSDVFSFGVLVLEIVTGLKNNQVHLVKAHFKWILLQVWRNWQNGTTQNIIDPTLTNCSKTEMVRCIHIGLLCVQEKVAKRPTMSTILLMLNRYSFTLPRPSQPAFLLTSINSHTFEQLNHSSTDQELNDMSTTDLYPR
>CRK_Cucsa.086220.1|PACid:16956751
MTSSMLIILCFALFLRQAIAQPDFQIYDCVQNQGNFTTNSTYKANLNHLLSTFTTHHQINYGFYNFSYGLQNKASVIGLCRGDLTLLACTTCLNNSRTLLPLLCPNHTEAIGWYDECMLRYSNRSIFASMETSPAFRAWNPNNASDPHRFFQFATTLLQQLTQEAAFGDSRLKFATGVTSIPSFPTIYGAVQCTPDLSPQNCTTCLLGAIQRIRLCCDGKAGGRIGRPSCNIRFESYLFYKQSSVSLAPSPNQSLPPSPPPQRKASWRVAVIVVSVVVCAVIITVTICIFLTKRKRRNPATQVPSRMALEDEEAVIESWQFDFDTIKIATNGFSEENKLGEGGFGVVYKGRLPNGETIAVKRLSRASSQGDNEFKNEILLVAKLQHRNLVQLLGFCFKENEKILIYEFVENSSLEKFLFNPKTQVSLDWKARYKILHGITRGLVYLHEESQLRIIHRDLKASNILLDADMNAKISDFGTPRLFLHDQIQGNTRRVVGTYGYMAPEYVHKGHFSIKSDVFSFGVLVLEIVTGIKNNQVHLYNEIVGLVDYAWRNWQNGTTQNIIDPTLRSGSKMEMVRCIHIGLLCVQEKVAMRPNMGTVLLMLNSYSITLPRPSQPAFILSTINSQISEHSNHNSTQELNDMSITELYPR
>CRK_Cucsa.086230.1|PACid:16956752
MFHSNLFNFIIIITIIFIFIFISPAISQPNFSCSNKTGNYTANSIYSANLQHILSSLPTDERIVEGFLNISYGKGSNRVNAIALCRGDLPQEVCRSCFGDSVLELPTRCPNEKEAVIWYPNCMFRYSNRWIFGVVQDAPSFWIWNIEDAQDLQGFSKAVQGLLTQVAEEAALGDSKLKFAAGNVSIENEDYSSVYGLVQCTPDISQSECFDCLQTLAGVVQTRCPGKIGARMMRPNCILRYEIQKKDSKRLKTVIVIVLPVVVVVLVVLIVSIFIFLRARKPRVGVTCSEVDDTADLETLVFDISTIRNATDDFSDENHIGQGGFGTVYKGSLVNGQEIAVKRLSQNSMQGESEFKNEVLLVAKLQHRNLVRLLGFCLHEDERILVFEFLQNSSLDKFLFDPLKGQDLDWGMRYKIILGIARGLVYLHEDSQIKVIHRDLKAANILLDTEMNPKISDFGMAKLFQDDETRGNTNKIVGTQGYMAPEYAIYGAFSDKSDVFSFGVLVLEIVTGQKNSSFYLEKNIDDLISYAWRNWREGTALNVVDPILKGGPSNEIKKCINIGLLCAQEHSADRPTMDTVLLMLSSDTITLPILSPPADFMNRKPKTDISSPESSGSHVIEME
>CRRSP_Cucsa.086250.1|PACid:16956754
MGAFKFLSTLYLSTTLLLIIFGSFFCCADTNLNCGRQCSKSDSFTTENDFKANLKNLLDSLAENGPLFRGFYSTSNGESSNQIFGLVQCRGDVSSIDCGSCIKNSSAFALSECPESKDVMIWFTWCFLRYSTDNFVGVLSQTSVAIFNDTNYDDPSLVSYGLSLMSGLASSASYQNLMFQTDVLNAGMKGKRYGMAQCTRDISGSDCAQCLNSQLATFRTTIGSKKDWEIYGFNCFMWYHDHQFYFNFSTSAGEFVVCA
>CRK_Cucsa.086270.1|PACid:16956756
MVWLTFTSSPSLFLAFLFFFFIPIFYRNRMAMAQEYLGWTCDSLEGNYTTNSPYKANLNHLLSTFTTHQIDYGFYNLSYGHDHKAYAIGLCRGDVMPDSCRSCLNNSITLLTNNCPTQTNAIVWYEDCTFRYSDRSLFGTLDVSPTRFVVLPVISNVSDIRYTQLATDMLQQLTPKAASGDSRLKYATGRVAVPNFPVLSGAVQCTPDLTSDACSNCLLASIAQVRDAYDTVPRVRIMKPSCNIRFDINRLFLDPRASSPPPRNKARKLVLVLVPIVVVVLAALLLIITITLRARNSNKKNHIANEESLQFDFDTIRTATDGFSEANQLGRGGFGAVYKGRLPDGQNIAVKRLFQGSNQGDDEFKNEIVLVAKLQHRNLVQLLGFCFKQNEKLLIYEFVEHSSLEKFLFDPIKRESLDWKTRYNIIKDIVRGLVYLHEDSQLRIIHRDLKACNILLDVEMNAKISDFGTAKLFEHDQTRGATRKIVGTYGYMAPEYAWHGQFSVKSDVFSFGVLVLEIVTGQKNNRAQTNEDIFESLISHAWRSWQSGNALDIVDPCLKSGSKVEMARCIHVGLLCVQENPLERPTMPSVHLMLNSGSTTIPKPSEPAFFINSNYSQMSGQSVDHSSTQDVNELSITELYPR
>CRK_Cucsa.086280.1|PACid:16956757
MAATTFVCSITLSLLALALINHPPLAFAQPRFSNYICVDDTKNNHTTDAAAYKANLNHLLTTFTTDHRIDYGFYNFSYGAAENKANVIGLCRGDVSPETCRKCLNDSRDLLPVRCPTQKEAIGWYQNCMLRYSDRPILGSMELSPSIPVGYPFNASYPERFTQVASSLIASLIPKASTGDSRVKFSTGNTSLPDLPTIYGFAQCTPDLSQRQCNECLTEALPMIQDCCVGNLWGRVVTPSCLFRYSNFPIIQSQPLQPPSPSPVPPLLNGTTHHGNKRELSGTFIAVIVPVVVVVVLLLTIAVYLGVRKSSSKIDEEEYRTEEDMTTMGFVQFNFDTIRKLTDEFSDENKVGEGRFGAVYKGKLPNGRIVAVKRLSQASGQGDVEFKNELVLVSKLHHRNLVKLLGFCFKENEKLLVYEFLHNGSLHNFIFDPLKRQSLDWTTRYKIIRGITRGLTYLHEDSRIKIIHRNLKASNILLDIEMNAKITDFGVAKLFASEQTHGDTNTIIDTSGYMAPEYVRHGHLSSKSDVFSFGVLVLEIVTGQRNNRTYNNVENIEDPLISYAWRNWREGTPLNIVDPSIEIQKEEESEVTRCIHIGLLCIQEKVDERPKMATALLMINGDLTDFPKPSQPSFFMNASTKQNSS
>PDLP_Cucsa.140720.1|PACid:16963485
MAPSLHNPPFIFFFFIFSFFFFPISSTDTTSLIFKGCSKQKFPDPSQIYTQNLKSLFSTLISQSSQKPFFSTSSGDGGTSLQGLFQCRGDLSLPQCNDCVSKIPSMADKLCGQALAARVQLTGCYLRYEVAGFREVSGTELLFKVCGSIQVAGSGFEERRNTAFEMVENGVKNGGALFYAGSYRSVYVLGQCEGDLSEGDCGGCVKTAAEKVNGECGDSISGQIYLNKCYISYNYYPNGIPSISSSSGSRHNTQRTVALAVGGFAALAFLIVCLLFVRSVMKKKSKHGG
>CRRSP_Cucsa.148290.1|PACid:16964133
WREEAIQSLNGHPFVNASYLYHTCSSSDNYTMNSLYASNLKQALDRLTNSAPPSGFGLSSTGGKDSQNQVNGLALCRGDISPNDCKTCVTSAGQDIQQRCPYKKGAAIWYDSCLLKYSNAKFFGKNQNGGFRFYLVNVREADDPTSFKEQVKNLLNGLSETAKTSRNLYAIGDLEIGSSRKLYGLVQCTRDLWTADCKKCLDDAIAELPYCCANGAKVGGRVVGGSCNFRYETYPFFTA
>CRRSP_Cucsa.148300.1|PACid:16964134
FDNYTSNSPYASNLNQALDQLISNSPPSGFGLSSVRKDDDLQNQVNGLALCRGDVSSADCKNCVATASQEIQERCPNRKGAAIWYDFCLLKYSNTKFFGKIDNRNKFYMWNLQERDDEPEVFNKQVKRLLISLSEKVEGTKNLYVIGEVEMRTKGMEKLYGLVQCSRDLSSNACKKCLQIAIGELPNCCNDKIGGRVVGGSCNFRYELYPIVDAQK
>CRRSP_Cucsa.148310.1|PACid:16964135
MKHSKSTIIFCLFLLFPSLVFSEDIVTDSAFLNHICTSFDNYTANSTYASNLNQAFYQLTSNAPPSGFAQVSIGKDLQTQVNGVALCRGDVSVADCRNCVATGSQEIQVRCPLSKGAIIWYDYCLLKYSNTQFFGKIDNRNKFSLINVQSVDDNVTTVFNEEVKSLLTDLAKKVELPNNIPKFYVIGEREIEVLKKKLYGLVQCSRDLSGAACKKCLSDAIGALSSCCDARIGGRVVGASCNFRYEIYPIVDAQR
>CRRSP_Cucsa.148320.1|PACid:16964136
NTPYANNLKQALYQLTSTAPPSGFGLTSVGDDLQNQVNALALCRGDVSPTDCKTCIQMASNEIQQQCLNKKGGSIWYDFCLLKYSNIKFFGKIDNGFRLYMWNVQEAENPTVFNEQVKNLLTSLVEQVEVTPKLYVIGEKENEGSKKLYGLVQCTRDLSTAACKKCLTDAVAELPRCCDAKIGGRVIGGSCNFRYEIYPIVDAQK
>PDLP_Cucsa.178310.1|PACid:16967077
MKAINKSPHIFYLLLVLIIPNCHSEPDHNALVYHHCTNNNQPPTSTSMSETLSSLFESLIKQSTNSTFHRQTTAQTGVPISAEYQCRGDMSLMGCKSCVTQLGILSNRFCTGAKTGRVQLRGCYVRYEADGEEEKDEEYGELVHKECGEREVGGGSGGYEAAALWEVEEGILRSGSGYYEGRKEGVRAVAQCEGALLGLGCDCAECVSRAVEVLRQDCRGSLDGSVYLGGCYVTYYTYHLLGGKKNGSSGKLVAIVLGGAATLGLAFILLIFFKTCGKKDDH
>sdCRRSP_Cucsa.184390.1|PACid:16967555
MIGSSLKISVAFLAFFALSIMVVSIPNTGVRSVLCNSGTFTGGDPFTVSLDYVLKELQSATPTVKNYDFYNISPYPNAFAYGHASCNQNLSTSDCTTCLEAAKNNMLGSCQMRIGGRSVLNDCTIRYEQYPFDD
>PDLP_Cucsa.255760.1|PACid:16972447
MEMKMGISSFNPFCTLLLSLAFFSIFTLIPPAQSGSDYTSLVYKGCAKQALSDPTGVYTQALSALFGSLVSQSTKARFYKTSSGSGQSTINGLFQCRGDLSNGDCYNCVSKIPQIVQSLCGKTIAARVQLYGCYLLYEVSGFAQISGFEMLYKTCGSTNVAGSGFEERRDTALSVLENGVVSGHGFYTTNYQSVYVLGQCEGDLGDSDCGECVKNAVQRAQVECGSSISGQLYLHRCFISYSYYPNGVPTRSSSPSSSSSSSSGGNIGKTVAIILGSTAGVAFVVICLLFARGLMKKHDDY
>CRK_Cucsa.286250.1|PACid:16974988
MSKPFNFSFLIPFLLMLSFFRLPIQSSADPRATEAALICSNNTASPAERSTFVANFLDSMDAVTPLIASQRFAAVINGTGNTTVYAFGECMNDLSQADCDLCFAQMKTQVLRCLPFQLATRGGRLFYDGCFVRYDYYNFFNESLSAVDRTVCGKLDYSGNRSVFSDSAMKLARNLSVVAPKNDGFAVGSVDFRNVSVYGLGQCWKFVRGSSCSKCLVDAAKEIGSCPPKSEGRVLNAGCYFRYSTEKFYFNTTATATGGNNSRRLAIILASVSAAVAAALIISTVLFCARRRVLRKRNEKRQLGPLVAIVNKSKLNFSYETLEKATNYFDQSNKLGQGGSGSVYKGTLSDGRVVAIKRLFFNTRQWVDHFFNEVNLISGIRHKNLVGLLGCSITGPESLLVYEYVPNQSLHDYLFGNKNVQPLSWQSRFKIVLGTAEGLAYLHEESNVKIIHRDIKLSNILLDYDFTPKIADFGLARLLPEDKTHISTAIAGTLGYMAPEYVVRGKLSEKADVYSFGVFAIEVITGRRNGHFYQDSTSILQKVWNLYGEGRLYAAVDPILAGDYPRDEASRLLQIGLVCVQAFADLRPSMSMVVKMLTANYEIPQPKQPPYLHPSSGSMKPQNSSDSSNPNLYYNSRTSQNSMTQSIIDPR
>CRK_Cucsa.339900.1|PACid:16978964
MASTFTHFYGVPFFFFFFFFFFSVSLSDPRISQSGSICGTLKPPPSSRFIPTFIEEMEAISELLTTRSWTTHFVNSTPPMFALSQCFNDLSHTDCLLCYAASRTSLPRCLPAISARIFLDGCFLRYDNYSFYKESTDSVRDSVNCTSELGEIDQSERLVFGENVRVVVETVTTKAMEKGGFGMGEVSGMFGLAQCWGSVEPEGCRACLEKAKRSIGSCLPSKEGRAMNAGCYLRYSTVKFYNDKDEDRDHDGFSGRRAVVTIALASAASLIIFFSAVFACYTRISKFKKEKKRQSLIPVSLKDSDLNFKYETLEKATNYFNLSNKIGQGGAGSVYKGTLPNGQIVAVKRLVFHTRQWVDEFFNEVNLIRGIQHKNLVALLGCSIEGPESLLVYEFVSNGSLDHFIFDKNKAQILSWKQRFNIIVGTAEGLAHLHEGCKIRIIHRDIKSSNVLLDENFNPKIADFGLARHFGADQSHLSTGIAGTLGYMAPEYLVRGQLTEKADVYSFGVLILEIVCGRRNSSFTENSTPLLQTVWDLYKTERLTEAIDTSLNKDYPAKEAMDILQIGLLCTQALASLRPSMATIVKLLTSDVERKVGIPEQPPFLNPCGTSKRSYSGFSSNLPSRSGDFAELNSN
>PDLP_Cucsa.362640.1|PACid:16980958
MMMMMMRRRNLEFYSSNKTLIPKLFFLLFFLLFFSSSSSSYAFPIRSHLIIYAGCSNEKYQPNSQFESNFNSLLSSIASSSSQMTYNSFAIGNDSSNTIQLEGAIFGLYQCRGDLATIDCSKCIRNGVSQIHLACPFSYGATLQFEGCYVRYEHFDFLGKLDTSVKFKKCSASSSNDIEFFRRRDDVLADMQAGAGAGNGFRVSSSGLVQGFAQCLGDLSSQDCSSCLADCVGKLKSLCGSAAAADVFMGQCYARYWASGFYPNSSVSPSDDQAGKTVAIIIGVVAALAILVVLLSVCRRAMG
>PDLP_Cucsa.383310.1|PACid:16982353
MGFYSKPFFFFFFFFFFSFFLFVACLVESGSDYTTLVYKGCAKQGFSDPNGVYSQALAALFGSLVSQSAKGSKFFKTTSGTTQTAITGLFQCRGDLSNSDCYNCVSKLPQLADSLCGRTIAARVQLSGCYLLYEFPGFVQISGFEMLYKTCGATNIAGSGFEERRDTGLSVLENGVVSGHGFYTTNYQSLYVLAQCEGDLGDSDCGECVKHAVQKAQVECGSSISGQVYLHKCFISYSYYPNGVPKRSSSPSTSSSSYSSSPSGMGQNTGKTVAVILGGAAGVGFLVICLLFIRNLKKKHDDY
>CRK_Cucsa.394410.1|PACid:16983191
MGMGIQLVYASKYILFSVITFLLLQATSTLGKPRDQTVRVICGKELEHNTTAYVPNFFGSMEKVRQQIGTSGFGTAGTGTGPDASYGLAQCHGDLSSLECVLCHSQARTMLPQCFPFNGGRAFIDGCFLRFENYSFFDEYKGPEDTAICGNFTQNDPNYRQAAKEAVMQVVDGAPDNRGFAKARMAVAGMANESAAYALGQCWRSLNRSSCSTCLQIASASMLRCLPRSEARALNTGCFMRYSNTDFLNQDIKNSSRGGGMRTELIVSVLSSVVVLIIGLAIGTYIWKRRYIQKKRKGGSTDVKKLAKTLQDSNLEFKYSTLEKATNNFSLDNKIGQGGFGSVYKGTLSDGREIAVKRFFFDNRHRAADFYNEVNMISSVEHKNLVRLLGCSCSGPESLLVYEFLPNKSLDRFIFDTSNSRALDWDKRYNIITGTVEGLIYLHENSKFKIIHRDIKASNILLDQKHQAKIADFGLARSFQDSKSHISTAVAGTLGYMAPEYLAYGQLSEKADVYSFGVLLLEIVTGWQYSGIQVSGNIESLVTVIWRHFQAGTIERLFDPSLNLQNHYNKKVQDEVVRVVHIGLLCIQEIPSLRPTMSKVLRMLTMEEEHLPPPTKPPFMDEMTMELDDSCKYSRCYSNTEGSSTATIGHSSFYPR
>CRK_Cucsa.394430.1|PACid:16983194
MKTGSPLRFLISIAALLLLDSSTLADPRSRTVKILCSTVLEHNTTAFVPNFVRTMQLISDQMRTGGFGVAVAGKGPDANYGLAQCYGDLSLMDCVLCYAEARTVLPQCFPYNGGRIFLDGCFMRAENYSFYEEFAGPLDRAECGNNSITNSIFRQSARQAVARAIETAPSNGGYARIQVAPPGTSNASVYLLAQCWRNLNRTSCTSCLQNASASILKCLPRSEARALNTGTIIEIVVSLVSSVAVLVVGVLIGIYVWNNRYVKKKRRGSNDANKMAKTLNNSSLNFKYSTLEKATGSFAEANKLGQGGFGTVYKGVLSDGREIAVKRLFFNNKHRAADFYNEVNIISSVEHKNLVRLLGCSCSGPESLLVYEYLANKSLDRFIFDRDRGKALNWEKRYDIIVGTVEGLAYLHENSKNKIIHRDIKASNILLDSKLRAKIADFGLARSFEEDESHISTAIAGTLGYMAPEYLAHGQLTDKADVYSFGVVLLETVTGIQNSRSKTSDYLESIVLIVWRHFQSGTIESILDANLMVEEDRSTKEEILRVVQIGLLCTQESASLRPAMSKVLQMLMKKEEELPTPTNPPFMDERTMELNDSSEDPSCFNLTEASSSAATVTHSSFHPR
>PDLP_SL_Contig239
MARAELHPLLSLFTLFLTLSTLPSPSSPATDTFIYGGCSQLKYASASAYETNLNSLITSLVNSATFSAYNNFTVTSSNSHDVVYGLYQCRGDLSMPDCSQCIASAVRQLGVLCFDSCGGALQLQGCFIKYDNTTFLGVEDKTVVLKKCGPSTGYNPDVMSRRDAVLASLTSGGGPYRVGGSEDVQGIAQCVGDLSASECQDCLSQAIGRLRSDCGTAFSGDMFLGKCYARYSTSPAAAGGGGGAGNYYYSQAKNGKRFYCHGWWFLVFWFYYFLGGLI
>PDLP_SL_Contig535
MKKYCSSSPTSRTAAVIPMWEWDREAVILILSSTGRCSPDKYQPSSLFEANLNSLLSSIAISTSQSAYNSLHGDLKTSDCLWCVQNTISQNSLVCPYSIAASLQLDGCFLRYDNANFLGKLDMAQVYKKCSHDASSDVEFFKRKDDVLADLQGANGFRVSILGSVEGFAQCLGDLSYADCSSCLSEAVGKLKNACRSALATDVYLAQCYAQHWASGYYDFPSDVEAAKLQLMINKVISTTQQEQRTVAIIVGVLAALALFIILLSFMQKACGQYGYRDEIKEKKRIKER
>CRK_SL_Contig4725_f1
MYSLLSFVLFLSFLLLFLNTAFSDPRATQAALVCTNRTAATPDRQTFIANFLAAMDSVTPQIASQRYARTVEGTGNNTVYAFGECMKDLSQNDCNLCFAQCKTQVLRCLPFQKGTRGGKIFYDGCYLRYDDYEFFGEALSPADRTVCGTTGFGGKRTAFRVNALELVKNLSAEAPRNDGFFVGSVDRGNSTVYGLAQCWEYLNASSCRSCLQSAVSEIDSCLPNVEGRALNAGCYLRYSTDKFYNNSGTDAVGGDGGVRHLATILAVVSSVLAVVMVVATVIFFGKRKLARSRRERKQLGALVTVVNKSELNFKYEILERATNYFSNSNKLGEGGSGSVYKGILPDGKAVAVKRLFFNTRQWVDQFFNEVNLISTVHHKNLVKLLGCSITGPESLLVYEYVPNHSLAQYLFDKRNAHQLTWDMRYSIIVGTAEGLAYLHEESRLRIIHRDIKLSNILLDENFMAKIADFGLARLFPEDKTHISTAIAGTLGYMAPEYIVRGKLTEKADVYSFGVLVIEVVCGKRISSFTQDSYNILQMVWNLYGSARLYEAVDPSLASRFQKEQASRLLQIGLLCTQASAELRPSMSMVVKMLTDNHDIPKPTQPPFLNSNNVGPSSISPGAYNSRPDSYSQSSGNDMTESWIEPR
>CRK_SL_Contig4725_r1
MLRHLIVFFFALSFFFSPSLSDPRISRAALLCGSSRSQTGTNFVPIFVKEMEGLAQRVNVQRWGTQTTSSSPSSNSPSIYGLAQCHGDLSLTDCLLCFAESRTKLPSCLPANSGRMFLDGCFLRYDTYNFYNESLDPQHDKVVCGSTDGGILKNDMKLEFANKVGQAIINVTDIALLNDGFGVTEVKNRIFSVYALAQCWKTLSKNGCRQCLQKGGSAIRGCAPASQGRALNAGCYLRYSTEKFYNDFSEMHTAGSADTGLIVAITLAAIALSVLILFGSWVGYRRILKSRKEKSNLGRFASTVNKSNLNFKYETLEVATDFFNLSNKIGQGGAGSVFKGTLPDGRVIAVKRLFFNTRQWVDEFFNEVNLIGGIQHKNLVKLLGCSIEGPESLLVYEFVPNKSLDQILFDDNQTQMISWRQRFNIIVGIAEGLAYLHQGSQTRIIHRDIKSSNILLDENLTAKIADFGLARCFGADKTHISTGIAGTLGYMAPEYLVRGQLTEKADVYSFGVLVLEIVCGRKNTIFVQETGSVLQRVWKHFQSNTLPECVDPCLKDDFPVKEASDVLQIGLLCTQASVSLRPFMPDVVQMLTDKSVSIPLPRQPPFLNSTIMDPTTSIKSFILPTSSSDESTTFKAYEPR
>CRK_SL_Contig4725_f2
MRKSVSAPLLSFLFFFMVSLLLKATVGDPRTQTVKIFCGHQKEHNTTAFVPNFVATMENISDQMRTTGFGTSVVGSGPDANFGLAQCYGDLSLLDCVLCYAEARTILPQCFPYNGGRIFLDGCFMRAENYSFFQEFTGPNDQPVCGNATRMGQRFQESARRAISEAVAAAPNNGGYARAAVPVSGSVNQSAYVLANCLKTLNASSCRACLDSASAFVTGCLPWSEGRALNTGCFMRYSDKDFLNSETTNGSSKGNTVVMVVAILSSVAVVAVGVAIGTYIWRHRRIQKKRRGSNDAVKLAKTLNDSSLNFKYSTLEKATGSFDDANKLGHGGFGTVYKGVLPDGREIAVKRLFFNNKHRAADFYNEVNIISSVEHKNLVRLLGCSCSGPESLLVYEFLPNKSLDRFLFDSNRGKALNWEKRFEIIVGTSEGLVYLHENNKIRIIHRDIKASNILLDSKLRAKIADFGLARSFQEDKSHISTAIAGTLGYMAPEYLAHGQLTEKADVYSFGVLLLEIVTGRQNNRSKTSEYSDSLVNSVWRKFQEGTVEDLFDPNLMLHNYDINSTIKKDILRVVHVGLLCTQEVPSLRPSMSKALHMMLKKDEDLPAPTNPPFIDENTMEFNDTCENPCKHLHATSSPSVASVSYSSFYPR
>CRK_SL_Contig4725_r2
METRLIYILLFMPLLKQLVTKANPRTDIVARICGNVTSNDSRLYVDEFTKTLKIIKDEIYMNGFGTAVVGEGLQQIYVMAQCHGDLTYDDCVICTNFCLTLLPGCFPKTAGRIYLDGCFARFDSYDFFNESVLPSDSSVCGMTESTTPIDFNATIKLLLDRVVKIAVTNHGYGDGSERWGSGSVFALANCWKTLNEESCLSCLQNAATNILTCLPSTEGRAVDAGCFLRYSDYKFLNDNEDLFSRKGSLFSFTTFVFVFATVCILSIFVGICLGDVIYKELDVVETSMFARTMHFKYSTLEKATDYFSQANKLGNGGYGEVFKGTLGDGREIAIKRLYVNYFNRNQEIHNEINIISRATHRNLARFLGFCITNEVSLLIYEFVPNKSLDCYIFDPEKKKELDWNKRLNIIMGTAEGLEYLHKRCDVTIVHRDVKASNILLDLRYRPKIADFGLARFCSTTTEKTTENSANIAGTLGYMAPEYITRGLLTDKADVYSFGILILEIVGGIQNNKFQPDNSLDTLAWRHFQSNTVSEIIDESLEIEDIEEVTRIVQVGLLCTQESLMLRPEMTEVIQMIKRKDLEIPRPSKPPFI
>CRK_SL_Contig3190_f1
MENRRVYIVLLVWLLVQVTEASPRTDIVARICGKKHAKNSKVYIKNFSKVTRMIRDDIRDNGYATASTGHPPNQLHLMAQCFYDLSTDDCLLCFDRCLALLPGCFPKVSGRIYLDGCFMRVDNYTFYNETLLSSDKTVCGAVDMDTAPDFISITQRVIRNVASEAPSNDGFAGGGYDGSPLCSSYAYANCWNTLDEESCKSCLRNASDSILNCLPSTEGRVANAGCFLRYSNYRFFNDPQYWYFPFLHDLSLFAFSTITAATAVICVITVLIGLCMGKIVYKVVHRHKSLKVDIESSMLTKSSTFKYSTLEKASDNFSEANKLGFGAYGDVFKGTLADGREIAIKRLHISHKHQMKEIQNEMKIITGVQHKNLARFLGCCLTTQLSLLIYEFAPNKSLDYLLFDPERKKELDWPKRLNIIIGTAEGLEYLHTNDGVTIVHRDIKASNILLDLRYRPKIADFGLAKFCCGDGINACPLIEGTLGYMAPEYLAHGRLTEKVDVYSYGVLVLEIVSGARNGSFQADDPLHTLTWNHYQSNTVWEIVDESLKGEENIKEQVQKVVQVGLLCTQESPALRPTMTKVTCMLKGLELDIPTPSKPPF
>CRK_SL_Contig3190_f2
MLSPVVILRSLPWVFLTFFLFFPPSLSDPRITTIDQQCGYTSFQGSVDVDHISKVVQGENGLAQLLGEQGWGAQVSNTYPPVYILAQCQQDLSPEDCLLCFNESQSKLSNCLPATSGRVYLDGCFIRYDDYNFFTEAVDPRYDIVKCSSSKDVAAEDYMKLEFAKKVGDAIVNVTTSAVSEGGFAVTEVKGGVVAIYAMAQCWGSLAEESCRECLQEAGNLVRGCAPAKEGRGLLSGCYLRYSTERFFAEYTEGTRPGDLSETAFVIAIALASLAFSLLALFGACVGYKRLSMIKKGKISIVAIPVKPIYSSMSHLNFKYEILEKATDSFNVNNKLGQGGAGSVFKGTLPDGKAVAVKRLFFNTRQWVDEFFNEVNLINGIQHKNLVKLLGCSIEGPESLLIYEYVPNKSLDQFLFDKYKVQILTWEQRFNIIVGIAEGIAYLHGGSETRIIHRDIKSSNVLLDEDLTAKIADFGLARCFTADKTHLSTGIAGTLGYMAPEYLVRGQLTEKADVYSFGVLVLEIVCGRKNSVFTQDTGSVLQTVWNNFKSNTLPESVDKCLKDEFSVKEASNALQIGLLCTQTSVSLRPSMSDVVQMLTNEDFPIPLPVQPPFLNAS
>PDLP_SL_Contig10997
MWRNLKQDSSHSTISIALKISSLLFFLLSSFTNHDRLFVKAHPFIYGGCSPDKYQSTSTFEANFNSLLSSIASSASQSDYNSFAVGNDSSTPADAAVYGLYQCRGDLKTSDCSGCIQNAVNQITLVCPYSIAASLQLEACYVRYDNVNFLGRLDMTLVYKKCSRGTSNDVEFFKRRDDVLADLQTANGFRVSSLGSVEGFSQCLGDLSSGDCSSCLAEAVGKLKNVCGSASAADVYLAQCYARYWASGYYDSSSDSSTDDDVGKTVAIIVGVLAGFALVVVLLSFLRKAVEIFGTYATFKHHNLGWKGSTPLTGPLQAALHAASIPSFDIQPLQMFANARMCLIESMTRSDIQTTDLFAKFKC
>CRK_SL_Contig16497
MTHLSFLSLISSFLFLSLNPAALAYELPRWDDCDGATNYTANSTFAANLGQALDALSNSTAPTGFNATIVGNGTESVTALALCRADTTQAGCRVCIDAAVVDIRQKNCPMKRFAQIWYNDCMLRYADVNFLSRADVSVVLSIWNTMEVSNQDVYDQSVRMLMRNLSNMAGESQTLHAVGWTRVPDNRILYGYVECTRDLSADNCSRCLSNARIGIENCCMGQWAAWVATPSCSVQFSMDPGFFDNTTAAVPEILAEPPLPPPPTWAPESDIQTDLTRVKRNGGGGRGMVIGISGAASGTVILTVGCSWMVMKGKKKVKRSGSRMEDDEVGETVTESVGTRSFLYDLETLMAATDNFSTANRLGCGGFGTVYKGKMPNGEKIAVKKLTVGSAQGTEEFTNEVRLLQKMQHRNLVKLFGCCIQGQEKILVYEYLSNRSLDHFLFDKSKSALLDWPKRFNIIIGIARGLLYLHEDSQYRIIHRDIKASNILLDEHMNPKISDFGLAKLFPDERSQLRTRRIAGTFGYMAPEYAARGFMSAWSDVYSFGVLILEIISGRRNYDSQLEEQRQVLLNLTWRLEQQGKLIDLVDVTIGSFPQDEVLRCIRVGLLCCQQRTRERPIMSSALVMLSNQSVSVPTPVRLGYQGSRVNSLEISESSSRDSSNHENENASHNNSVTISVVSGR
>PDLP_SL_Contig15696
MWKSLHQHSSRNPISQLALKKISFLLLFLSSLANHSHHINAHTFIYGGCSPDKYQPSSPFEANLNSLLSSIAMSASQSAYNSFTVANGTSMPADAAVYGLYQCRGDLKTSDCSWCVQNAVSQMSLVCPYSIAASLQLEGCFLRYDNANFLGKLDMALVYKKCSRDTSNDVEFFKRRDDVLADLQGANGFRVSSLGSVEGFAQCLGDLSSADCSSCLSEAVGKLKNACGSASATDVYLAQCYARYWASGYYDSPSDSSTDDQIGKTVAIIVGVLAALALLIVLLSFMQKACVCGNQSMNCHHTTPLFDMRFP
>CRK_SL_Contig17061
MRQAEAPAILLSSLLFALLVGHSAADDYLFHICMDRGNFTSNSAYKQNLDLLLSQLSTAAASDSFYSVTAGQIPDKVYSLFMCRGDVNLDVCQACVQAASEDLVKRCPYQKEAIMWHDQILEPIHLFDFGFRPIGSGYWRSFRYVSDVSQLDEALNKTLPALIARAAFDPSSSKMFAIGEAAFGPLRTVYCLAQCTPDISRADCSFCLKTATTYLTTNCHGRETGMQLRSNCILRYSIYPFYQSLPPPPPSAPSPPSTNTTVTNTTTAAAADNKQNSSPVAIVIAIPTATTLTVLSSLCFYVYRRRRRSNSSKMMRIPEQDVDDADEIISAEYLKIDFDVIRAATDNFSYANKIGQGGFGIVYKGTFSNGQNVAVKRLSKIFGQGEVEFKNEVLLVAKLQHRNLVKLLGFCLEGEERLLIYEFVQNGSLDNFIFDPTKRIQLDWNTRYKIIREIARGLLYLHEDSRIRIVHRDLKASNILLDGEMNPKISDFGMARLFVVDQTQGLTNRIVGTFGYMAPEYAMHGQFSVKSDVFSFGVLLLEIVSGQKNSYSNHSENLLSRAWRCWNESASLEFTDPTLTKNYSKVEVLRCIHIGLLCIQENIADRPTMASVVQALNNNSGLPIPSAPTFVIPENYYPTPAESDQSTSNVSTTKICPR
>PDLP_SL_Contig16297
MGFLSGQSLCLLSLTLILFGCFGFLPSAEAASDYTSLVYKGCANQSFSDPSGVYSQALSALFGTLASQSSKAKFYKGSSGGGQAAFNGLFQCRGDLSNADCFNCVSKLPQMMSSMCGNAVSARVQLTGCYILYEISGFPQRSGYDMLYKMCSASEARGSGFEERRDAALQNLENGIASTSGFYTTSYYSVYVLAQCEGDLGTADCSECVKSAVQKAQVECGSSISGQMYLHKCYISYSYYPNGVPSKSSSGGSGSGSGQNPGKTIAIVVGAAAAVGFVIICLMFIRSLMKKHDG
>CRK_SL_Contig19094_f1
MIIFLVFTILLCSPSRAQFLYSFCNSSTTSDYVSNSTFESNLKLLLLSLSSNTSASAGFYNTSVGSNSDQVYGLALCRGDVAADVCQSCVQTASQEILRECPNKQEAIVWYQYCQLRYSSSMFFSSMVYAGKFPPWNEQQQNSTDPDQYSTILTNLMRKLINQAAYDNTSKPMFATGDASVSETEKIYGLVQCTRDIDRSECKNCLTYEMGDIQGCCSSRSGGMILDTSCNLRYESSPFYNGSSASSTSKGSGRKTWMIVIFVSTVLVVVLIALCICGAHCLRRRKGREGGNQMDTSELPLMDFEAIKAATDDFADSNKLGQGGFGTVYKGMLSNGREIAVKRLSRKSWQGLEEFKNEVILIAKLQHRNLVRLLGCGIEGEEKLLVYEFMPNTSLDVFIFDPIRRAQLDWRTRFDIICGIARGLLYLHEDSRLKIIHRDLKPSNVLLDSDMTAKISDFGMARIFCENQNAANTRRVVGTFGYMAPEYAMEGLFSVKSDVFSFGVILLEIISGKRNSGFCLTKHAQSFLAYAWGLWVEGKCLEFVDPLLVDNCSTTEVLRCIQIGLLCVQQDAADRPTMSTVVVMLGNESLALPQPTKPAFALGRIVVKANQSSSVNCSVDVETISHVLPR
>CRK_SL_Contig19094_f2
MKLLLYHICLLVFQMHTRAQEPFLLHCFDSGNYTSGSQFEKNLVNILLPSLVSNGSRNGFFNTSYGGNPADTVYGLAQCRGDIAMDECQSWLNTSSKQIVQRCPKRKGAYIRFDKCILRYSNLNFFSQEEPNIWDASYHTQRASNTDVFNRKLDELLANLSSTAPSRASKFSAGKIETNLPLQNTIYGFVDCTRDLTELGCSSCLQHLINRIHQCCNGQQGVYINSVSCTVRFEIYPFLVDHVAAPPTKDTEKGKRISVGTILATAVSIAIGVLLLSTLSWCWVTRKKEKMIGDANDIINVESLQFDLSTVIAATNNFSHDNKIGQGGFGWVYKGKLSNGQEIAVKRLSKSSGQGAEEFKNEVVLVAKLQHRNLVRLLGFCLEGEEKILIYEFVPNKSLDYFLFDSDKRACLDWPTRYKIIGGIARGLLYLHEDSRFKIIHRDLKASNVLLDGDMNPKISDFGMARIFGMDQSQANTNRVVGTFGYMPPEYVRQGLFSVKSDIYSFGVLLLEIITGKKNSFYHSEYAEYLLSFAWRNWNEGTASELLDPILREFYSREEVMRCIHIGLLCVQDNVDQRPTMATIARTLNIHSVALELPQRPAFLGYERMETTQSTSRSIPESMNDVTNTELAPR
>CRK_SL_Contig19101
MDLTCWRRLLDFCFKTDKGANPVYLYTVCPNTTTYPSNGTYQNNLNLLLSSLSSNATPTNHGFYNTTAGRGSNTVYGLFLCRGDVTDDLCRECVKSAAQTITQRCPNGKVAITWYDECLLRYSNQSFFSIMDETPSFSMYNTQNNSDPRQFNQLVGDKLGELATTVASSASKYATLEANYTSFQSLYCLAQCTPDLSGSSCNQCLRGAISHLPVCCSGAVGARAVRPSCNVRYEVYPFYRITASVPAPSPLPLSTPPTSNTTTASGKGKKTSTGTIVAIVIPVVIAVLLLSTFGYCWLSKKTRKKITVGTETKGVESLQFNFSTVAAATNNFSDANKIGEGGFGSVYKGKFPNGQEIAVKRLSKNSGQGAVEFKNEAMLVAKLQHRNLVRLLGFCLEGEEKILIYEYVVNKSLDHFLFDPDEHSRLDWPIRYKIIEGTARGLLYLHEDSRLKIIHRDLKVSNVLLDGDLNPKISDFGMARIFQVDQSEANTNRIVGTYGYMSPEYAMHGQFSVKSDVFSFGVLLLEIVTGKKNSSFFQSDYAEDLLSYVWKHWNEGTALELVDPILGEAYSRDEVMKCIHIGLLCTQDDVADRPTMATVVLMLNSNSVTLAVPSRPAVYASSKMFSGVITGGESEGKATESDQSATKSMPWSVNEVSITELQPR
>CRK_SL_Contig19114_f1
MIRPHGTTITQLLLLSLLYVSVGFSSATPTYVTEYCENTTANEFFPNSSYQLNLNLVLSSLTSNASARNGFSNATAGQSNNTVYGLFLCRGDVTHDVCRNCVETASLEIIRRCPNRKVAYIWYDECMLRYSNLFIFSTINEVPGFSFSNSPNISDPDGFRELLIQVVNRLTNRVAFDPSVGKFTTGEYNFTSSQTLYSLAQCTPDLSANDCNRCLRGSIAQIPICCDGKQGAIILNPSCSLRYDMYPFFRVTAVTEVPSTTTTTNTSTGKGRNRSRTIVLIVIPLISVLVLLCAIFVSFRRKRKRAKAEDEVQMVDSLQMDFDTIKASTNNFADVNKLGEGGFGVVYKGRLLDGQEIAVKRLSRNSGQGEMQFKNEGALLAKLQHRNLVRLLGFCLEGEEKLLIYEFVYNKSLDHFLFDPIKRADLTWEKRYRIIVGVARGLLYLHEDSRHRIIHRDLKASNILLDAQMNPKIADFGMARLFVPDQIEGKTRRVVGTYGYMPPEYAIRGQFSVKSDAFSFGVLLLEIMTGQRNNAFYQTEQAEYLLTHAWRRWKDGAALELIDPTLHDHYSRHEVLKCFQIALLCVQEDVADRPTMSSVTLMLDSYSVTLALPSPPPFYIGSRTKSVIPAKKNESQGSESDQSASKVSPQSVGMSLTEVYPR
>CRK_SL_Contig19114_f2
MHATFGFISAQTLVHRCDGGNYTANSTYEPNLQTVLSSLSSNSTRENGFYNGTAGQGPDKVYGLFLCRGDIVAQDCQNCINNAGEEIIKRCPKKKEAIFWVDECMLRYSNRLVSQAAFRSSTAMFATGETSFQSFGKIYGLVQCTPDISQDDCNRCLTGAVGSLTDCCNNRIGARILKPSCSIRHESYRFYDSKASTPPPSTLVYVGKGRNSPGVIIAIVISTVIGATILSILYFFCLRSRKPKEHMDIDDQSVESLQFNFATIIAATNNFSNDNKLGQGGFGEVYKGKLLDGKEIAVKRLSNNSRQGIQEFKNEVALAAKLQHKNLVRILGCCIEERERILVYEYVPNKSLDTFLFDSTKRVQLNWSKRYKIIKGIARGLLYLHEDSPCRIIHCDLKTNNILLDRDFCPKIADFGMARLFQGDYTQGITSRIAGTYGYMAPEYAMHGNFSVKSDVFSFGVILLEIVSGQRNSNFFELEHGQGLLSYIWRNWREGTILKLIDPAMVESCEMTEVFRCIHIGLLCVEEVFTDRPSMSTVNTMLNTNSSLRTPSPPALVFSTTGSNYTST
>CRK_SL_Contig19114_f3
MFCFLKPGQSFSFLVILFSWLSIVKSTTDSDLIGTSCQGAENYTAGNTFESNLRVLLPSLAINGSTTGFYNATLGENPNTVFGLGLCRGDIPVEQCRTCLEKASEEIIQGCSGRKSGVIWYEVCMLRYSDHNFFSTNDLQDKKFMWNENNVTDPNRLNQILVNLITNLSSQAVSDPSKLLFATGSVSFDSFLKIYGLVQCTRDLSEDDCSLCLQTALSLIPDWSCILRYELHPFFEVSTPDKSPAPQPQTNTTRTSPSTSGGTTCRRCSSRSRYLVAILVPTVIVTVVAFSGIFIFLMMRSEKKKPRVWKEMETIEALYFKLDTIEAATAKFSNANKLGEGGFGPVYKGKLLDGKEIAVKRLSNNSRQGIQEFKNEVALAAKLQHKNLVRILGCCIEERERILVYEYVPNKSLDTFLFDSTKRVQLNWSKRYKIIKGIARGLLYLHEDSPCRIIHCDLKTNNILLDRDFCPKIADFGMARLFQGDYTQGITSRIAGTYGYMAPEYAMHGNFSVKSDVFSFGVILLEIVSGQRNSNFFELEHGQGLLSYIWRNWREGTILKLIDPAMVESCEMTEVFRCIHIGLLCVEEVFTDRPSMSTVNTMLNTNSSLRTPSPPALFNMTRNKMPFFVDATCLPVLAFLSNEN
>CRK_SL_Contig19102
MTCGTITTQLLLLCLTCFHVCFSSATPTYVTQYCQNTTTNEFSPNSSYQVNLNLVLSFLTSNASSPNGFYNATAGLSNNTVYGLFLCRGDVTRDVCRECIETASREIIRRCPNGRVAYIWYDECMLRYSNQLIFSTINEVPGFSFPNSSDVPNPGEFSKLLRQVVDRLRNRVAFDPSLGKFSTEVDNFTSSQTLYSLAQCTPDLSANDCSRCLVGSVANIPICCNGKQGGNFLNPSCSLRYDMYPFFRVTAATEFPSTTTTTTTNTSSGKERNKSRSIVLIVVPLISITVLLCAIFSWRRMKGRRTRAEDEVQMVNSLQMDFETVKASTNNFSDVNKLGEGGFGVVYKGRLFDGQEIAVKRLSRNSGQGAKEFKNEAVLLAKLQHRNLVRLLGFCLSGGEKLLIYEFVSNGSLDHFLFDPIKCADLTWERRYGIIVGVARGLLYLHEDSRHRIIHRDLKASNVLLDEQMNPKISDFGMARLFVPDQTEGNTHRVVGTYGYMPPEYAMRGHFSVKSDVFSFGVLLLEIITGKRNNDFYQSEQTEYFLSYAWRRWKEGAVLELIDPTLCDRYSRHEALRCFHIGLLCVQENLADRPTMSLVILMLNSYSVTLALPSAPPYFISGRAKTIVPARSESQGTESDQSASKVLLQSINMSLTEVYPR
>CRK_SL_Contig19103
MHTRELFLFLFCMLLSLGFINAQAQIQFLTKRCLGGNYTANSAYESNLKTILSFLYSNSTHENGFYNATAGQDPDKVNGLILCRGDVTAQECQSCIINKIGQEIMTLCPNKKEAIIWVDDCMLRYSNRSIFSTLEIQPTAALVSVANSSYPDGRSQKVKELLDSLANQAAFHSSTAMFATGVIQSTYTVGGIIGFEKIYGLVQCTPDISQNDCHRCLTAAVSHLFDCCKVKLGARVLQPSCSIRHEDHMFYASKASAPSPSTLVSPPFTPLTNTTNTEDAGKGRNSTGVIIAIVISTVIGAIILSILYFFCLRSRKPKEHIDIVDVEKINNVESLQVNFSAIKAATNNFSNDNKLGQGGFGDVYKGRLLDGREVAVKRLSRNSGQGEVEFKNEVLLVAKLQHRNLVRLLGFCCEGQEKLLIYEFVQNASLDHFIFDPIKRVQLDWERRYKIIGGIARGLLYLHEDSRLKIIHRDLKASNILLDEDMNPKIADFGMARLFVVDQTHACTSRIVGTYGYMAPEYIKHGHFSVKSDVFSFGVILIEIVSGERNNSFHQSEPYEDLLSYAWRNWNEGTAMELVDPTLREGCSRQDVMRCIHIALLCVQENEADRPTMASIVLMLNSNSVTLAIPSSPAFFLNSRRMGSEVPSGENDSRATESTASANEMSLSQFDPR
>CRK_SL_Contig19093
MMLSLFLPASRTFQFFLVLSSFLLMFRTSGETNIGNFLYSICSNNTPSFTPYGRFQTNLNVLLFRTLYNEGVLGFNSTTIGENPDKVYGLFLCRGDVASDLCPSCIDVASHQIIEKCPGRKRATIWFDECFVRYSDTPFFSILDSPSFYMWNTQNVSETDGFNQQLENMLNQLTTRAAFDPAARMFATGEVNFTEFRSIYGLAQCTSDLSRNDCNTCLLTAISYIPICCDGKQGGRVIGQNCYVRYEIYPFYRMPNASAKAPAPVSIPPPTNTTLINDPVKERKSYSWRRNVIIIGVSTFLGVVLLSSCIYYLWKKKKGTQKGKKEISQEVSLLDFGVGAGTKFSEGYTETRNQMESQDFPLISLHSVQTATNNFIESNKLGEGGFGPVYRGVLPDGKEIAVKRLSRNSGQGLVEFKNEVVLIAKLQHRNLVRLLGCCIEKNEKLLVYEYMPNTSLDVFLFDPTKRVQLDWKLRFSIISGIARGLLYLHEDSRLRIIHRDLKASNVLLDNDMNPKISDFGMARIFGGNQSQANTNRVVGTYGYMAPEYAMEGLFSVKSDVFSFGVILLEIVSGKRNSGFHLSEHAQSLLTYAWRLWSESKGLEFMDPLLVGACAPNEVIKCIHVGLLCVQEDAADRPAMSSVVLMLRSDSTTLPRPTQPAFSVGRNTVGASKQSSETAQFCSVNEVTVSNVSPR
>CRK_SL_Contig19097
MPKCFKRLLIFFTFLLFLMPTGAQEPGPIMNLTFCSDPANYTSGSQFQKNLVNHLLPSLISNGYRSGFFNTSYGDNPDTAYGLVQCRGDVSMDDCYSCLDTSSITLLKRCPNKKAAGVRYDNCLLRYSNLNFFSQISTQRGGGYNVNNASDMEVFNSKLDQLLTSLSTTALTKASKFAIGTINTNLSYHSTIYGLVQCTLDLTELGCNTCLRQMISWISTCCNGHIGAHLFTLSCNVRFETYPYFNLSALPPPPPPPPAEAAPPPPANSNITDNTTGSEAAKRKKISAGTIIAIAVSVAIAVLLLSILSWCWLTKKKEKLISGTDENDITNAESLQFNLSTVIAATNNFSDDNKIGQGGFGCVYKGKLSNGQEIAVKRLSRSSGQGAKEFKNEVVLVAKLEHRNLVRLLGFCLEGEEKILIYEFVPNKSLDYFLFDPDEGARLDWPTRYKIIGGIARGLLYLHEDSRLKIIHRDLKASNILLDGNMNPKISDFGMARIFGVDQTQANTSRVVGTFGYMPPEYVIHGLFSVKSDVFSFGVLLLEIITGKKNSSFNQSEFSEDLLSFAWRNWNEGNALDLLDPILSKFYSREEVRRCIHIGLLCVQDDVAQRPTMATVVLMLNSYSVTLEPPQQPAFLGYSRMETNTEEQPTESDRSTSRSIPGSINDVTNTELDPR
>CRK_SL_Contig19096
MPTRAQDPILDSCYGSENYTSGSQFEKNLVNLLLPSLVSSGSRNGFFNTSAGDNPDMVYGLVQCRGDISMDDCQNCLYNSSIQIVQRCSNTKDAFICYDNCVLRYSNLNFFSLYKASPVGYLWNDTSASNTDVLDKVELLTSLINTASSKASRFATGTINTDLTGKSTVYGLVQCTLDLTELGCSSCLQQMINLIPSCCSGKIGAHIFSASCNVRYETYPFFDLKSLPPLPPPPPIEADPPSKDGSGKGKRISAGTFVAIVVSIAIAVLLLSVLRWCWRSRKKEETINDGNDITNVESLQFNFSIVIAATNNFSDDNKIGQGGFGCVYKGILSNGQEIAVKRLSRSSRQGAEEFKNEAVLVAKLQHRNLVRLLGFCLEGEEKILIYEFVPNKSLDYLLFDPDGSECLDWPTRYKIIVGIARGLLYLHEDSQLRIIHRDLKASNILLDGNMDPKISDFGMARIFCVDQNQANTNRVVGTFGYMSPEYVMRGQFSVKSDVYSFGVLLLEIITGKKNNSFYRAESAEYLLSFAWRNWKEGKALELLDPILREFYSRDEVMRCIHIGLLCVQDNVARRPTMETVVLMLSSYSVTLEVPQPPAFLGYRKMEPKKPTREIEEQSTESDRSTSRSLAGSINDVTITELDPR
>PDLP_SL_Contig22669
MARPRLPSLFFLLSLLLAFSLLPSPALSGIDSFIYGGCSQLKYTPASAYETNLNSLLTSLVNSASYSTYNNFTIVGSSSQDVVYGLYQCRGDLSMPDCSQCVASAVRQLGVLCMGSCGGALQLQGCFAKYDNTTFLGVEDKTVVLKKCGASIGYNSDTLSRRDAVLAGLSSGGGTYRVGGSGNVQGVAQCVGDLSPSECQGCLSQAIGRLRTDCGTAASGDMFLAKCYVRYSSSSVDSSDEVGKTLAIIIGLLAGVALIIVFASFLSRLCGDKGTLEFGTSEEKARKLRRRNTNIPYSSPPPLMKVLV
>CRK_SL_Contig30784
MSQGEVPRLHVSGTFPTILLSSLLFFLLVGQSAGDGYLLYTCTNKANFTNSSAFQDNLDLILSKLSAAAANTGFYNDTAGRIPDKVYSLFLCRGDVNLDICQTCVQAASQDLVKVCPYQKEANIWYDQCMLRYSNRPIFSTLDLDPSRSGYPNQSSNVSGHVEQLDRALNKTFTDIIARAAFSTSIKFATGEAAFDTLRTVYCLAQCTPDISGSDCYLCLNTAKAYLGKCCDGNERAAQLWPNCVLRYSIYPFYQPKAPPPSLSTNATATVIQVIKEPNSSHLPIIIATSTVMVFLLLSTVFYLRSRRRNGRRMRRSNPNVNDVDEIISVEYLQFEFNLIRAATNNFSTANKIGQGGFGCVYKGTFSTGQNVAVKRLSKNFGQGEVEFKNEIVLVAKLQHKNLVQLLGFCIQGEERLLIYEFVQNTSLDNFIFDPTKCSQLNWSTRHKIIRGIARGLLYLHEDSRIKIIHRDLKASNILLDDEMNPKISDFGMARLFVVDQTQANTSRIVGTYGYMAPEYAMHGHFSVKSDVFSFGVLLLEIVSGKKNNYSHQSESSENLLSHAWRYWNEGTLLELMDTTLINNYSGHEVLRCIHIGLLCVQENTVDRPTMASVVHMLSCNSENLPIPSAPAFFIPTTREGDLPPREHYSSTTESSTSKPLLSTNNVSITELHPR
>CRRSP_SL_Contig32722
MWFIRGRGVVVGGGWNSELARGGSLPVNDGGFYTAKSGQGADSIYGLSLCRGDVTPEDCRNCVKLTTENIIQLCTYQKEAIIWYDHCMLRYSNRSFFGDVEMSPEFLMYNIQNRSELEKPDISAEYLINGLVKIASKSSRFFEADDYNPQLSETRYGLVQCSRDLRGDGCDKCLNTLLTQIDDEVKRKRGWRILAPSCNLRYEGYLFYRPRNALTPEAPAAVGERIPEPPDQTTKGGEVIYIN
>CRK_SL_Contig33133_f1
MWPCYLLLLISSLLVMNINPCYAQLLYNACSNTSSYTPNSHFETNLDILLPSLSSNAINTGFYNTSVGEYPDQVYGLVLCRGDTTPEDCQDCLEAIIHDVKQLCPNWRGATVWSVLCFLRYSDHRFFSSTEELGTVNYQSPVNITDLDRFLPLMEDFMGNLSFQTAFGPTNTMFAVKKQGFLADTVYGLMQCTRDLSKDECYGCLKADIKHYERCCYFSRGAMILRVSCLWRIELFPFNQDSGGTQSPSLTSEDPTLTLIDRSQELSASLDSFYYMIYRPSLESTTTILLSQRNKGELPNGKKIAVKRLSTSSVQGSEEFKNEVTLIARLQHKNLVRLLGCCIEREEKMLIYEFMPNSSLDVFLFDPQRQVQLDWSRRLSIINGIARDLLYLHEDSRLKIIHRDLKASNVLLDEEMNARISDFGMARILAGNESQAKTSKVVGTFGYMAPEYAMAGLFSVKSDVFSFGVLLLEILSGKRNNGLQLVEFSLSLLTHAWRLWSEGKGLDFLDPSIINSSPTNQGLRCIHIGLLCVQEAAADRPTMSNVVVMLRSESIALPQPKQPAFAVGHFNIKSDQSCSSTAKVGFINVVTMSNAASR
>CRK_SL_Contig33133_f2
MRPCCLLLLFSSFLLINISPRYAQLLYNICSNTTSYTPNSPFETNLDILLPSLSSNAINTGFYNTSVGQYPDQVYGLALCRGDATPEVCRNCLETIIHDVVKQLCPNRRGATVWFVMCFLRFSDNRFFSSTEELGTINFQTPVNLTDPDRFLPFVKDFMGNLSFQTAFDPSDSMFAVKKQKFMGDTVYGLMQCTRDLSRNDCYNCLKVAMKDYEGCCYFNRGAIILRSSCLWRIEFYQFYEESVGEYMILKAGDGSKRTKIVVATVLASLSLPVFGLCFYYIWRRKGKLRVNSQEMPLIDLATLQVATSNFSSENKPGEGGFGPVYKGELPNGKKIAVKRLSTSSVQGSEEFKNEVTLIARLQHKNLVRLLGCCIERKEKMLIYEFMPNSSLDVFLFDRQRHDQLDWSRRLSIINGIARGLLYLHEDSRLKIIHRDLKASNVLLDEEMNPRISDFGMARILAGNENQAKTRRVVGTYGYMAPEYAMAGLFSVKSDVFSFGVLLLEIISGKRNNGLRLSELSLSLLTHAWRLWSEGKGLDFLDPSIIDSCPTSQGLRCIHIGLLCVQEAAADRPTMSNVVVMLGSESIALPQPKRPAFSVERFIMNSEQSSSNAEDGSINDVTISNVAPR
>CRRSP_SL_Contig33133_possibly_CRK
MLEMSPFFFSASKTFRMLWFYSLLLAVLHRPCRADPPYQLCSSAYSYMINSTFQYNLNLLLQNLSAKASLSVFNKATVGNNSDSVYGLFMCINFVSLDICKACVESAIQDINRLCPNQKEATVWEEYCQLGYSNQSFFGQVQDRNIHLMNPNNLTNPDQFTPVVRSLLANLSKEATINTSNRTYAIGDVNFTNHDKIYGLVQCTNDLSADDCYQCLQNSTDEILGCCFFYRGARVLNRNCDLRYELYDFYNNATAPTPPTNSGE
>CRK_SL_Contig33132_f2
MRPCCLLLLSSCFLLINISFCYAEVYNICSNTTSYTPNSLFETNLNILLPSLSSNAISTGFYNTSVGEYPDQVYGLVLCRGDATPDVCQNCLEIIIHDVKQLCPNRRGAAVWYLLCFLRYSDHRFFSSTEELVTIDFSTTAKMADPDRFLPFVKDFMGSLSFQAAFDPSNSMFAMKEQKFTVFPVHGLMQCSRDLSRNDCYECLQAAIKYYERCCYLNRGATILRFSCYFQIELYRFYQGSGGGSKRTKVVILASVLASLSLPVSASCFCYIRRRRRRKLRATLQVATSNFSWENKLGEGGFGPVYKGELPNGKKIAVKRLSKSSVQGLEEFKNEVTLIARLQHKNLVRLLGCCIEREEKMLIYEFMPNSSLNVFLFDPQRHSQLDWGRRFSIINGIARGLLYLHEDSRFKIIHRDLKASNVLLDEEMNPRISDFGMARIFAGNQNQDKTNRVVGTYGYMAPEYAMAGLFSVKSDVFSFGVLLLEIICGKKNNSLQLPELSKSLLTYAWRLWSEGKGLDFLDPSIIDSCPTSQGLRCIHIGLLCVQEAAADRPTMSNIVVMLGSESIALPQPKKLAFSVERSVINSDQSSTSGKVGSVNDVTISNIAPR
>CRRSP_SL_Contig34519_r1
MALFNYFLLLFLLFFYNCKADFLGEYCGKNTFISPDSLKSANINHLLINLVANLPSNGFSSTSYGVGINPTYVLAQCRWDATKQHCSSCIQDAAMQIRQRCPNQGEAWTWFDYCFLRFGIQSFTGKADVSFGIIYWNVQNITNPANFYLKLGALMDRVRKQALESSSVGLFGNKGVISLTSSETLYALVQCTRDLSKLQCGKCLDIAISQFSVFCLNRKGCRVLYGSCFAQYELYPFFFPL
>CRRSP_SL_Contig34519_r2
MALFNYLLLFFLFLVCNCTAEHLGEFCNKDKNISSDSPKSANIDHLLADLVSKTSSNGFTATSYGVGEDRVYGLAQCRGDVSKKDCSSCIQDAAKQIRQLCPNQADARIWFDYCFLRYDIQNFIGEVDTAFGIFYWNVENVTDPETFDKDLGALMDQVREQALVPKNGGLGKGKTKLTPFVTLYALVQCTRDLSQLPCAQCLAIAVGNFPVFCEHRKGCRVLYSSCYVRYELYPFFFPQDSSNSTGSS
>CRK_SL_Contig33131_f1
MRPCCLLLLISSLLLINLSPTYAQLYDVCSNTTSFAPNSLFETNLNILLPSLSSNAINTGFYNTSVGEYPDQVYGLILCRGDITPEVCRNCLETIIDDVKQLCPDRKGATVWFLMCFLRYSDHRFFSSTEELGTVHIQTTTNMTDPDRFLPFVKDFMGNLSFQAAFDPSNSMFAVKKEQFTAFITVYGLMQCTRDLSRNDCYECLQVAMKHYESCCYFNRAKILRFSCFIIIELYPFYQDSRDGSKQTKVVVASVLASLLLPVFVSCLCYIWRRKATLQVATSNFSLENKLGEGGFGPVYKGVLPNGKKIAVKRLSRSSAQGSEEFKNEVTLIAKLQHKNLVRLLGCCIEREEKMLIYEFMPNSSLNAFLFDRQRNAQLDWSRRLGIINGVARGLLYLHEDSRLKIVHRDIKASNVLLDEEMNPRISDFGMARIFAVYQDQDKTSRVVGTYGYMAPEYAMAGLFSVKSDVFSFGVLLLEIISGKRNNGLQLPELSQSLLTYAWRLWSEGKGLNFLDPSIIDSCPTSQGLRCIHIGLLCVQEVAADRPTMSNVVVMLGSESIALPQPKKPAFLVEHLVINSDQSSSSANVGSVNDVTISNVAPR
>CRK_SL_Contig44191_r1
MQLQWSIPFVCLMLIRLGLSSAQQPDYAYHSCLGGIYTSNSTYQANLNLLLSSLSSNAALQNGFYNTTAGLNPNTAYGLFLCRGDVTSEVCQNCVEAASKEILQRCPNKKEAIIWYDLCLLRYSNQSIFSTMQQSPGVSLLNINNITNPDRFNQILGDLMNSLVRRAALDPSTGMFATGEANFTSFQQVYGLVQCTPDISQSDCNICLAEAVGQIPICCNGKRGGRVLRPSCYIRYEIDLFYQLKPNAPDSSPPSVGKGGDSSKLIIVIIIPTAIAVIILSIVWFCLRRKRPKDRVKATFEDLDEITSEESLQFNFDTIRIATDNFSEANKLGQGGFGPVYRGKLFGGREIAVKRLSRNSGQGEKEFKNEVVLVAKLQHRNLVRLLGFCLEREEKLLIYEFVPNTSLDNFIFDPARCTLLDWEKRYKIIRGIARGLLYLHEDSPLRIIHRDLKPSNILLDAEMNPKISDFGTARLFRVDQTQTNTSRIVGTYGYMAPEYAMHGQISVKSDVFSFGVLLLEIVRGQKNNSFYQSQRTEDLLSYAWRLWNEGTALELMDSTLRECFSASEAMRCIHIGLLCVQEDVADRPTMDSVVLMLSSYSATLPLPSAPAYFLQSKMEPEKPLLDKSTSRSTEFSANADLYLR
>CRK_SL_Contig44191_r2
MQLQCLIPLVSLILIRLGLSSAQQPNYTYHFCFGGNYTSNSTYQTNLNLLLSSLSSNAALQNGFYNTTAGLNPDIAYGLFLCEGDVTSEVCQNCVITASKEIMQRCPNKKEAIIWYDLCLLRYSNQSIFSTMQQIPGVSLLNINNITNPDRFNQILGDLMNSLVRRAALDPSTGMFATGEANFTSFLKIYGLVQCTPDISDTDCNICLTGAVSDIPRCCNGKQGGRVLRPSCYIRYEIYPFYQLKPNAPASPPSVASPLPPITTITTTGGQGGNSSQLIITIIIPIVAAVMILSIVWFYLRRRRRRSKDRVKDLDEIRNVESLQFNFDTIRTATDNFSDDRKVNKLGQGGFGPVYKGKLPDGQEIAVKRLSRNSGQGEIEFKNEVSLVAKLQHRNLVRLLGFCLEREEKLLIYELVPNTSLDNFIFDPERRALLDWEKRYKIIGGIARGLLYLHEDSRLRIIHRDLKASNILLDAEMNPKISDFGMARLFLVEDQTQTNTSTIVGTYGYMAPEYAIHGQISVRSDVFSFGVLLLEIVSGQRNNYFRQSQRTEDLLSYAWRLWNEGTALQLMDSTLRESFSTSEVMRSIHIGLLCVQEDVVDRPTMASVVLMFNSYSVTLPSPSAPAYFMQSKMEPEKPLLDNSTSRSTEFSANDA
>CRRSP_SL_Contig44189
MYSLRFTPLCLLTISLLVHGVISADPLFHFCSKSGNFSAKSPYEINLNKLMSSLSYKVVPSGFGLGSVGQAPDRANGLALCRGDVSSTDCKTCVSEAKTEILQRCPNDKEGIIWYDNCLLKYSNKDFFGNIDYKYKFYMWNVQNVSNPASFNQKTKELLSHLTNEAYHSPKLFATGEQKLGEAQTLYGLVQCTRDLSTTGCKKCLDEAISEISSCCDGKIGGRVVGGSCNFRYELYPFVN
>CRRSP_SL_Contig44190_r2
MHSLRLASLTLALLLHCVASADPLFHFCSGSANYTSNGTYEKNLNQLTDYLSSKVPPTGFGFDSVGEAPDRVNGLALCRGDVSTEDCKSCVIGANSEIRQRCPNDKEAIIWYDNCLLKYSNLDFSGKIDYKYRFYMWNTQNVSDPASFNQKTEELLSRLAEQAYRGAMLFATGEQQLDEAVTLYGLVQCTRDLPSAGCKRCLDDAISELPSCCDGKRGGRVVGGSCNFRYELYPF
>CRRSP_SL_Contig44187
MGMFLIRMAPSIHHFLLLSLLLLSISSGCCCADGVDDIGPWECSFVNNYTDGDPFKTNLDKLLTSLSANAPTTGFYKDTVGNKSNKVYGLVQCRGDISGVDCAKCINNATKQVLHDCSNSKRVQVWLTKCYLHYSDENFFGNLGMSSGSMAVSYSTDYDDAFVALQGVTLMTKLATTTPNQALMFQTTIIDAGKNGKRYGMAQCTRDLNRADCGKCLDKLMLDLGSSSYNKRGWEIFTMSCRMWYNDYQLFSANYSLPSNRGDIFRL
>CRK_SL_Contig46256
MEPGGLRGSNISGGRTNFVFVFVFLIFLPFLGLRGSAAPLYQICSNTTTYAPNSTYQANLNRLLSSLSSNSTPFNNGFYNTPVGRNPNTVYGLFLCRGDVTEDACRSCVQTATQEILQLCPDRKVATVWYDECMLRYSNQSIFSTISDSILVYMSNTQNISNPDQFNQLLANKMDEIATQAASGGSSRKFATAEANFTTFQRLYTLAQCTPDLSNQDCYRCLRNVINNLPSCCNSKQGGRVLADSCNVRYEIYPFYQLAPATPGPAPSPIPLSPPSNRTGISENRNTTSAGTIVAIVVPIAIAMLLLSTLCYFSLIRKKKKETDNGGNEIKDMQSLQFNLSAVIAATNNFSDDNKIGEGGFGCVYKGKLSNGQDIAVKRLSRSSGQGAVEFKNEVVLVAKLQHRNLVRLLGFCLEGEEKILIYEFVPNKSLDYFLFDSDKRACLDWPTRYKIIGGIARGLLYLHEDSRLRIIHRDLKASNILLDSDMNSKISDFGMARIFGVDQSQANTNRIVGTYGYMPPEYAMHGHFSVKSDVYSFGVLLLEIVTGKKNSSFNQSEFGEDLLHYAWRNWNEGTALELLDPILTEHYSRDEVMRCIHIGLLCVQEDVADRPTMATVVLMLNSYSVTLELPLRPASFGHSKMVSSMATSETERQATDSDKSTSQNIGTKVRLPR
>CRK_SL_Contig46261
[truncated: 367,796 more chars]
